# Supplementary material for: Different Research Approaches in Unraveling the Venom Proteome of Naja ashei
Source: Biomolecules. 2020 Sep 5;10(9):1282. doi: 10.3390/biom10091282 (PMC7566006; doi:10.3390/biom10091282)
Supplement: Supplementary file 1 [file biomolecules-10-01282-s001.zip]

Archive with 3 entries (3 files):
- Supplementary table S1_revised.xls
- Supplementary table S2_revised.xls
- Supplementary table S3_revised.xls
