# Supplementary material for: Different Research Approaches in Unraveling the Venom Proteome of Naja ashei
Source: Biomolecules. 2020 Sep 5;10(9):1282. doi: 10.3390/biom10091282 (PMC7566006; doi:10.3390/biom10091282)
Supplement: Supplementary file 1 [file biomolecules-10-01282-s001.zip › Supplementary table S1_revised.xls]

## Sheet: PS_Analysis_Na_proteome
	Main Accession	Description	Protein Group	Ensembl Gene ID	MW [kDa]	Possible Coverage [%]	Coverage [%]	Spectrum Counting	Spectrum Counting NSAF	Spectrum Counting emPAI	Confidently Localized Modification Sites	Protein Group	#Validated Peptides	#Validated Unique	#Validated PSMs	#PSMs	Confidence [%]
9	P01467	Cytotoxin 1 (3SA1_NAJMO)	3FTx		6.8214	100	73.33	34175.7	0.729119	11.1153	Oxidation of M(M31)	P01467, P01468	13	0	257	529	100
18	P01469	Cytotoxin 2 (3SA2_NAJMO)	3FTx		6.7954	100	90	11339.8	0.241928	7.37678		P01469	12	1	230	484	100
24	P25517	Cytotoxin 5 (3SA5_NAJMO)	3FTx		6.84046	100	93.33	12702.1	0.270992	5.1054		P25517	11	5	163	275	100
1	P01454	Cytotoxin 9 (3SA9_NAJHA)	3FTx		6.66422	100	43.33	9061.7	0.193326	1.51189		P01454, P01456, P01462, P01465	4	0	145	237	100
19	P01400	Weak toxin S4C11 (3NO2B_NAJME)	3FTx		7.42448	100	27.69	1599.4	0.0341223	1.31013		P01400, P01401, P85520	4	0	13	13	100
38	P01463	Cytotoxin 2 (3SA2_NAJNI)	3FTx		6.8663	100	45	6404.24	0.136631	1.51189		P01463, P01470, P0DSN1	4	0	143	229	100
20	P01452	Cytotoxin 4 (3SA4_NAJMO)	3FTx		6.7104	100	35	8072.51	0.172222	0.701254		P01452	3	2	15	23	100
26	P01399	Weak toxin CM-13b (3NO2D_NAJHA)	3FTx		7.58659	100	18.46	3124.84	0.0666667	0.701254		P01399	3	3	7	7	100
64	P01400	Weak toxin S4C11 (3NO2B_NAJME)	3FTx		7.42448	100	33.85	1442.23	0.0307692	0.873817		P01400, P29179	3	0	9	10	100
44	P01420	Short neurotoxin 3 (3S13_NAJHA)	3FTx		6.88029	100	32.79	960.504	0.0204918	0.584893		P01420, P01421	2	1	3	9	100
50	C1IC47	Three-finger toxin W-III (3S13_WALAE)	3FTx		9.11942	49.4	10.84	1714.85	0.0365854	0.519911		C1IC47, C1IC48, P01431, P01432	2	0	2	2	100
55	P01431	Short neurotoxin 1 (3S11_NAJMO)	3FTx		7.07618	100	19.35	1512.02	0.0322581	0.467799		O57326, O57327, P01431, Q9YGJ5, Q9YGJ6	2	0	3	5	100
12	P84808	Cysteine-rich venom protein kaouthin-2 (CRVP2_NAJKA)	CRISP		26.1986	73.53	19.33	1317.33	0.0281046	0.467799		A0A024AX20, P84808, Q7ZZN8	4	0	13	17	100
30	P84805	Cysteine-rich venom protein kaouthin-1 (CRVP1_NAJKA)	CRISP		26.8286	87.45	5.44	147.09	0.00313808	0.211528		P0DL14, P0DL15, P84805, P86543, Q7T1K6, Q7ZT98, V8N8B4	2	0	4	9	100
21	P84805	Cysteine-rich venom protein kaouthin-1 (CRVP1_NAJKA)	CRISP		26.8286	87.45	4.18	98.0599	0.00209205	0.100694		A0A2D4K359, P0DL14, P0DL15, P0DL16, P84805, P84806, P86543, Q7T1K6, Q7ZT98	1	0	1	3	100
42	P84805	Cysteine-rich venom protein kaouthin-1 (CRVP1_NAJKA)	CRISP		26.8286	87.45	5.44	196.12	0.0041841	0.100694		P84805, Q2XXQ1, Q7T1K6	1	0	2	2	100
61	P84808	Cysteine-rich venom protein kaouthin-2 (CRVP2_NAJKA)	CRISP		26.1986	73.53	9.24	459.535	0.00980392	0.100694		A0A024AX20, A0A2D4G403, P84808, Q3SB06, Q3SB07, Q8JI38, R4FIJ7	1	0	2	4	100
47	Q91132	Cobra venom factor (VCO3_NAJKA)	CVF		184.401	79.66	9.5	159.439	0.00340153	0.234322		Q91132	16	9	27	55	100
66	I2C090	Ophiophagus venom factor (VCO3_OPHHA)	CVF		183.812	81.17	3.6	54.3367	0.00115924	0.068813		A8QL55, I2C090	5	0	7	24	100
16	J9ZZN7	Glutathione peroxidase (J9ZZN7_THAEL)	GPx		28.1483	87.45	22.27	479.473	0.0102293	0.44544		J9ZZN7	4	1	6	10	100
11	V8P395	Glutathione peroxidase (Fragment) (V8P395_OPHHA)	GPx		29.57	81.82	24.62	925.879	0.0197531	0.743329		V8P395	7	4	12	19	100
48	V8NBD1	Pregnancy-specific beta-1-glycoprotein 5 (V8NBD1_OPHHA)	Ig-like		25.8419	84.65	8.33	485.727	0.0103627	0.172102		V8NBD1	2	2	3	5	100
67	A0A2R4N4Q6	Amine oxidase (Fragment) (A0A2R4N4Q6_NAJAT)	LAAO		57.9265	93.29	15.58	322.72	0.00688504	0.375503		A0A2R4N4Q6	9	7	11	25	100
53	A0A2I4HXH5	Venom 5'-nucleotidase (A0A2I4HXH5_NAJAT)	Nucleases		58.1616	86.39	18.15	303.49	0.00647479	0.415609		A0A0F7YZM6, A0A194AS98, A0A2I4HXH5, U3FYP9	8	0	11	20	100
65	A0A2I4HXH5	Venom 5'-nucleotidase (A0A2I4HXH5_NAJAT)	Nucleases		58.1616	86.39	18.15	294.465	0.00628223	0.355425		A0A2I4HXH5, A0A346CI90	7	0	8	13	100
40	V8N4Y2	Endonuclease domain-containing 1 protein (V8N4Y2_OPHHA)	Nucleases		18.0628	100	46.25	989.068	0.0211012	1.05353		V8N4Y2	5	3	8	12	100
4	A0A0F7YZM6	Ecto-5'-nucleotidase 1a (A0A0F7YZM6_MICFL)	Nucleases		62.9853	93.21	8.01	134.507	0.00286964	0.154782		A0A0F7YZM6, A0A194AS98, U3FYP9, V8NYW9	4	0	4	7	100
46	A0A2I4HXH5	Venom 5'-nucleotidase (A0A2I4HXH5_NAJAT)	Nucleases		58.1616	86.39	7.18	128.984	0.00275181	0.13921		A0A2I4HXH5, V8NYW9, W8EFS0	3	0	3	5	100
58	U3FCT9	Endonuclease domain-containing 1 protein (U3FCT9_MICFL)	Nucleases		31.5566	87.59	17.15	559.867	0.0119444	0.304321		U3FCT9	3	1	5	8	100
54	A0A2D0TC04	Snake venom phosphodiesterase (PDE) (A0A2D0TC04_NAJAT)	PDE		94.5545	86.63	10.72	172.405	0.00367816	0.203538		A0A2D0TC04	7	5	11	23	100
34	P00605	Phospholipase A2 "basic" (PA2B4_NAJNG)	PLA2		13.259	100	90.68	12143.4	0.259072	115.591	Oxidation of M(M57)	P00605	31	15	176	370	100
36	P00603	Basic phospholipase A2 CM-II (PA2B2_NAJMO)	PLA2		13.2249	100	72.03	3318.35	0.070795	99		P00603	24	2	64	114	100
35	P00602	Acidic phospholipase A2 CM-I (PA2A1_NAJMO)	PLA2		13.2099	73.73	66.1	31470.6	0.671407	122.285		P00602	23	3	111	177	100
6	Q9I900	Acidic phospholipase A2 D (PA2AD_NAJSP)	PLA2		16.0862	78.08	22.6	2048.26	0.0436985	2.83119		Q92086, Q9I900	7	2	48	92	100
37	P00601	Acidic phospholipase A2 DE-III (PA2A3_NAJME)	PLA2		13.3508	75.63	27.73	1312.96	0.0280112	0.519911	Oxidation of M(M8)	P00601	2	1	36	70	100
41	Q10749	Snake venom metalloproteinase-disintegrin-like mocarhagin (VM3M1_NAJMO)	SVMP		68.1314	72.09	19.7	421.219	0.00898646	0.510443		Q10749	12	12	19	31	100
25	D3TTC1	Zinc metalloproteinase-disintegrin-like kaouthiagin-like (VM3KL_NAJAT)	SVMP		66.2488	67.79	10.12	299.483	0.0063893	0.355425		D3TTC1, D6PXE8	7	4	9	18	100
28	D3TTC2	Zinc metalloproteinase-disintegrin-like atragin (VM3H_NAJAT)	SVMP		69.135	70.47	7.5	161.898	0.00345401	0.271972		D3TTC2, Q9PVK7	7	0	17	33	100
60	D5LMJ3	Zinc metalloproteinase-disintegrin-like atrase-A (VM3A_NAJAT)	SVMP		68.2094	75.45	6.92	366.725	0.00782387	0.200508		D5LMJ3	5	4	10	19	100
15	A0A2D4NYT4	Uncharacterized protein (Fragment) (A0A2D4NYT4_MICSU)	SVMP		28.6544	74.9	8.37	233.08	0.00497263	0.274275		A0A2D4NYT4, A0A2H6MYF4, A0A2H6MYK4, Q9PVK7	4	0	5	7	100
43	B5KFV8	Nigrescease-1 (B5KFV8_CRYNI)	SVMP		68.4291	68.35	1.96	102.545	0.00218775	0.126482		A0A0F7YYV1, A0A194AR91, A0A194AS47, A0A2D4FT95, A0A2D4LPN6, A0A2D4LQ31, A6XJS7, B5G6F7, B5KFV4, B5KFV8, R4FJM6, U3EPC7, U3FWL3	3	0	3	9	100
56	A0A024AXX7	p-III snake venom metalloprotease (Fragment) (A0A024AXX7_MICIK)	SVMP		68.3036	62.15	2.45	912.362	0.0194647	0.0811808		A0A024AXX7, A0A194AS47, A0A2D4H710, A0A2D4H725, A0A2D4H737, A0A2D4K510, A0A2D4K515, A0A2D4K525, A0A2D4K526, A0A2D4K545, A0A2D4NYT4, A0A2D4NYV1, A0A2D4P016, A0A2D4P0S5, U3EPC7	2	0	9	11	100
45	D3TTC2	Zinc metalloproteinase-disintegrin-like atragin (VM3H_NAJAT)	SVMP		69.135	70.47	1.79	95.6584	0.00204082	0.0349643		A0A346CLZ9, A0A346CM02, A0A346CM07, A0A346CM10, A0A346CM11, A0A346CM13, A0A346CM16, A0A346CM17, A0A346CM21, A0A346CM22, A0A346CM23, A0A346CM26, A0A346CM28, A0A346CM29, A0A346CM31, A0A346CM33, A0A346CM35, A0A346CM39, A0A346CM40, A0A346CM42, A0A346CM43, D3TTC2	1	0	1	1	100
7	P01140	Venom nerve growth factor (NGFV_NAJNA)	VNGF		13.0141	100	58.62	2448.02	0.052227	1.89427		P01140, P61898, P61899	6	0	19	32	100
17	P01140	Venom nerve growth factor (NGFV_NAJNA)	VNGF		13.0141	100	23.28	942.84	0.0201149	1.03092		P01140, Q3HXY1, Q3HXY2, Q3HXY3, Q5YF89	4	0	6	10	100
23	U3FCD8	Keratin (U3FCD8_MICFL)	filtered out		49.402	87.64	2.02	120.186	0.0025641	0.0461834		A0A2D4MDB1, A0A2H6N3Z6, U3FCD8, V8NAN6, V8NYU2	1	1	1	1	100
62	J3RZT5	Keratin, type I cytoskeletal 19 (J3RZT5_CROAD)	filtered out		41.7869	78.88	2.41	158.89	0.00338983	0.0525003		J3RZT5	1	1	1	1	100
14	A0A0B8RRE3	Ig lambda chain (A0A0B8RRE3_BOIIR)	filtered out		24.0905	49.78	3.93	411.163	0.00877193	0.145048		A0A0B8RRE3, A0A0B8RUH1, A0A2D4EY54, A0A2D4I2I1, A0A2H6N791	1	1	1	1	100
2	V8NRR7	39S ribosomal protein L16, mitochondrial (Fragment) (V8NRR7_OPHHA)	filtered out		100.113	77.98	1.56	66.8654	0.00142653	0.0271359		V8NRR7	1	1	1	2	100
3	A0A2H6N0F2	Uncharacterized protein (A0A2H6N0F2_MICLE)	filtered out		76.5761	81.69	2.43	78.121	0.00166667	0.0295756		A0A2D4KC13, A0A2H6N0F2, A0A2H6N0G3	1	1	1	2	100
5	C0HKZ8	Actiflagelin (3NOJ_WALAE)	filtered out		7.33523	100	19.05	2232.03	0.047619	0.258925		C0HKZ8	1	1	3	4	100
8	P00985	Kunitz-type serine protease inhibitor 2 (VKT2_HEMHA)	filtered out		6.40302	100	19.3	411.163	0.00877193	0.389495		P00985, P00986, P20229	1	0	1	1	100
10	C1IC49	Three finger toxin W-V (3NO25_WALAE)	filtered out		9.70784	100	11.63	545.03	0.0116279	0.211528		C1IC49	1	1	1	2	100
13	A0A2D4LDN5	Uncharacterized protein (Fragment) (A0A2D4LDN5_9SAUR)	filtered out		30.0842	77.15	6.37	794.451	0.0169492	0.070069		A0A2D4LDN5	1	1	5	8	100
22	A0A2H6N3S3	Uncharacterized protein (Fragment) (A0A2H6N3S3_MICLE)	filtered out		16.1872	100	19.57	339.657	0.00724638	0.105295		A0A2H6N3S3	1	1	1	1	100
27	J3SCW6	Platelet-derived growth factor subunit A preproprotein (J3SCW6_CROAD)	filtered out		22.5616	84.69	4.08	239.146	0.00510204	0.089023		A0A2D4FVI9, A0A2D4FVJ0, A0A2D4K2U6, A0A2D4N8S8, A0A2D4N8U0, J3SCW6, U3FBS7, V8N8R5	1	1	1	1	100
29	V8P9R0	Uncharacterized protein (V8P9R0_OPHHA)	filtered out		190.977	74.18	1	148.684	0.00317209	0.0153658		V8P9R0	1	1	4	6	100
31	F8S101	Phospholipase B (PLB_CROAD)	filtered out		64.008	80.11	1.81	19.8613	0.000423729	0.0349643		A0A077L7E7, A0A098LWY9, A0A098LYE7, A0A0B8RQP5, A0A0F7Z632, A0A1W7RB94, A0A1W7RER1, A0A2D4HN84, A0A2H4N395, A0A2H6N954, A0A2Z4NA16, A0A346CI91, F8J2D3, F8S101, T1DLW3, T2HP68, T2HQ75, U3FA79, V8ND68	1	0	2	3	100
32	A0A182C5R8	Papilin (Fragment) (A0A182C5R8_9SAUR)	filtered out		20.5196	83.61	7.65	306.357	0.00653595	0.100694		A0A182C5R8	1	1	1	1	100
33	A0A2D4PIZ6	Uncharacterized protein (Fragment) (A0A2D4PIZ6_MICSU)	filtered out		30.0712	88.48	8.18	196.944	0.00420168	0.0680004		A0A2D4PIZ6	1	1	1	2	100
39	A0A223PK22	Cysteine rich secretory protein (Fragment) (A0A223PK22_DABRR)	filtered out		29.0432	70.43	17.51	8.92812	0.000190476	0.0964782		A0A223PK22, A0A223PK48, F2Q6F2	1	1	2	4	100
49	D2YVL1	Venom C-type lectin galactose binding isoform variant 2 (D2YVL1_DEMVE)	filtered out		18.4957	55.7	5.06	397.226	0.00847458	0.165914		D2YVI2, D2YVJ6, D2YVK1, D2YVL1, I6LJ76, Q90WI6, Q90WI8, R4FIR9, R4G314	1	0	1	1	100
51	A0A346CM09	Metalloproteinase 20 (Fragment) (A0A346CM09_9SAUR)	filtered out		68.1239	50.73	1.47	274.913	0.0058651	0.0525003		A0A098M142, A0A098M156, A0A098M157, A0A098M167, A0A098M215, A0A098M217, A0A098M218, A0A098M220, A0A098M223, A0A098M224, A0A098M225, A0A098M230, A0A346CM02, A0A346CM09, A0A346CM10, A0A346CM11, A0A346CM12, A0A346CM14, A0A346CM16, A0A346CM17, A0A346CM19, A0A346CM20, A0A346CM21, A0A346CM22, A0A346CM23, A0A346CM24, A0A346CM29, A0A346CM31, A0A346CM37, A0A346CM38, A0A346CM40, A0A346CM42, A0A346CM43	1	0	2	2	100
52	A0A2D4ILH8	Uncharacterized protein (Fragment) (A0A2D4ILH8_MICLE)	filtered out		22.6112	48.08	6.73	468.726	0.01	0.193777		A0A2D4ILH8	1	1	1	1	100
57	P19003	Cytotoxin homolog S3C2 (3SOG_ASPSC)	filtered out		7.1677	100	17.46	3720.05	0.0793651	0.178769		P19003	1	1	5	6	100
59	Q3SB05	Cysteine-rich venom protein pseudechetoxin-like (CRVP_PSETE)	filtered out		26.4119	87.82	3.36	196.944	0.00420168	0.0826367		A0A0B8RV95, A0A0B8RZW7, H8PG95, Q3SB05, Q3SB06, Q3SB07, R4G7K2	1	0	1	2	100
63	P82966	Kunitz-type serine protease inhibitor (VKTCI_OPHHA)	filtered out		9.12958	100	10.84	564.73	0.0120482	0.29155		C1IC52, P00986, P82966	1	0	1	1	100
	Protein family	Summed NSAF+ values
	3FTx	1.96511
	PLA2	1.07298
	VNGF	0.072342
	SVMP	0.0553196
	Nucleases	0.0514241
	CRISP	0.0473227
	GPx	0.0299824
	Ig-like	0.0103627
	LAAO	0.00688504
	CVF	0.00456078
	PDE	0.00367816
	Protein family (>1%)	Summed NSAF+ values
	3FTx	1.96511
	PLA2	1.07298
	VNGF	0.072342
	Low-abundance proteins (LAP)	0.055469
	SVMP	0.0553196
	Nucleases	0.0514241
	CRISP	0.0473227
	Low-abundance proteins (LAP)	Summed NSAF+ values
	GPx	0.0299824
	Ig-like	0.0103627
	LAAO	0.00688504
	CVF	0.00456078
	PDE	0.00367816

## Sheet: PS_Analysis_Na_proteome_peplist
	Protein(s)	Description(s)	Sequence	Modified Sequence	Variable Modifications
1	P01452	3SA4_NAJMO Cytotoxin 4 OS=Naja mossambica OX=8644 PE=1 SV=1	YVCCSTDR	NH2-YVC<cmm>C<cmm>STDR-COOH
2	B3EWH9; P01451; P01452; P01453; P01454; P01455; P01456; P01457; P01459; P01460; P01462; P01463; P01464; P01465; P01466; P01470; P01471; P0DQH3; P0DSN1; P24776; P25517	3SBH_HEMHA Three-finger hemachatoxin OS=Hemachatus haemachatus OX=8626 PE=1 SV=1; 3SA1_NAJOX Cytotoxin 1 OS=Naja oxiana OX=8657 PE=1 SV=1; 3SA4_NAJMO Cytotoxin 4 OS=Naja mossambica OX=8644 PE=1 SV=1; 3SAA_NAJHA Cytotoxin 10 OS=Naja annulifera OX=96794 PE=1 SV=1; 3SA9_NAJHA Cytotoxin 9 OS=Naja annulifera OX=96794 PE=1 SV=1; 3SA1_NAJHA Cytotoxin 1 OS=Naja annulifera OX=96794 PE=1 SV=1; 3SA1_NAJNI C…	TCPEGKNLCYK	NH2-TC<cmm>PEGKNLC<cmm>YK-COOH
3	P25517	3SA5_NAJMO Cytotoxin 5 OS=Naja mossambica OX=8644 PE=1 SV=3	YECCDTDRCN	NH2-YEC<cmm>C<cmm>DTDRC<cmm>N-COOH
4	P01462; P01463; P01468; P01469	3SA2_NAJHA Cytotoxin 2 OS=Naja annulifera OX=96794 PE=1 SV=1; 3SA2_NAJNI Cytotoxin 2 OS=Naja nivea OX=8655 PE=1 SV=1; 3SA1_NAJPA Cytotoxin 1 OS=Naja pallida OX=8658 PE=1 SV=1; 3SA2_NAJMO Cytotoxin 2 OS=Naja mossambica OX=8644 PE=1 SV=1	YMCCNTDK	NH2-YMC<cmm>C<cmm>NTDK-COOH
5	C1IC52; P00986; P82966	VKT2_WALAE Kunitz-type serine protease inhibitor spermatin OS=Walterinnesia aegyptia OX=64182 PE=1 SV=1; VKT2_NAJNI Kunitz-type serine protease inhibitor 2 OS=Naja nivea OX=8655 PE=1 SV=1; VKTCI_OPHHA Kunitz-type serine protease inhibitor OS=Ophiophagus hannah OX=8665 PE=1 SV=2	FKTIDECHR	NH2-FKTIDEC<cmm>HR-COOH
6	P01458; P01467; P01468; P01469	3SA3_NAJNI Cytotoxin 3 OS=Naja nivea OX=8655 PE=1 SV=1; 3SA1_NAJMO Cytotoxin 1 OS=Naja mossambica OX=8644 PE=1 SV=1; 3SA1_NAJPA Cytotoxin 1 OS=Naja pallida OX=8658 PE=1 SV=1; 3SA2_NAJMO Cytotoxin 2 OS=Naja mossambica OX=8644 PE=1 SV=1	CNQLIPPFWK	NH2-C<cmm>NQLIPPFWK-COOH
7	A0A0F7YYZ8; A0A194ARD7; A0A2D0TC04; A0A2D4FR34; A0A2D4K5D9; A0A2D4P521; A0A2D4P571; U3FAB3	A0A0F7YYZ8_MICFL Phosphodiesterase OS=Micrurus fulvius OX=8637 PE=2 SV=1; A0A194ARD7_9SAUR Phosphodiesterase OS=Micrurus tener OX=1114301 PE=4 SV=1; A0A2D0TC04_NAJAT Snake venom phosphodiesterase (PDE) OS=Naja atra OX=8656 PE=1 SV=1; A0A2D4FR34_MICCO Uncharacterized protein OS=Micrurus corallinus OX=54390 PE=4 SV=1; A0A2D4K5D9_9SAUR Uncharacterized protein (Fragment) OS=Micrurus paraensis OX=1970…	IDKVNLMVDR	NH2-IDKVNLMVDR-COOH
8	P00603	PA2B2_NAJMO Basic phospholipase A2 CM-II OS=Naja mossambica OX=8644 PE=1 SV=1	CAAAVCNCDLVAANCFAGAR	NH2-C<cmm>AAAVC<cmm>NC<cmm>DLVAANC<cmm>FAGAR-COOH
9	A0A0U4N5W4; A0A0U4W6H0; A0A0U4W6K7; A0A0U5AL91; A0A0U5ALB9; A0A0U5AR60; A0A0U5ARS4; A0A0U5AUY6; E2IU04; E2IU05; O73856; O73857; O73858; O73859; O93471; O93473; P01440; P01441; P01442; P01443; P01445; P01447; P01448; P01451; P01453; P01454; P01455; P01456; P01457; P01458; P01459; P01460; P01461; P01462; P01463; P01464; P01465; P01467; P01468; P01469; P01470; P07525; P0CH80; P0DSN1; P24780; P25517;…	A0A0U4N5W4_NAJNA Cytotoxin 13 (Fragment) OS=Naja naja OX=35670 GN=CTX13 PE=2 SV=1; A0A0U4W6H0_NAJNA Cytotoxin 15 (Fragment) OS=Naja naja OX=35670 GN=CTX15 PE=2 SV=1; A0A0U4W6K7_NAJNA Cytotoxin 16 (Fragment) OS=Naja naja OX=35670 GN=CTX16 PE=2 SV=1; A0A0U5AL91_NAJNA Cytotoxin 17 (Fragment) OS=Naja naja OX=35670 GN=CTX17 PE=2 SV=1; A0A0U5ALB9_NAJNA Cytotoxin 14 (Fragment) OS=Naja naja OX=35670 GN=C…	RGCIDVCPK	NH2-RGC<cmm>IDVC<cmm>PK-COOH
10	P00604; P00605	PA2B3_NAJMO Basic phospholipase A2 CM-III OS=Naja mossambica OX=8644 PE=1 SV=1; PA2B4_NAJNG Phospholipase A2 "basic" OS=Naja nigricollis OX=8654 PE=1 SV=1	CSQGKLTCSGGNSK	NH2-C<cmm>SQGKLTC<cmm>SGGNSK-COOH
11	A0A077L6M5; A0A0B8RXZ9; A0A0F7YZM6; A0A0F7Z1K6; A0A182C5T8; A0A194APL9; A0A194APR8; A0A194AS98; A0A194ASY3; A0A1W7RF85; A0A2I4HXH5; A0A346CI90; B6EWW8; F8S0Z7; T1E3Y5; U3FYP9; U3T7C6; V8NYW9; W8EFS0	A0A077L6M5_PROEL 5-nucleotidase OS=Protobothrops elegans OX=88086 PE=2 SV=1; A0A0B8RXZ9_BOIIR Snake venom 5'-nucleotidase OS=Boiga irregularis OX=92519 PE=3 SV=1; A0A0F7YZM6_MICFL Ecto-5'-nucleotidase 1a OS=Micrurus fulvius OX=8637 PE=2 SV=1; A0A0F7Z1K6_CROAD Cadam10_NUC-1 OS=Crotalus adamanteus OX=8729 PE=2 SV=1; A0A182C5T8_9SAUR 5nucleotidase (Fragment) OS=Phalotris mertensi OX=1260334 PE=3 SV=…	QAFEHSVHR	NH2-QAFEHSVHR-COOH
12	O57326; O57327; P01431; Q9YGJ5; Q9YGJ6	3S1A3_NAJSP Alpha-neurotoxin NTX-3 OS=Naja sputatrix OX=33626 PE=3 SV=1; 3S1A4_NAJSP Alpha-neurotoxin NTX-4 OS=Naja sputatrix OX=33626 PE=3 SV=1; 3S11_NAJMO Short neurotoxin 1 OS=Naja mossambica OX=8644 PE=1 SV=1; 3S1A2_NAJSP Alpha-neurotoxin NTX-2 OS=Naja sputatrix OX=33626 PE=3 SV=1; 3S1A1_NAJSP Alpha-neurotoxin NTX-1 OS=Naja sputatrix OX=33626 PE=3 SV=1	KGIEINCCTTDR	NH2-KGIEINC<cmm>C<cmm>TTDR-COOH
13	P0DL14; P0DL15; P84805; P86543; Q7T1K6; Q7ZT98; V8N8B4	CRVPA_NAJHA Cysteine-rich venom protein annuliferin-a (Fragment) OS=Naja annulifera OX=96794 PE=1 SV=1; CRVPB_NAJHA Cysteine-rich venom protein annuliferin-b (Fragment) OS=Naja annulifera OX=96794 PE=1 SV=1; CRVP1_NAJKA Cysteine-rich venom protein kaouthin-1 OS=Naja kaouthia OX=8649 PE=1 SV=2; CRVP1_NAJNA Cysteine-rich venom protein (Fragment) OS=Naja naja OX=35670 PE=1 SV=1; CRVP1_NAJAT Cysteine…	QKEIVDLHNSLRR	NH2-QKEIVDLHNSLRR-COOH
14	V8NBD1	V8NBD1_OPHHA Pregnancy-specific beta-1-glycoprotein 5 OS=Ophiophagus hannah OX=8665 GN=PSG5 PE=4 SV=1	SPATCNWFR	NH2-SPATC<cmm>NWFR-COOH
15	P01140; P61898; P61899	NGFV_NAJNA Venom nerve growth factor OS=Naja naja OX=35670 PE=1 SV=2; NGFV_NAJAT Venom nerve growth factor OS=Naja atra OX=8656 PE=1 SV=1; NGFV_NAJKA Venom nerve growth factor OS=Naja kaouthia OX=8649 PE=1 SV=1	CKNPNPEPSGCR	NH2-C<cmm>KNPNPEPSGC<cmm>R-COOH
16	D2YVI2; D2YVJ6; D2YVK1; D2YVL1; I6LJ76; Q90WI6; Q90WI8; R4FIR9; R4G314	LECG_PSEAU C-type lectin galactose-binding isoform OS=Pseudechis australis OX=8670 PE=1 SV=1; LECG_PSEPO C-type lectin galactose-binding isoform OS=Pseudechis porphyriacus OX=8671 PE=2 SV=1; LECG_HOPST C-type lectin galactose-binding isoform OS=Hoplocephalus stephensii OX=196418 PE=2 SV=1; D2YVL1_DEMVE Venom C-type lectin galactose binding isoform variant 2 OS=Demansia vestigiata OX=412038 PE=2 S…	YIWEWTDR	NH2-YIWEWTDR-COOH
17	Q10749	VM3M1_NAJMO Snake venom metalloproteinase-disintegrin-like mocarhagin OS=Naja mossambica OX=8644 PE=1 SV=3	AAKNDCDFPELCTGR	NH2-AAKNDC<cmm>DFPELC<cmm>TGR-COOH
18	D3TTC1; D6PXE8	VM3KL_NAJAT Zinc metalloproteinase-disintegrin-like kaouthiagin-like OS=Naja atra OX=8656 PE=1 SV=1; VM3B_NAJAT Zinc metalloproteinase-disintegrin-like atrase-B OS=Naja atra OX=8656 PE=1 SV=1	EYREYLLR	NH2-EYREYLLR-COOH
19	A0A0F7Z2Q3; A0A1L8D6B7; A0A1W7RBB0; A0A2D0TC04; A0A346CLX5; J3SBP3; J3SEZ3; T1D6P7; T1DJT5; U3TAI7; U3TBJ5; W8E7D1	A0A0F7Z2Q3_CROAD Phosphodiesterase OS=Crotalus adamanteus OX=8729 PE=2 SV=1; A0A1L8D6B7_BOTAT BATXPDE1 OS=Bothrops atrox OX=8725 PE=2 SV=1; A0A1W7RBB0_CROAD Cadam10_PDE-1 OS=Crotalus adamanteus OX=8729 PE=4 SV=1; A0A2D0TC04_NAJAT Snake venom phosphodiesterase (PDE) OS=Naja atra OX=8656 PE=1 SV=1; A0A346CLX5_BORPO Phosphodiesterase (Fragment) OS=Borikenophis portoricensis OX=1260276 PE=2 SV=1; PDE…	FGPVPSPDVSGCK	NH2-FGPVPSPDVSGC<cmm>K-COOH
20	A0A024AX20; A0A024AXG9; A0A024AYC5; A0A2D4K348; A0A2D4K3A3; C1JZW4; F2Q6G2; F2Q6G3; P81993; P84808; Q7ZZN8; R4G2Q3; R4G7L7; V8NKT2	A0A024AX20_MICIK Cysteine-rich secretory protein OS=Micropechis ikaheca OX=66188 PE=2 SV=1; A0A024AXG9_MICIK Cysteine-rich secretory protein OS=Micropechis ikaheca OX=66188 PE=2 SV=1; A0A024AYC5_MICIK Cysteine-rich secretory protein OS=Micropechis ikaheca OX=66188 PE=2 SV=1; A0A2D4K348_9SAUR ShKT domain-containing protein OS=Micrurus paraensis OX=1970185 PE=3 SV=1; A0A2D4K3A3_9SAUR ShKT domain-co…	QIVDKHNALRR	NH2-QIVDKHNALRR-COOH
21	C1IC47; C1IC48; P01431; P01432	3S13_WALAE Three-finger toxin W-III OS=Walterinnesia aegyptia OX=64182 PE=1 SV=1; 3S14_WALAE Three-finger toxin W-IV OS=Walterinnesia aegyptia OX=64182 PE=1 SV=1; 3S11_NAJMO Short neurotoxin 1 OS=Naja mossambica OX=8644 PE=1 SV=1; 3S13_NAJMO Short neurotoxin 3 OS=Naja mossambica OX=8644 PE=1 SV=1	GCGCPTVKK	NH2-GC<cmm>GC<cmm>PTVKK-COOH
22	A0A081DUA7; A0A0F7Z1I7; A0A194APJ4; A0A194ARG1; A0RZC6; A0RZG1; A0RZG2; A8QL55; I2C090; J3S836; Q0ZZJ6; Q49HM6; Q91132; T1E3W8	A0A081DUA7_ECHCO Complement C3a OS=Echis coloratus OX=64175 PE=2 SV=1; A0A0F7Z1I7_CROAD Venom factor OS=Crotalus adamanteus OX=8729 PE=2 SV=1; A0A194APJ4_SISTE Venom factor OS=Sistrurus tergeminus OX=8757 PE=4 SV=1; A0A194ARG1_9SAUR Venom factor OS=Agkistrodon piscivorus OX=8715 PE=4 SV=1; VCO32_AUSSU A.superbus venom factor 2 OS=Austrelaps superbus OX=29156 PE=2 SV=1; A0RZG1_AUSSU Complement pro…	AAFLECCR	NH2-AAFLEC<cmm>C<cmm>R-COOH
23	P00602; P00603	PA2A1_NAJMO Acidic phospholipase A2 CM-I OS=Naja mossambica OX=8644 PE=1 SV=1; PA2B2_NAJMO Basic phospholipase A2 CM-II OS=Naja mossambica OX=8644 PE=1 SV=1	YKYECSQGK	NH2-YKYEC<cmm>SQGK-COOH
24	P00602; P00603; P00604; P00605; P0DKU3; P0DKU4; P14556	PA2A1_NAJMO Acidic phospholipase A2 CM-I OS=Naja mossambica OX=8644 PE=1 SV=1; PA2B2_NAJMO Basic phospholipase A2 CM-II OS=Naja mossambica OX=8644 PE=1 SV=1; PA2B3_NAJMO Basic phospholipase A2 CM-III OS=Naja mossambica OX=8644 PE=1 SV=1; PA2B4_NAJNG Phospholipase A2 "basic" OS=Naja nigricollis OX=8654 PE=1 SV=1; PA2B1_NAJNG Basic phospholipase A2 CM-I (Fragment) OS=Naja nigricollis OX=8654 PE=1 S…	PWWHFADYGCYCGR	NH2-PWWHFADYGC<cmm>YC<cmm>GR-COOH
25	P00602; P00603	PA2A1_NAJMO Acidic phospholipase A2 CM-I OS=Naja mossambica OX=8644 PE=1 SV=1; PA2B2_NAJMO Basic phospholipase A2 CM-II OS=Naja mossambica OX=8644 PE=1 SV=1	LGCWPYLTLYK	NH2-LGC<cmm>WPYLTLYK-COOH
26	P00605	PA2B4_NAJNG Phospholipase A2 "basic" OS=Naja nigricollis OX=8654 PE=1 SV=1	MGCWPYLTLYK	NH2-MGC<cmm>WPYLTLYK-COOH
27	A0A2D0TC04	A0A2D0TC04_NAJAT Snake venom phosphodiesterase (PDE) OS=Naja atra OX=8656 PE=1 SV=1	RPDFSTLYIEEPDTTGHKFGPVSGQVIK	NH2-RPDFSTLYIEEPDTTGHKFGPVSGQVIK-COOH
28	P00604; P00605	PA2B3_NAJMO Basic phospholipase A2 CM-III OS=Naja mossambica OX=8644 PE=1 SV=1; PA2B4_NAJNG Phospholipase A2 "basic" OS=Naja nigricollis OX=8654 PE=1 SV=1	GTPVDDLDRCCQVHDNCYEK	NH2-GTPVDDLDRC<cmm>C<cmm>QVHDNC<cmm>YEK-COOH
29	A0A2D0TC04	A0A2D0TC04_NAJAT Snake venom phosphodiesterase (PDE) OS=Naja atra OX=8656 PE=1 SV=1	ILPHRPDNSESCADKSPDNLWVEER	NH2-ILPHRPDNSESC<cmm>ADKSPDNLWVEER-COOH
30	A0A081DUA7; A0A081DUB7; A0A081DUC1; A0A081DUC5; A0A0B8RZV9; A0A0F7Z1I7; A0A194APJ4; A0A194ARG1; A0A2Z4N9Y8; A0A346CI96; A0A346CLZ6; A0RZG1; A8QL55; I2C090; J3S836; M9T1M5; Q01833; Q0ZZJ6; Q49HM6; Q91132; T1E3W8	A0A081DUA7_ECHCO Complement C3a OS=Echis coloratus OX=64175 PE=2 SV=1; A0A081DUB7_9SAUR Complement C3 OS=Opheodrys aestivus OX=186591 PE=2 SV=1; A0A081DUC1_PANGU Complement C3 OS=Pantherophis guttatus OX=94885 PE=2 SV=1; A0A081DUC5_PYTRG Complement C3 OS=Python regius OX=51751 PE=2 SV=1; A0A0B8RZV9_BOIIR Venom factor OS=Boiga irregularis OX=92519 PE=4 SV=1; A0A0F7Z1I7_CROAD Venom factor OS=Crotal…	YIQEGDACK	NH2-YIQEGDAC<cmm>K-COOH
31	P00604; P00605	PA2B3_NAJMO Basic phospholipase A2 CM-III OS=Naja mossambica OX=8644 PE=1 SV=1; PA2B4_NAJNG Phospholipase A2 "basic" OS=Naja nigricollis OX=8654 PE=1 SV=1	YIDANYNINFKK	NH2-YIDANYNINFKK-COOH
32	P00602; P00603	PA2A1_NAJMO Acidic phospholipase A2 CM-I OS=Naja mossambica OX=8644 PE=1 SV=1; PA2B2_NAJMO Basic phospholipase A2 CM-II OS=Naja mossambica OX=8644 PE=1 SV=1	CCQVHDNCYGEAEKLGCWPYLTLYK	pyro-CC<cmm>QVHDNC<cmm>YGEAEKLGC<cmm>WPYLTLYK-COOH	Pyrolidone from carbamidomethylated C (1)
33	Q10749	VM3M1_NAJMO Snake venom metalloproteinase-disintegrin-like mocarhagin OS=Naja mossambica OX=8644 PE=1 SV=3	AIVTPPVCGNYFVER	NH2-AIVTPPVC<cmm>GNYFVER-COOH
34	A0A2D4KC13; A0A2H6N0F2; A0A2H6N0G3	A0A2D4KC13_9SAUR Uncharacterized protein (Fragment) OS=Micrurus paraensis OX=1970185 PE=4 SV=1; A0A2H6N0F2_MICLE Uncharacterized protein OS=Micrurus lemniscatus carvalhoi OX=129465 PE=3 SV=1; A0A2H6N0G3_MICLE Uncharacterized protein (Fragment) OS=Micrurus lemniscatus carvalhoi OX=129465 PE=4 SV=1	EADAITLDGGHIFTAGK	NH2-EADAITLDGGHIFTAGK-COOH
35	Q10749	VM3M1_NAJMO Snake venom metalloproteinase-disintegrin-like mocarhagin OS=Naja mossambica OX=8644 PE=1 SV=3	DPNYGMVAPGTK	NH2-DPNYGMVAPGTK-COOH
36	Q10749	VM3M1_NAJMO Snake venom metalloproteinase-disintegrin-like mocarhagin OS=Naja mossambica OX=8644 PE=1 SV=3	NDCDFPELCTGR	NH2-NDC<cmm>DFPELC<cmm>TGR-COOH
37	A0A077L6M5; A0A077L7M9; A0A0B8RXZ9; A0A0F7YZM6; A0A0F7Z1K6; A0A182C5T8; A0A194APL9; A0A194APR8; A0A194AS98; A0A194ASY3; A0A1L8D667; A0A1W7RF85; A0A2I4HXH5; A0A346CI90; B6EWW8; F8S0Z7; T1E3Y5; T2HRS9; U3FYP9; U3T7C6; W8EFS0	A0A077L6M5_PROEL 5-nucleotidase OS=Protobothrops elegans OX=88086 PE=2 SV=1; A0A077L7M9_PROFL 5-nucleotidase OS=Protobothrops flavoviridis OX=88087 PE=2 SV=1; A0A0B8RXZ9_BOIIR Snake venom 5'-nucleotidase OS=Boiga irregularis OX=92519 PE=3 SV=1; A0A0F7YZM6_MICFL Ecto-5'-nucleotidase 1a OS=Micrurus fulvius OX=8637 PE=2 SV=1; A0A0F7Z1K6_CROAD Cadam10_NUC-1 OS=Crotalus adamanteus OX=8729 PE=2 SV=1; A…	VGIIGYTTK	NH2-VGIIGYTTK-COOH
38	J9ZZN7; V8P395	J9ZZN7_THAEL Glutathione peroxidase OS=Thamnophis elegans OX=35005 PE=2 SV=1; V8P395_OPHHA Glutathione peroxidase (Fragment) OS=Ophiophagus hannah OX=8665 GN=Gpx3 PE=3 SV=1	QEPGQNSEILQGIK	NH2-QEPGQNSEILQGIK-COOH
39	P00601	PA2A3_NAJME Acidic phospholipase A2 DE-III OS=Naja melanoleuca OX=8643 PE=1 SV=1	NMIHCTVPNRSWWHFANYGCYCGR	NH2-NM<ox>IHC<cmm>TVPNRSWWHFANYGC<cmm>YC<cmm>GR-COOH	Oxidation of M (2)
40	V8NRR7	V8NRR7_OPHHA 39S ribosomal protein L16, mitochondrial (Fragment) OS=Ophiophagus hannah OX=8665 GN=MRPL16 PE=4 SV=1	QIKETAGTEMTSGK	NH2-QIKETAGTEMTSGK-COOH
41	A0A0F7YZM6; A0A194AS98; A0A2I4HXH5; U3FYP9; V8NYW9	A0A0F7YZM6_MICFL Ecto-5'-nucleotidase 1a OS=Micrurus fulvius OX=8637 PE=2 SV=1; A0A194AS98_9SAUR Ecto-5'-nucleotidase OS=Micrurus tener OX=1114301 PE=3 SV=1; A0A2I4HXH5_NAJAT Venom 5'-nucleotidase OS=Naja atra OX=8656 PE=1 SV=1; U3FYP9_MICFL Ecto-5'-nucleotidase 1c OS=Micrurus fulvius OX=8637 PE=2 SV=1; V8NYW9_OPHHA 5'-nucleotidase (Fragment) OS=Ophiophagus hannah OX=8665 GN=NT5E PE=4 SV=1	VFPAMEGR	NH2-VFPAMEGR-COOH
42	A0A2R4N4Q6; A8QL58; P0DI91	A0A2R4N4Q6_NAJAT Amine oxidase (Fragment) OS=Naja atra OX=8656 PE=1 SV=1; OXLA_NAJAT L-amino-acid oxidase (Fragment) OS=Naja atra OX=8656 PE=1 SV=1; OXLA_NAJOX L-amino-acid oxidase (Fragments) OS=Naja oxiana OX=8657 PE=1 SV=1	REIQALCYPSIKK	NH2-REIQALC<cmm>YPSIKK-COOH
43	A0A081DUA7; A0A0F7Z1I7; A0A194APJ4; A0A194ARG1; A0A2D4HQU0; A0A2D4KNJ4; A0A346CLZ6; A0RZG1; A8QL54; A8QL55; I2C090; J3S836; Q01833; Q0ZZJ6; Q49HM6; Q91132; T1E3W8	A0A081DUA7_ECHCO Complement C3a OS=Echis coloratus OX=64175 PE=2 SV=1; A0A0F7Z1I7_CROAD Venom factor OS=Crotalus adamanteus OX=8729 PE=2 SV=1; A0A194APJ4_SISTE Venom factor OS=Sistrurus tergeminus OX=8757 PE=4 SV=1; A0A194ARG1_9SAUR Venom factor OS=Agkistrodon piscivorus OX=8715 PE=4 SV=1; A0A2D4HQU0_MICLE A2M_recep domain-containing protein (Fragment) OS=Micrurus lemniscatus lemniscatus OX=12946…	HFEVGFIQPGSVK	NH2-HFEVGFIQPGSVK-COOH
44	A0A2R4N4Q6; A8QL52; A8QL58; Q4JHE1; Q4JHE2; Q4JHE3; R4FID0	A0A2R4N4Q6_NAJAT Amine oxidase (Fragment) OS=Naja atra OX=8656 PE=1 SV=1; OXLA_BUNFA L-amino-acid oxidase OS=Bungarus fasciatus OX=8613 PE=1 SV=1; OXLA_NAJAT L-amino-acid oxidase (Fragment) OS=Naja atra OX=8656 PE=1 SV=1; OXLA_PSEAU L-amino-acid oxidase OS=Pseudechis australis OX=8670 PE=1 SV=1; OXLA_NOTSC L-amino-acid oxidase OS=Notechis scutatus scutatus OX=70142 PE=2 SV=1; OXLA_OXYSC L-amino-a…	KVIEELKR	NH2-KVIEELKR-COOH
45	A0A024AXX7; A0A194AS47; A0A2D4H710; A0A2D4H725; A0A2D4H737; A0A2D4K510; A0A2D4K515; A0A2D4K525; A0A2D4K526; A0A2D4K545; A0A2D4NYT4; A0A2D4NYV1; A0A2D4P016; A0A2D4P0S5; P0DJ43; U3EPC7	A0A024AXX7_MICIK p-III snake venom metalloprotease (Fragment) OS=Micropechis ikaheca OX=66188 PE=2 SV=1; A0A194AS47_9SAUR Metalloproteinase type III 2 OS=Micrurus tener OX=1114301 PE=4 SV=1; A0A2D4H710_MICLE Uncharacterized protein (Fragment) OS=Micrurus lemniscatus lemniscatus OX=129467 PE=4 SV=1; A0A2D4H725_MICLE Disintegrin domain-containing protein (Fragment) OS=Micrurus lemniscatus lemniscat…	DDCDLPELCTGR	NH2-DDC<cmm>DLPELC<cmm>TGR-COOH
46	V8P395	V8P395_OPHHA Glutathione peroxidase (Fragment) OS=Ophiophagus hannah OX=8665 GN=Gpx3 PE=3 SV=1	FLVNPQGKPVMR	NH2-FLVNPQGKPVMR-COOH
47	A0A2D4NYT4; A0A2H6MYF4; A0A2H6MYK4; Q9PVK7	A0A2D4NYT4_MICSU Uncharacterized protein (Fragment) OS=Micrurus surinamensis OX=129470 PE=4 SV=1; A0A2H6MYF4_MICLE Disintegrin domain-containing protein (Fragment) OS=Micrurus lemniscatus carvalhoi OX=129465 PE=4 SV=1; A0A2H6MYK4_MICLE Disintegrin domain-containing protein (Fragment) OS=Micrurus lemniscatus carvalhoi OX=129465 PE=4 SV=1; VM3_NAJKA Zinc metalloproteinase-disintegrin-like cobrin OS…	SYGMVEPGTK	NH2-SYGMVEPGTK-COOH
48	J9ZZN7; V8P395	J9ZZN7_THAEL Glutathione peroxidase OS=Thamnophis elegans OX=35005 PE=2 SV=1; V8P395_OPHHA Glutathione peroxidase (Fragment) OS=Ophiophagus hannah OX=8665 GN=Gpx3 PE=3 SV=1	TNVSTVKNDIIR	NH2-TNVSTVKNDIIR-COOH
49	P01140; Q3HXY1; Q3HXY2; Q3HXY3; Q5YF89	NGFV_NAJNA Venom nerve growth factor OS=Naja naja OX=35670 PE=1 SV=2; NGFV3_PSEAU Venom nerve growth factor 3 OS=Pseudechis australis OX=8670 PE=2 SV=1; NGFV2_PSEAU Venom nerve growth factor 2 OS=Pseudechis australis OX=8670 PE=2 SV=1; NGFV1_PSEAU Venom nerve growth factor 1 OS=Pseudechis australis OX=8670 PE=2 SV=1; NGFV2_NAJSP Venom nerve growth factor 2 OS=Naja sputatrix OX=33626 PE=2 SV=1	FIRIDTACVCVITKK	NH2-FIRIDTAC<cmm>VC<cmm>VITKK-COOH
50	P00602; P00603; P00604; P00605; P0DKU3; P0DKU4; P14556	PA2A1_NAJMO Acidic phospholipase A2 CM-I OS=Naja mossambica OX=8644 PE=1 SV=1; PA2B2_NAJMO Basic phospholipase A2 CM-II OS=Naja mossambica OX=8644 PE=1 SV=1; PA2B3_NAJMO Basic phospholipase A2 CM-III OS=Naja mossambica OX=8644 PE=1 SV=1; PA2B4_NAJNG Phospholipase A2 "basic" OS=Naja nigricollis OX=8654 PE=1 SV=1; PA2B1_NAJNG Basic phospholipase A2 CM-I (Fragment) OS=Naja nigricollis OX=8654 PE=1 S…	NMIHCTVPSRP	NH2-NMIHC<cmm>TVPSRP-COOH
51	P0DL14; P0DL15; P0DL17; P84805; P86543; Q7T1K6; Q7ZT98; V8N8B4	CRVPA_NAJHA Cysteine-rich venom protein annuliferin-a (Fragment) OS=Naja annulifera OX=96794 PE=1 SV=1; CRVPB_NAJHA Cysteine-rich venom protein annuliferin-b (Fragment) OS=Naja annulifera OX=96794 PE=1 SV=1; CRVP_HEMHA Cysteine-rich venom protein hematin (Fragment) OS=Hemachatus haemachatus OX=8626 PE=1 SV=1; CRVP1_NAJKA Cysteine-rich venom protein kaouthin-1 OS=Naja kaouthia OX=8649 PE=1 SV=2; C…	QKEIVDLHNSLR	NH2-QKEIVDLHNSLR-COOH
52	V8NBD1	V8NBD1_OPHHA Pregnancy-specific beta-1-glycoprotein 5 OS=Ophiophagus hannah OX=8665 GN=PSG5 PE=4 SV=1	VVLLFLDDPRSPATCNWFR	NH2-VVLLFLDDPRSPATC<cmm>NWFR-COOH
53	A0A346CLZ9; A0A346CM02; A0A346CM07; A0A346CM10; A0A346CM11; A0A346CM13; A0A346CM16; A0A346CM17; A0A346CM21; A0A346CM22; A0A346CM23; A0A346CM26; A0A346CM28; A0A346CM29; A0A346CM31; A0A346CM33; A0A346CM35; A0A346CM39; A0A346CM40; A0A346CM42; A0A346CM43; D3TTC2	A0A346CLZ9_9SAUR Metalloproteinase 1 (Fragment) OS=Ahaetulla prasina OX=499056 PE=2 SV=1; A0A346CM02_9SAUR Metalloproteinase 7 (Fragment) OS=Ahaetulla prasina OX=499056 PE=2 SV=1; A0A346CM07_9SAUR Metalloproteinase 15 (Fragment) OS=Ahaetulla prasina OX=499056 PE=2 SV=1; A0A346CM10_9SAUR Metalloproteinase 8 (Fragment) OS=Ahaetulla prasina OX=499056 PE=2 SV=1; A0A346CM11_9SAUR Metalloproteinase 34 …	FYVVVDNLMYR	NH2-FYVVVDNLMYR-COOH
54	A0A081DUA7; A0A081DUB7; A0A081DUC1; A0A0B8RZV9; A0A194ARG1; A0A2Z4N9Y8; A0A346CI96; A0A346CLZ6; A0RZC6; A0RZG1; A0RZG2; A8QL54; I2C090; Q01833; Q0ZZJ6; Q49HM6; Q91132; V8N3L4	A0A081DUA7_ECHCO Complement C3a OS=Echis coloratus OX=64175 PE=2 SV=1; A0A081DUB7_9SAUR Complement C3 OS=Opheodrys aestivus OX=186591 PE=2 SV=1; A0A081DUC1_PANGU Complement C3 OS=Pantherophis guttatus OX=94885 PE=2 SV=1; A0A0B8RZV9_BOIIR Venom factor OS=Boiga irregularis OX=92519 PE=4 SV=1; A0A194ARG1_9SAUR Venom factor OS=Agkistrodon piscivorus OX=8715 PE=4 SV=1; A0A2Z4N9Y8_BOIIR Cobra venom fac…	AVYVLNDK	NH2-AVYVLNDK-COOH
55	P00602; P00603; P00605	PA2A1_NAJMO Acidic phospholipase A2 CM-I OS=Naja mossambica OX=8644 PE=1 SV=1; PA2B2_NAJMO Basic phospholipase A2 CM-II OS=Naja mossambica OX=8644 PE=1 SV=1; PA2B4_NAJNG Phospholipase A2 "basic" OS=Naja nigricollis OX=8654 PE=1 SV=1	CWPYLTLYK	NH2-C<cmm>WPYLTLYK-COOH
56	P01454; P01456; P01462; P01465	3SA9_NAJHA Cytotoxin 9 OS=Naja annulifera OX=96794 PE=1 SV=1; 3SA1_NAJNI Cytotoxin 1 OS=Naja nivea OX=8655 PE=1 SV=1; 3SA2_NAJHA Cytotoxin 2 OS=Naja annulifera OX=96794 PE=1 SV=1; 3SA6_NAJHA Cytotoxin 6 OS=Naja annulifera OX=96794 PE=1 SV=1	GCIDVCPKDSALVK	NH2-GC<cmm>IDVC<cmm>PKDSALVK-COOH
57	P00603	PA2B2_NAJMO Basic phospholipase A2 CM-II OS=Naja mossambica OX=8644 PE=1 SV=1	CAAAVCNCDLVAANCFAGAR	pyro-CAAAVC<cmm>NC<cmm>DLVAANC<cmm>FAGAR-COOH	Pyrolidone from carbamidomethylated C (1)
58	P01470; P0DSN1; P25517	3SA3_NAJMO Cytotoxin 3 OS=Naja mossambica OX=8644 PE=1 SV=1; 3SAN_NAJNG Naniproin OS=Naja nigricollis OX=8654 PE=1 SV=1; 3SA5_NAJMO Cytotoxin 5 OS=Naja mossambica OX=8644 PE=1 SV=3	LAPKVPVK	NH2-LAPKVPVK-COOH
59	P01140; P61898; P61899; Q5YF89	NGFV_NAJNA Venom nerve growth factor OS=Naja naja OX=35670 PE=1 SV=2; NGFV_NAJAT Venom nerve growth factor OS=Naja atra OX=8656 PE=1 SV=1; NGFV_NAJKA Venom nerve growth factor OS=Naja kaouthia OX=8649 PE=1 SV=1; NGFV2_NAJSP Venom nerve growth factor 2 OS=Naja sputatrix OX=33626 PE=2 SV=1	GNTVTVMENVNLDNK	NH2-GNTVTVMENVNLDNK-COOH
60	A0A2R4N4Q6; A8QL58; P0DI91	A0A2R4N4Q6_NAJAT Amine oxidase (Fragment) OS=Naja atra OX=8656 PE=1 SV=1; OXLA_NAJAT L-amino-acid oxidase (Fragment) OS=Naja atra OX=8656 PE=1 SV=1; OXLA_NAJOX L-amino-acid oxidase (Fragments) OS=Naja oxiana OX=8657 PE=1 SV=1	SDALFSYEK	NH2-SDALFSYEK-COOH
61	P01462; P01463; P01468; P01469	3SA2_NAJHA Cytotoxin 2 OS=Naja annulifera OX=96794 PE=1 SV=1; 3SA2_NAJNI Cytotoxin 2 OS=Naja nivea OX=8655 PE=1 SV=1; 3SA1_NAJPA Cytotoxin 1 OS=Naja pallida OX=8658 PE=1 SV=1; 3SA2_NAJMO Cytotoxin 2 OS=Naja mossambica OX=8644 PE=1 SV=1	YMCCNTDKCN	NH2-YMC<cmm>C<cmm>NTDKC<cmm>N-COOH
62	Q10749	VM3M1_NAJMO Snake venom metalloproteinase-disintegrin-like mocarhagin OS=Naja mossambica OX=8644 PE=1 SV=3	NEINVQSDVQATLDLFGEWR	NH2-NEINVQSDVQATLDLFGEWR-COOH
63	Q91132	VCO3_NAJKA Cobra venom factor OS=Naja kaouthia OX=8649 PE=1 SV=1	CCEDVMHENPMGYTCEKR	NH2-C<cmm>C<cmm>EDVMHENPMGYTC<cmm>EKR-COOH
64	P01470; P0DSN1; P25517	3SA3_NAJMO Cytotoxin 3 OS=Naja mossambica OX=8644 PE=1 SV=1; 3SAN_NAJNG Naniproin OS=Naja nigricollis OX=8654 PE=1 SV=1; 3SA5_NAJMO Cytotoxin 5 OS=Naja mossambica OX=8644 PE=1 SV=3	LAPKVPVKR	NH2-LAPKVPVKR-COOH
65	A0A2I4HXH5; A0A346CI90	A0A2I4HXH5_NAJAT Venom 5'-nucleotidase OS=Naja atra OX=8656 PE=1 SV=1; A0A346CI90_9SAUR 5' nucleotidase (Fragment) OS=Spilotes sulphureus OX=1899469 PE=2 SV=1	GDSSNHSSGDLDISIVGDYIKR	NH2-GDSSNHSSGDLDISIVGDYIKR-COOH
66	P01452	3SA4_NAJMO Cytotoxin 4 OS=Naja mossambica OX=8644 PE=1 SV=1	YVCCSTDRCN	NH2-YVC<cmm>C<cmm>STDRC<cmm>N-COOH
67	P00604; P00605; P14556	PA2B3_NAJMO Basic phospholipase A2 CM-III OS=Naja mossambica OX=8644 PE=1 SV=1; PA2B4_NAJNG Phospholipase A2 "basic" OS=Naja nigricollis OX=8654 PE=1 SV=1; PA2B_NAJPA Basic phospholipase A2 nigexine OS=Naja pallida OX=8658 PE=1 SV=1	CCQVHDNCYEK	pyro-CC<cmm>QVHDNC<cmm>YEK-COOH	Pyrolidone from carbamidomethylated C (1)
68	J9ZZN7	J9ZZN7_THAEL Glutathione peroxidase OS=Thamnophis elegans OX=35005 PE=2 SV=1	GSAHDYGALSITGEYIAFR	NH2-GSAHDYGALSITGEYIAFR-COOH
69	D3TTC2; Q9PVK7	VM3H_NAJAT Zinc metalloproteinase-disintegrin-like atragin OS=Naja atra OX=8656 PE=1 SV=1; VM3_NAJKA Zinc metalloproteinase-disintegrin-like cobrin OS=Naja kaouthia OX=8649 PE=2 SV=1	CPIMTNQCIALRGPGVK	pyro-CPIMTNQC<cmm>IALRGPGVK-COOH	Pyrolidone from carbamidomethylated C (1)
70	Q91132	VCO3_NAJKA Cobra venom factor OS=Naja kaouthia OX=8649 PE=1 SV=1	CCEDVMHENPMGYTCEKR	pyro-CC<cmm>EDVMHENPMGYTC<cmm>EKR-COOH	Pyrolidone from carbamidomethylated C (1)
71	A0A081DUC1; A0A2D4KNJ4; Q91132	A0A081DUC1_PANGU Complement C3 OS=Pantherophis guttatus OX=94885 PE=2 SV=1; A0A2D4KNJ4_9SAUR NTR domain-containing protein (Fragment) OS=Micrurus paraensis OX=1970185 PE=4 SV=1; VCO3_NAJKA Cobra venom factor OS=Naja kaouthia OX=8649 PE=1 SV=1	VYSYYNLDEK	NH2-VYSYYNLDEK-COOH
72	A0A024AXX7; A0A194AS47; A0A2D4H710; A0A2D4H725; A0A2D4H737; A0A2D4K510; A0A2D4K515; A0A2D4K525; A0A2D4K526; A0A2D4K545; A0A2D4NYT4; A0A2D4NYV1; A0A2D4P016; A0A2D4P0S5; U3EPC7	A0A024AXX7_MICIK p-III snake venom metalloprotease (Fragment) OS=Micropechis ikaheca OX=66188 PE=2 SV=1; A0A194AS47_9SAUR Metalloproteinase type III 2 OS=Micrurus tener OX=1114301 PE=4 SV=1; A0A2D4H710_MICLE Uncharacterized protein (Fragment) OS=Micrurus lemniscatus lemniscatus OX=129467 PE=4 SV=1; A0A2D4H725_MICLE Disintegrin domain-containing protein (Fragment) OS=Micrurus lemniscatus lemniscat…	AAKDDCDLPELCTGR	NH2-AAKDDC<cmm>DLPELC<cmm>TGR-COOH
73	D3TTC1; D6PXE8; P82942	VM3KL_NAJAT Zinc metalloproteinase-disintegrin-like kaouthiagin-like OS=Naja atra OX=8656 PE=1 SV=1; VM3B_NAJAT Zinc metalloproteinase-disintegrin-like atrase-B OS=Naja atra OX=8656 PE=1 SV=1; VM3K_NAJKA Hemorrhagic metalloproteinase-disintegrin-like kaouthiagin OS=Naja kaouthia OX=8649 PE=1 SV=1	CGDGMVCSK	NH2-C<cmm>GDGMVC<cmm>SK-COOH
74	D3TTC1; D6PXE8; P82942	VM3KL_NAJAT Zinc metalloproteinase-disintegrin-like kaouthiagin-like OS=Naja atra OX=8656 PE=1 SV=1; VM3B_NAJAT Zinc metalloproteinase-disintegrin-like atrase-B OS=Naja atra OX=8656 PE=1 SV=1; VM3K_NAJKA Hemorrhagic metalloproteinase-disintegrin-like kaouthiagin OS=Naja kaouthia OX=8649 PE=1 SV=1	VYEMINAVNTK	NH2-VYEMINAVNTK-COOH
75	U3FCT9; V8N4Y2; V8NCE3	U3FCT9_MICFL Endonuclease domain-containing 1 protein OS=Micrurus fulvius OX=8637 PE=2 SV=1; V8N4Y2_OPHHA Endonuclease domain-containing 1 protein OS=Ophiophagus hannah OX=8665 GN=ENDOD1 PE=4 SV=1; V8NCE3_OPHHA Endonuclease domain-containing 1 protein (Fragment) OS=Ophiophagus hannah OX=8665 GN=ENDOD1 PE=4 SV=1	SSTFTLTNIVPQFIK	NH2-SSTFTLTNIVPQFIK-COOH
76	V8N4Y2	V8N4Y2_OPHHA Endonuclease domain-containing 1 protein OS=Ophiophagus hannah OX=8665 GN=ENDOD1 PE=4 SV=1	LAQLYNVNHVSLFHSDCPRQ	NH2-LAQLYNVNHVSLFHSDC<cmm>PRQ-COOH
77	Q10749	VM3M1_NAJMO Snake venom metalloproteinase-disintegrin-like mocarhagin OS=Naja mossambica OX=8644 PE=1 SV=3	DRPQCILNKPSRK	NH2-DRPQC<cmm>ILNKPSRK-COOH
78	A0A0B8RXZ9; A0A0F7YZM6; A0A194AS98; A0A2I4HXH5; A0A346CI90; U3FYP9	A0A0B8RXZ9_BOIIR Snake venom 5'-nucleotidase OS=Boiga irregularis OX=92519 PE=3 SV=1; A0A0F7YZM6_MICFL Ecto-5'-nucleotidase 1a OS=Micrurus fulvius OX=8637 PE=2 SV=1; A0A194AS98_9SAUR Ecto-5'-nucleotidase OS=Micrurus tener OX=1114301 PE=3 SV=1; A0A2I4HXH5_NAJAT Venom 5'-nucleotidase OS=Naja atra OX=8656 PE=1 SV=1; A0A346CI90_9SAUR 5' nucleotidase (Fragment) OS=Spilotes sulphureus OX=1899469 PE=2 S…	FHECNLGNLICDAVVYNNLR	NH2-FHEC<cmm>NLGNLIC<cmm>DAVVYNNLR-COOH
79	P19003	3SOG_ASPSC Cytotoxin homolog S3C2 OS=Aspidelaps scutatus OX=8607 PE=1 SV=1	TCPEGKDLCYK	NH2-TC<cmm>PEGKDLC<cmm>YK-COOH
80	A0A2D4KYN2; A0A2R4N4Q6; A8QL58; Q4JHE1; Q4JHE2; Q4JHE3; R4FIJ6; R4FJP5	A0A2D4KYN2_9SAUR Amino_oxidase domain-containing protein (Fragment) OS=Micrurus paraensis OX=1970185 PE=4 SV=1; A0A2R4N4Q6_NAJAT Amine oxidase (Fragment) OS=Naja atra OX=8656 PE=1 SV=1; OXLA_NAJAT L-amino-acid oxidase (Fragment) OS=Naja atra OX=8656 PE=1 SV=1; OXLA_PSEAU L-amino-acid oxidase OS=Pseudechis australis OX=8670 PE=1 SV=1; OXLA_NOTSC L-amino-acid oxidase OS=Notechis scutatus scutatus O…	VTLLEASER	NH2-VTLLEASER-COOH
81	Q10749	VM3M1_NAJMO Snake venom metalloproteinase-disintegrin-like mocarhagin OS=Naja mossambica OX=8644 PE=1 SV=3	NSMICHCPPPSKDPNYGMVAPGTK	NH2-NSMIC<cmm>HC<cmm>PPPSKDPNYGMVAPGTK-COOH
82	P01463; P01470; P0DSN1	3SA2_NAJNI Cytotoxin 2 OS=Naja nivea OX=8655 PE=1 SV=1; 3SA3_NAJMO Cytotoxin 3 OS=Naja mossambica OX=8644 PE=1 SV=1; 3SAN_NAJNG Naniproin OS=Naja nigricollis OX=8654 PE=1 SV=1	LIPPFWKTCPEGK	NH2-LIPPFWKTC<cmm>PEGK-COOH
83	P01399	3NO2D_NAJHA Weak toxin CM-13b OS=Naja annulifera OX=96794 PE=1 SV=1	CAATCPVAKPR	NH2-C<cmm>AATC<cmm>PVAKPR-COOH
84	A0A077L6M5; A0A077L7M9; A0A0B8RXZ9; A0A0F7YZM6; A0A0F7Z1K6; A0A182C5T8; A0A194APL9; A0A194APR8; A0A194AS98; A0A194ASY3; A0A1L8D667; A0A1W7RF85; A0A2I4HXH5; A0A346CI90; B6EWW8; F8S0Z7; T1E3Y5; T2HRS9; U3FYP9; U3T7C6; W8EFS0	A0A077L6M5_PROEL 5-nucleotidase OS=Protobothrops elegans OX=88086 PE=2 SV=1; A0A077L7M9_PROFL 5-nucleotidase OS=Protobothrops flavoviridis OX=88087 PE=2 SV=1; A0A0B8RXZ9_BOIIR Snake venom 5'-nucleotidase OS=Boiga irregularis OX=92519 PE=3 SV=1; A0A0F7YZM6_MICFL Ecto-5'-nucleotidase 1a OS=Micrurus fulvius OX=8637 PE=2 SV=1; A0A0F7Z1K6_CROAD Cadam10_NUC-1 OS=Crotalus adamanteus OX=8729 PE=2 SV=1; A…	QVPVVQAYAFGK	NH2-QVPVVQAYAFGK-COOH
85	A0A2D4NMC2; P00602; P00603; Q92086; Q9I900	A0A2D4NMC2_9SAUR PA2c domain-containing protein (Fragment) OS=Micrurus spixii OX=129469 PE=3 SV=1; PA2A1_NAJMO Acidic phospholipase A2 CM-I OS=Naja mossambica OX=8644 PE=1 SV=1; PA2B2_NAJMO Basic phospholipase A2 CM-II OS=Naja mossambica OX=8644 PE=1 SV=1; PA2AC_NAJSP Acidic phospholipase A2 C OS=Naja sputatrix OX=33626 PE=2 SV=1; PA2AD_NAJSP Acidic phospholipase A2 D OS=Naja sputatrix OX=33626 P…	CCQVHDNCYGEAEK	NH2-C<cmm>C<cmm>QVHDNC<cmm>YGEAEK-COOH
86	Q91132	VCO3_NAJKA Cobra venom factor OS=Naja kaouthia OX=8649 PE=1 SV=1	ICIGNVCR	NH2-IC<cmm>IGNVC<cmm>R-COOH
87	P01399	3NO2D_NAJHA Weak toxin CM-13b OS=Naja annulifera OX=96794 PE=1 SV=1	GCAATCPVAK	NH2-GC<cmm>AATC<cmm>PVAK-COOH
88	P00604; P00605; P14556	PA2B3_NAJMO Basic phospholipase A2 CM-III OS=Naja mossambica OX=8644 PE=1 SV=1; PA2B4_NAJNG Phospholipase A2 "basic" OS=Naja nigricollis OX=8654 PE=1 SV=1; PA2B_NAJPA Basic phospholipase A2 nigexine OS=Naja pallida OX=8658 PE=1 SV=1	CCQVHDNCYEK	NH2-C<cmm>C<cmm>QVHDNC<cmm>YEK-COOH
89	A0A077L6M5; A0A077L7M9; A0A0B8RXZ9; A0A0F7YZM6; A0A0F7Z1K6; A0A182C5T8; A0A194APL9; A0A194APR8; A0A194AS98; A0A194ASY3; A0A1L8D667; A0A1W7RF85; A0A2I4HXH5; A0A346CI90; B6EWW8; F8S0Z7; T1E3Y5; T2HRS9; U3FYP9; U3T7C6	A0A077L6M5_PROEL 5-nucleotidase OS=Protobothrops elegans OX=88086 PE=2 SV=1; A0A077L7M9_PROFL 5-nucleotidase OS=Protobothrops flavoviridis OX=88087 PE=2 SV=1; A0A0B8RXZ9_BOIIR Snake venom 5'-nucleotidase OS=Boiga irregularis OX=92519 PE=3 SV=1; A0A0F7YZM6_MICFL Ecto-5'-nucleotidase 1a OS=Micrurus fulvius OX=8637 PE=2 SV=1; A0A0F7Z1K6_CROAD Cadam10_NUC-1 OS=Crotalus adamanteus OX=8729 PE=2 SV=1; A…	ISGYILPYK	NH2-ISGYILPYK-COOH
90	U3FCT9; V8N4Y2	U3FCT9_MICFL Endonuclease domain-containing 1 protein OS=Micrurus fulvius OX=8637 PE=2 SV=1; V8N4Y2_OPHHA Endonuclease domain-containing 1 protein OS=Ophiophagus hannah OX=8665 GN=ENDOD1 PE=4 SV=1	LNGGAWNNYEQTTMQQMTR	NH2-LNGGAWNNYEQTTMQQMTR-COOH
91	P00603; P00604; P00605	PA2B2_NAJMO Basic phospholipase A2 CM-II OS=Naja mossambica OX=8644 PE=1 SV=1; PA2B3_NAJMO Basic phospholipase A2 CM-III OS=Naja mossambica OX=8644 PE=1 SV=1; PA2B4_NAJNG Phospholipase A2 "basic" OS=Naja nigricollis OX=8654 PE=1 SV=1	AVCNCDLVAANCFAGAR	NH2-AVC<cmm>NC<cmm>DLVAANC<cmm>FAGAR-COOH
92	D3TTC1; D6PXE8; P82942	VM3KL_NAJAT Zinc metalloproteinase-disintegrin-like kaouthiagin-like OS=Naja atra OX=8656 PE=1 SV=1; VM3B_NAJAT Zinc metalloproteinase-disintegrin-like atrase-B OS=Naja atra OX=8656 PE=1 SV=1; VM3K_NAJKA Hemorrhagic metalloproteinase-disintegrin-like kaouthiagin OS=Naja kaouthia OX=8649 PE=1 SV=1	TAPAFQFSSCSIR	NH2-TAPAFQFSSC<cmm>SIR-COOH
93	P01400; P29179	3NO2B_NAJME Weak toxin S4C11 OS=Naja melanoleuca OX=8643 PE=1 SV=1; 3NO25_NAJNA Weak neurotoxin 5 OS=Naja naja OX=35670 PE=1 SV=1	NGENICFKR	NH2-NGENIC<cmm>FKR-COOH
94	V8P395	V8P395_OPHHA Glutathione peroxidase (Fragment) OS=Ophiophagus hannah OX=8665 GN=Gpx3 PE=3 SV=1	VDCYDSVK	NH2-VDC<cmm>YDSVK-COOH
95	P00985; P00986; P20229	VKT2_HEMHA Kunitz-type serine protease inhibitor 2 OS=Hemachatus haemachatus OX=8626 PE=1 SV=1; VKT2_NAJNI Kunitz-type serine protease inhibitor 2 OS=Naja nivea OX=8655 PE=1 SV=1; VKTTI_NAJNA Kunitz-type serine protease inhibitor OS=Naja naja OX=35670 PE=1 SV=1	IYGGCGGNANR	NH2-IYGGC<cmm>GGNANR-COOH
96	A2CKF7; D5J9P9; D5J9Q0; D5J9Q1; E2ITZ6; O93422; P01400; P01401; P0DSM9; P29179; P29180; P85520; Q6IZ95; Q8AY49; Q8AY50; Q8AY51; Q9YGI1; Q9YGI2	3NO2_BUNFA Neurotoxin 3FTx-LT OS=Bungarus fasciatus OX=8613 PE=1 SV=1; D5J9P9_9SAUR Non-conventional three finger toxin isoform 5 OS=Bungarus flaviceps OX=8614 PE=2 SV=1; D5J9Q0_9SAUR Non-conventional three finger toxin isoform 6 OS=Bungarus flaviceps OX=8614 PE=2 SV=1; D5J9Q1_9SAUR Non-conventional three finger toxin isoform 7 OS=Bungarus flaviceps OX=8614 PE=2 SV=1; E2ITZ6_NAJAT Three-finger to…	LTCLICPEK	NH2-LTC<cmm>LIC<cmm>PEK-COOH
97	P00602	PA2A1_NAJMO Acidic phospholipase A2 CM-I OS=Naja mossambica OX=8644 PE=1 SV=1	YNVNLKER	NH2-YNVNLKER-COOH
98	P01140; P61898; P61899; Q5YF89	NGFV_NAJNA Venom nerve growth factor OS=Naja naja OX=35670 PE=1 SV=2; NGFV_NAJAT Venom nerve growth factor OS=Naja atra OX=8656 PE=1 SV=1; NGFV_NAJKA Venom nerve growth factor OS=Naja kaouthia OX=8649 PE=1 SV=1; NGFV2_NAJSP Venom nerve growth factor 2 OS=Naja sputatrix OX=33626 PE=2 SV=1	TTATDIKGNTVTVMENVNLDNK	NH2-TTATDIKGNTVTVMENVNLDNK-COOH
99	Q91132	VCO3_NAJKA Cobra venom factor OS=Naja kaouthia OX=8649 PE=1 SV=1	IPIIDGDGK	NH2-IPIIDGDGK-COOH
100	P00602; P00603; P00604; P00605; P0DKU3; P0DKU4; P14556; Q92084; Q92085	PA2A1_NAJMO Acidic phospholipase A2 CM-I OS=Naja mossambica OX=8644 PE=1 SV=1; PA2B2_NAJMO Basic phospholipase A2 CM-II OS=Naja mossambica OX=8644 PE=1 SV=1; PA2B3_NAJMO Basic phospholipase A2 CM-III OS=Naja mossambica OX=8644 PE=1 SV=1; PA2B4_NAJNG Phospholipase A2 "basic" OS=Naja nigricollis OX=8654 PE=1 SV=1; PA2B1_NAJNG Basic phospholipase A2 CM-I (Fragment) OS=Naja nigricollis OX=8654 PE=1 S…	WHFADYGCYCGR	NH2-WHFADYGC<cmm>YC<cmm>GR-COOH
101	A0A2D4MDB1; A0A2H6N3Z6; U3FCD8; V8NAN6; V8NYU2	A0A2D4MDB1_9SAUR IF rod domain-containing protein (Fragment) OS=Micrurus spixii OX=129469 PE=3 SV=1; A0A2H6N3Z6_MICLE IF rod domain-containing protein (Fragment) OS=Micrurus lemniscatus carvalhoi OX=129465 PE=3 SV=1; U3FCD8_MICFL Keratin OS=Micrurus fulvius OX=8637 PE=2 SV=1; V8NAN6_OPHHA Keratin, type I cytoskeletal 42 (Fragment) OS=Ophiophagus hannah OX=8665 GN=Krt42 PE=3 SV=1; V8NYU2_OPHHA Ker…	LASYLDKVR	NH2-LASYLDKVR-COOH
102	P25517	3SA5_NAJMO Cytotoxin 5 OS=Naja mossambica OX=8644 PE=1 SV=3	LIPLFSKTCPEGK	NH2-LIPLFSKTC<cmm>PEGK-COOH
103	P00602; P00603; P00604; P00605; P0DKU3; P0DKU4; P14556	PA2A1_NAJMO Acidic phospholipase A2 CM-I OS=Naja mossambica OX=8644 PE=1 SV=1; PA2B2_NAJMO Basic phospholipase A2 CM-II OS=Naja mossambica OX=8644 PE=1 SV=1; PA2B3_NAJMO Basic phospholipase A2 CM-III OS=Naja mossambica OX=8644 PE=1 SV=1; PA2B4_NAJNG Phospholipase A2 "basic" OS=Naja nigricollis OX=8654 PE=1 SV=1; PA2B1_NAJNG Basic phospholipase A2 CM-I (Fragment) OS=Naja nigricollis OX=8654 PE=1 S…	NMIHCTVPSRPWWHFADYGCYCGR	NH2-NMIHC<cmm>TVPSRPWWHFADYGC<cmm>YC<cmm>GR-COOH
104	A0A0F7YYV1; A0A194AR91; A0A194AS47; A0A2D4FT95; A0A2D4LPN6; A0A2D4LQ31; A6XJS7; B5G6F7; B5KFV4; B5KFV8; R4FJM6; U3EPC7; U3FWL3	A0A0F7YYV1_MICFL Metalloproteinase (Type III) 2b OS=Micrurus fulvius OX=8637 PE=2 SV=1; A0A194AR91_9SAUR Metalloproteinase type III 2 OS=Micrurus tener OX=1114301 PE=4 SV=1; A0A194AS47_9SAUR Metalloproteinase type III 2 OS=Micrurus tener OX=1114301 PE=4 SV=1; A0A2D4FT95_MICCO Peptidase M12B domain-containing protein (Fragment) OS=Micrurus corallinus OX=54390 PE=4 SV=1; A0A2D4LPN6_9SAUR Peptidase …	YIEFYVVVDNR	NH2-YIEFYVVVDNR-COOH
105	P01467; P01468	3SA1_NAJMO Cytotoxin 1 OS=Naja mossambica OX=8644 PE=1 SV=1; 3SA1_NAJPA Cytotoxin 1 OS=Naja pallida OX=8658 PE=1 SV=1	AAPMVPVKRG	NH2-AAPMVPVKRG-COOH
106	A0A2D0TC04	A0A2D0TC04_NAJAT Snake venom phosphodiesterase (PDE) OS=Naja atra OX=8656 PE=1 SV=1	FGPVSGQVIK	NH2-FGPVSGQVIK-COOH
107	P00596; P00597; P00598; P00602; P00603; P00604; P00605; P0DKU3; P0DKU4; P14556; P15445; P60043; P60044; Q6T179; Q91133; Q92084; Q92085; Q92086; Q9I900	PA2A1_NAJKA Acidic phospholipase A2 1 OS=Naja kaouthia OX=8649 PE=1 SV=2; PA2A2_NAJKA Acidic phospholipase A2 2 OS=Naja kaouthia OX=8649 PE=1 SV=3; PA2A1_NAJAT Acidic phospholipase A2 1 OS=Naja atra OX=8656 PE=1 SV=2; PA2A1_NAJMO Acidic phospholipase A2 CM-I OS=Naja mossambica OX=8644 PE=1 SV=1; PA2B2_NAJMO Basic phospholipase A2 CM-II OS=Naja mossambica OX=8644 PE=1 SV=1; PA2B3_NAJMO Basic phosp…	FADYGCYCGR	NH2-FADYGC<cmm>YC<cmm>GR-COOH
108	A0A0U4N5W4; A0A0U4W6H0; A0A0U4W6K7; A0A0U5AL91; A0A0U5ALB9; A0A0U5AR60; A0A0U5ARS4; A0A0U5AUY6; E2IU04; E2IU05; O73856; O73857; O73858; O73859; O93471; O93473; P01440; P01441; P01442; P01443; P01445; P01447; P01448; P01451; P01453; P01454; P01455; P01456; P01457; P01458; P01459; P01460; P01461; P01462; P01463; P01464; P01465; P01467; P01468; P01469; P01470; P07525; P0CH80; P0DSN1; P24780; P25517;…	A0A0U4N5W4_NAJNA Cytotoxin 13 (Fragment) OS=Naja naja OX=35670 GN=CTX13 PE=2 SV=1; A0A0U4W6H0_NAJNA Cytotoxin 15 (Fragment) OS=Naja naja OX=35670 GN=CTX15 PE=2 SV=1; A0A0U4W6K7_NAJNA Cytotoxin 16 (Fragment) OS=Naja naja OX=35670 GN=CTX16 PE=2 SV=1; A0A0U5AL91_NAJNA Cytotoxin 17 (Fragment) OS=Naja naja OX=35670 GN=CTX17 PE=2 SV=1; A0A0U5ALB9_NAJNA Cytotoxin 14 (Fragment) OS=Naja naja OX=35670 GN=C…	GCIDVCPK	NH2-GC<cmm>IDVC<cmm>PK-COOH
109	B5KFV4; D3TTC2; Q9PVK7; R4G2I0; R4G7J0	B5KFV4_HOPST Stephensease-1 OS=Hoplocephalus stephensii OX=196418 PE=2 SV=1; VM3H_NAJAT Zinc metalloproteinase-disintegrin-like atragin OS=Naja atra OX=8656 PE=1 SV=1; VM3_NAJKA Zinc metalloproteinase-disintegrin-like cobrin OS=Naja kaouthia OX=8649 PE=2 SV=1; R4G2I0_9SAUR SVMP-Hop-46 (Fragment) OS=Hoplocephalus bungaroides OX=83403 PE=2 SV=1; R4G7J0_9SAUR SVMP-Hop-30 (Fragment) OS=Hoplocephalus …	CPIMTNQCIALR	pyro-CPIMTNQC<cmm>IALR-COOH	Pyrolidone from carbamidomethylated C (1)
110	P25517	3SA5_NAJMO Cytotoxin 5 OS=Naja mossambica OX=8644 PE=1 SV=3	SSFLVKYECCDTDR	NH2-SSFLVKYEC<cmm>C<cmm>DTDR-COOH
111	A0A024AX20; A0A2D4G403; P84808; Q3SB06; Q3SB07; Q8JI38; R4FIJ7	A0A024AX20_MICIK Cysteine-rich secretory protein OS=Micropechis ikaheca OX=66188 PE=2 SV=1; A0A2D4G403_MICCO SCP domain-containing protein (Fragment) OS=Micrurus corallinus OX=54390 PE=4 SV=1; CRVP2_NAJKA Cysteine-rich venom protein kaouthin-2 OS=Naja kaouthia OX=8649 PE=1 SV=2; CRVP_OXYMI Cysteine-rich venom protein pseudechetoxin-like OS=Oxyuranus microlepidotus OX=111177 PE=2 SV=1; CRVP_OXYSC …	YLYVCQYCPAGNIIGSIATPYK	NH2-YLYVC<cmm>QYC<cmm>PAGNIIGSIATPYK-COOH
112	D5LMJ3	VM3A_NAJAT Zinc metalloproteinase-disintegrin-like atrase-A OS=Naja atra OX=8656 PE=2 SV=1	ERPQCILNKPSRK	NH2-ERPQC<cmm>ILNKPSRK-COOH
113	A8QL48; A8QL49; D3TTC2; Q9PVK7	VM3_BUNFA Zinc metalloproteinase-disintegrin-like BfMP (Fragment) OS=Bungarus fasciatus OX=8613 PE=2 SV=1; VM3_BUNMU Zinc metalloproteinase-disintegrin-like BmMP OS=Bungarus multicinctus OX=8616 PE=1 SV=1; VM3H_NAJAT Zinc metalloproteinase-disintegrin-like atragin OS=Naja atra OX=8656 PE=1 SV=1; VM3_NAJKA Zinc metalloproteinase-disintegrin-like cobrin OS=Naja kaouthia OX=8649 PE=2 SV=1	DSCFTLNQR	NH2-DSC<cmm>FTLNQR-COOH
114	A0A0F7YYV1; A0A194AR91; A0A194AS47; A0A2D4H6Y5; A0A2D4H703; A0A2D4H710; A0A2D4H737; A0A2D4K526; A0A2D4K545; A0A2D4NYT4; A0A2D4NYV1; A0A2D4P0S5; A0A2D4P0X4; A0A2H6MYF4; A0A2H6MYK4; A0A2H6MYR1; A0A2H6MYZ4; A0A2H6NIW2; B5G6F7; B5KFV2; B5KFV3; B5KFV8; D3TTC1; D3TTC2; D6PXE8; P82942; Q9PVK7; R4FIC4; R4FIL3; R4FIL7; R4FIX4; R4FJY3; R4FJZ4; R4G2I0; R4G2I1; R4G2W9; R4G7I9; R4G7J0; U3EPC7; U3FWL3	A0A0F7YYV1_MICFL Metalloproteinase (Type III) 2b OS=Micrurus fulvius OX=8637 PE=2 SV=1; A0A194AR91_9SAUR Metalloproteinase type III 2 OS=Micrurus tener OX=1114301 PE=4 SV=1; A0A194AS47_9SAUR Metalloproteinase type III 2 OS=Micrurus tener OX=1114301 PE=4 SV=1; A0A2D4H6Y5_MICLE ACR domain-containing protein (Fragment) OS=Micrurus lemniscatus lemniscatus OX=129467 PE=4 SV=1; A0A2D4H703_MICLE ACR dom…	IPCAAKDVK	NH2-IPC<cmm>AAKDVK-COOH
115	P01458; P01467; P01468; P01469	3SA3_NAJNI Cytotoxin 3 OS=Naja nivea OX=8655 PE=1 SV=1; 3SA1_NAJMO Cytotoxin 1 OS=Naja mossambica OX=8644 PE=1 SV=1; 3SA1_NAJPA Cytotoxin 1 OS=Naja pallida OX=8658 PE=1 SV=1; 3SA2_NAJMO Cytotoxin 2 OS=Naja mossambica OX=8644 PE=1 SV=1	KCNQLIPPFWK	NH2-KC<cmm>NQLIPPFWK-COOH
116	Q91132	VCO3_NAJKA Cobra venom factor OS=Naja kaouthia OX=8649 PE=1 SV=1	KCCEDVMHENPMGYTCEKR	NH2-KC<cmm>C<cmm>EDVMHENPMGYTC<cmm>EKR-COOH
117	A0A2R4N4Q6	A0A2R4N4Q6_NAJAT Amine oxidase (Fragment) OS=Naja atra OX=8656 PE=1 SV=1	FHGWIDSTIMTGLR	NH2-FHGWIDSTIMTGLR-COOH
118	A0A2D4NYT4; A0A2H6MYF4; A0A2H6MYK4; Q9PVK7	A0A2D4NYT4_MICSU Uncharacterized protein (Fragment) OS=Micrurus surinamensis OX=129470 PE=4 SV=1; A0A2H6MYF4_MICLE Disintegrin domain-containing protein (Fragment) OS=Micrurus lemniscatus carvalhoi OX=129465 PE=4 SV=1; A0A2H6MYK4_MICLE Disintegrin domain-containing protein (Fragment) OS=Micrurus lemniscatus carvalhoi OX=129465 PE=4 SV=1; VM3_NAJKA Zinc metalloproteinase-disintegrin-like cobrin OS…	DPSYGMVEPGTK	NH2-DPSYGMVEPGTK-COOH
119	A0A2D4LDN5	A0A2D4LDN5_9SAUR Uncharacterized protein (Fragment) OS=Micrurus spixii OX=129469 PE=4 SV=1	NLQLSYSPFVSHPEAAR	NH2-NLQLSYSPFVSHPEAAR-COOH
120	A0A0F7YYZ8; A0A194ARD7; A0A2D0TC04; A0A2D4FR34; A0A2D4K5D9; A0A2D4P521; A0A2D4P571; A0A2H6N6S6; U3FAB3	A0A0F7YYZ8_MICFL Phosphodiesterase OS=Micrurus fulvius OX=8637 PE=2 SV=1; A0A194ARD7_9SAUR Phosphodiesterase OS=Micrurus tener OX=1114301 PE=4 SV=1; A0A2D0TC04_NAJAT Snake venom phosphodiesterase (PDE) OS=Naja atra OX=8656 PE=1 SV=1; A0A2D4FR34_MICCO Uncharacterized protein OS=Micrurus corallinus OX=54390 PE=4 SV=1; A0A2D4K5D9_9SAUR Uncharacterized protein (Fragment) OS=Micrurus paraensis OX=1970…	CSSITDLEAVNQR	NH2-C<cmm>SSITDLEAVNQR-COOH
121	A0A2D4IRJ0; A0A2D4J1R3; A0A2D4PRN1; A0A2D4PRR8; A0A2D4PTY2; A0A2H6NIR3; F5CPF1; P00596; P00597; P00598; P00602; P00603; P00604; P00605; P0DKU3; P0DKU4; P14556; P15445; P60043; P60044; Q6T179; Q91133; Q92084; Q92085; Q92086; Q9I900	A0A2D4IRJ0_MICLE PA2c domain-containing protein (Fragment) OS=Micrurus lemniscatus lemniscatus OX=129467 PE=3 SV=1; A0A2D4J1R3_MICLE PA2c domain-containing protein OS=Micrurus lemniscatus lemniscatus OX=129467 PE=3 SV=1; A0A2D4PRN1_MICSU PA2c domain-containing protein OS=Micrurus surinamensis OX=129470 PE=3 SV=1; A0A2D4PRR8_MICSU PA2c domain-containing protein OS=Micrurus surinamensis OX=129470 P…	DYGCYCGR	NH2-DYGC<cmm>YC<cmm>GR-COOH
122	C1IC49	3NO25_WALAE Three finger toxin W-V OS=Walterinnesia aegyptia OX=64182 PE=1 SV=1	EIVECCSRDK	NH2-EIVEC<cmm>C<cmm>SRDK-COOH
123	A0A0B8RXZ9; A0A0F7YZM6; A0A182C5T8; A0A194AS98; A0A2I4HXH5; A0A346CI90; U3FYP9; V8NYW9; W8EFS0	A0A0B8RXZ9_BOIIR Snake venom 5'-nucleotidase OS=Boiga irregularis OX=92519 PE=3 SV=1; A0A0F7YZM6_MICFL Ecto-5'-nucleotidase 1a OS=Micrurus fulvius OX=8637 PE=2 SV=1; A0A182C5T8_9SAUR 5nucleotidase (Fragment) OS=Phalotris mertensi OX=1260334 PE=3 SV=1; A0A194AS98_9SAUR Ecto-5'-nucleotidase OS=Micrurus tener OX=1114301 PE=3 SV=1; A0A2I4HXH5_NAJAT Venom 5'-nucleotidase OS=Naja atra OX=8656 PE=1 SV=1…	HGQGTGELLQVSGIK	NH2-HGQGTGELLQVSGIK-COOH
124	Q91132	VCO3_NAJKA Cobra venom factor OS=Naja kaouthia OX=8649 PE=1 SV=1	AVPFVIVPLEQGLHDVEIK	NH2-AVPFVIVPLEQGLHDVEIK-COOH
125	P01469	3SA2_NAJMO Cytotoxin 2 OS=Naja mossambica OX=8644 PE=1 SV=1	GASKVPVKR	NH2-GASKVPVKR-COOH
126	P00604; P00605	PA2B3_NAJMO Basic phospholipase A2 CM-III OS=Naja mossambica OX=8644 PE=1 SV=1; PA2B4_NAJNG Phospholipase A2 "basic" OS=Naja nigricollis OX=8654 PE=1 SV=1	YIDANYNINFK	NH2-YIDANYNINFK-COOH
127	A0A098M142; A0A098M156; A0A098M157; A0A098M167; A0A098M215; A0A098M217; A0A098M218; A0A098M220; A0A098M223; A0A098M224; A0A098M225; A0A098M230; A0A346CM02; A0A346CM09; A0A346CM10; A0A346CM11; A0A346CM12; A0A346CM14; A0A346CM16; A0A346CM17; A0A346CM19; A0A346CM20; A0A346CM21; A0A346CM22; A0A346CM23; A0A346CM24; A0A346CM29; A0A346CM31; A0A346CM37; A0A346CM38; A0A346CM40; A0A346CM42; A0A346CM43	A0A098M142_9SAUR Metalloproteinase (Type III) 3d OS=Hypsiglena sp. JMG-2014 OX=1550645 PE=3 SV=1; A0A098M156_9SAUR Metalloproteinase (Type III) 2 OS=Hypsiglena sp. JMG-2014 OX=1550645 PE=4 SV=1; A0A098M157_9SAUR Metalloproteinase (Type III) 11a OS=Hypsiglena sp. JMG-2014 OX=1550645 PE=3 SV=1; A0A098M167_9SAUR Metalloproteinase (Type III) 11b OS=Hypsiglena sp. JMG-2014 OX=1550645 PE=4 SV=1; A0A098…	FKGAEAECR	NH2-FKGAEAEC<cmm>R-COOH
128	P25517	3SA5_NAJMO Cytotoxin 5 OS=Naja mossambica OX=8644 PE=1 SV=3	KLIPLFSKTCPEGK	NH2-KLIPLFSKTC<cmm>PEGK-COOH
129	P00605	PA2B4_NAJNG Phospholipase A2 "basic" OS=Naja nigricollis OX=8654 PE=1 SV=1	MGCWPYLTLYK	NH2-M<ox>GC<cmm>WPYLTLYK-COOH	Oxidation of M (1)
130	Q10749	VM3M1_NAJMO Snake venom metalloproteinase-disintegrin-like mocarhagin OS=Naja mossambica OX=8644 PE=1 SV=3	SVAVVQDHSK	NH2-SVAVVQDHSK-COOH
131	J3RZT5	J3RZT5_CROAD Keratin, type I cytoskeletal 19 OS=Crotalus adamanteus OX=8729 PE=2 SV=1	VLDELTLAR	NH2-VLDELTLAR-COOH
132	A0A081DUB7; A0A081DUC1; A0A346CLZ6; A8QL55; I2C090	A0A081DUB7_9SAUR Complement C3 OS=Opheodrys aestivus OX=186591 PE=2 SV=1; A0A081DUC1_PANGU Complement C3 OS=Pantherophis guttatus OX=94885 PE=2 SV=1; A0A346CLZ6_9SAUR Cobra venom factor 1 (Fragment) OS=Ahaetulla prasina OX=499056 PE=2 SV=1; A8QL55_OPHHA Complement-depleting factor OS=Ophiophagus hannah OX=8665 PE=2 SV=1; VCO3_OPHHA Ophiophagus venom factor OS=Ophiophagus hannah OX=8665 PE=1 SV=1	TDTEEQILVEAHGDNTPK	NH2-TDTEEQILVEAHGDNTPK-COOH
133	A0A0F7YYV1; A0A194AR91; A0A194AS47; A0A2D4FT95; A0A2D4LPN6; A0A2D4LQ31; A6XJS7; B5G6F7; B5KFV4; B5KFV8; R4FJM6; U3EPC7; U3FWL3	A0A0F7YYV1_MICFL Metalloproteinase (Type III) 2b OS=Micrurus fulvius OX=8637 PE=2 SV=1; A0A194AR91_9SAUR Metalloproteinase type III 2 OS=Micrurus tener OX=1114301 PE=4 SV=1; A0A194AS47_9SAUR Metalloproteinase type III 2 OS=Micrurus tener OX=1114301 PE=4 SV=1; A0A2D4FT95_MICCO Peptidase M12B domain-containing protein (Fragment) OS=Micrurus corallinus OX=54390 PE=4 SV=1; A0A2D4LPN6_9SAUR Peptidase …	FYVVVDNR	NH2-FYVVVDNR-COOH
134	C0HKZ8	3NOJ_WALAE Actiflagelin OS=Walterinnesia aegyptia OX=64182 PE=1 SV=2	ITCSAEEKFCYK	NH2-ITC<cmm>SAEEKFC<cmm>YK-COOH
135	A0A0F7YZM6; A0A194AS98; A0A2I4HXH5; U3FYP9	A0A0F7YZM6_MICFL Ecto-5'-nucleotidase 1a OS=Micrurus fulvius OX=8637 PE=2 SV=1; A0A194AS98_9SAUR Ecto-5'-nucleotidase OS=Micrurus tener OX=1114301 PE=3 SV=1; A0A2I4HXH5_NAJAT Venom 5'-nucleotidase OS=Naja atra OX=8656 PE=1 SV=1; U3FYP9_MICFL Ecto-5'-nucleotidase 1c OS=Micrurus fulvius OX=8637 PE=2 SV=1	NVKFPILSANIRPK	NH2-NVKFPILSANIRPK-COOH
136	A0A2D4K359; P0DL14; P0DL15; P0DL16; P84805; P84806; P86543; Q7T1K6; Q7ZT98	A0A2D4K359_9SAUR ShKT domain-containing protein (Fragment) OS=Micrurus paraensis OX=1970185 PE=4 SV=1; CRVPA_NAJHA Cysteine-rich venom protein annuliferin-a (Fragment) OS=Naja annulifera OX=96794 PE=1 SV=1; CRVPB_NAJHA Cysteine-rich venom protein annuliferin-b (Fragment) OS=Naja annulifera OX=96794 PE=1 SV=1; CRVP_NAJMO Cysteine-rich venom protein mossambin (Fragment) OS=Naja mossambica OX=8644 P…	NVDFNSESTR	NH2-NVDFNSESTR-COOH
137	Q10749	VM3M1_NAJMO Snake venom metalloproteinase-disintegrin-like mocarhagin OS=Naja mossambica OX=8644 PE=1 SV=3	DRPQCILNKPSR	NH2-DRPQC<cmm>ILNKPSR-COOH
138	U3FCT9	U3FCT9_MICFL Endonuclease domain-containing 1 protein OS=Micrurus fulvius OX=8637 PE=2 SV=1	IPVYSAYVYNPGK	NH2-IPVYSAYVYNPGK-COOH
139	A0A2H6N3S3	A0A2H6N3S3_MICLE Uncharacterized protein (Fragment) OS=Micrurus lemniscatus carvalhoi OX=129465 PE=4 SV=1	VENLQQMIQQIDTKIKKIEEQDQQRDK	NH2-VENLQQMIQQIDTKIKKIEEQDQQRDK-COOH
140	J9ZZN7; V8P395	J9ZZN7_THAEL Glutathione peroxidase OS=Thamnophis elegans OX=35005 PE=2 SV=1; V8P395_OPHHA Glutathione peroxidase (Fragment) OS=Ophiophagus hannah OX=8665 GN=Gpx3 PE=3 SV=1	IHDIKWNFEK	NH2-IHDIKWNFEK-COOH
141	P01420; P01421	3S13_NAJHA Short neurotoxin 3 OS=Naja annulifera OX=96794 PE=1 SV=1; 3S14_NAJHA Short neurotoxin 4 OS=Naja annulifera OX=96794 PE=1 SV=1	INCCTTDKCNR	NH2-INC<cmm>C<cmm>TTDKC<cmm>NR-COOH
142	D5LMJ3; R4G2D3	VM3A_NAJAT Zinc metalloproteinase-disintegrin-like atrase-A OS=Naja atra OX=8656 PE=2 SV=1; R4G2D3_9SAUR SVMP-Aca-4 OS=Acanthophis wellsi OX=239747 PE=2 SV=1	IPCAAKDEK	NH2-IPC<cmm>AAKDEK-COOH
143	Q91132	VCO3_NAJKA Cobra venom factor OS=Naja kaouthia OX=8649 PE=1 SV=1	VNDDYLIWGSR	NH2-VNDDYLIWGSR-COOH
144	P01399	3NO2D_NAJHA Weak toxin CM-13b OS=Naja annulifera OX=96794 PE=1 SV=1	GCAATCPVAKPR	NH2-GC<cmm>AATC<cmm>PVAKPR-COOH
145	A0A024AX20; A0A024AXG9; A0A024AYC5; A0A2D4K348; A0A2D4K3A3; C1JZW4; F2Q6G2; F2Q6G3; P81993; P84808; Q7ZZN8; R4G2Q3; R4G7L7; V8NKT2	A0A024AX20_MICIK Cysteine-rich secretory protein OS=Micropechis ikaheca OX=66188 PE=2 SV=1; A0A024AXG9_MICIK Cysteine-rich secretory protein OS=Micropechis ikaheca OX=66188 PE=2 SV=1; A0A024AYC5_MICIK Cysteine-rich secretory protein OS=Micropechis ikaheca OX=66188 PE=2 SV=1; A0A2D4K348_9SAUR ShKT domain-containing protein OS=Micrurus paraensis OX=1970185 PE=3 SV=1; A0A2D4K3A3_9SAUR ShKT domain-co…	QIVDKHNALR	NH2-QIVDKHNALR-COOH
146	P01458; P01463; P01467; P01468; P01469	3SA3_NAJNI Cytotoxin 3 OS=Naja nivea OX=8655 PE=1 SV=1; 3SA2_NAJNI Cytotoxin 2 OS=Naja nivea OX=8655 PE=1 SV=1; 3SA1_NAJMO Cytotoxin 1 OS=Naja mossambica OX=8644 PE=1 SV=1; 3SA1_NAJPA Cytotoxin 1 OS=Naja pallida OX=8658 PE=1 SV=1; 3SA2_NAJMO Cytotoxin 2 OS=Naja mossambica OX=8644 PE=1 SV=1	QLIPPFWK	NH2-QLIPPFWK-COOH
147	A0A2D4NMC2; P00602; P00603; Q92086; Q9I900	A0A2D4NMC2_9SAUR PA2c domain-containing protein (Fragment) OS=Micrurus spixii OX=129469 PE=3 SV=1; PA2A1_NAJMO Acidic phospholipase A2 CM-I OS=Naja mossambica OX=8644 PE=1 SV=1; PA2B2_NAJMO Basic phospholipase A2 CM-II OS=Naja mossambica OX=8644 PE=1 SV=1; PA2AC_NAJSP Acidic phospholipase A2 C OS=Naja sputatrix OX=33626 PE=2 SV=1; PA2AD_NAJSP Acidic phospholipase A2 D OS=Naja sputatrix OX=33626 P…	CCQVHDNCYGEAEK	pyro-CC<cmm>QVHDNC<cmm>YGEAEK-COOH	Pyrolidone from carbamidomethylated C (1)
148	P01140; P61898; P61899; Q5YF89	NGFV_NAJNA Venom nerve growth factor OS=Naja naja OX=35670 PE=1 SV=2; NGFV_NAJAT Venom nerve growth factor OS=Naja atra OX=8656 PE=1 SV=1; NGFV_NAJKA Venom nerve growth factor OS=Naja kaouthia OX=8649 PE=1 SV=1; NGFV2_NAJSP Venom nerve growth factor 2 OS=Naja sputatrix OX=33626 PE=2 SV=1	TTATDIKGNTVTVMENVNLDNKVYK	NH2-TTATDIKGNTVTVMENVNLDNKVYK-COOH
149	V8N4Y2	V8N4Y2_OPHHA Endonuclease domain-containing 1 protein OS=Ophiophagus hannah OX=8665 GN=ENDOD1 PE=4 SV=1	GCQQTFAVVGAVPGDTYIAR	NH2-GC<cmm>QQTFAVVGAVPGDTYIAR-COOH
150	A0A223PK22; A0A223PK48; F2Q6F2	A0A223PK22_DABRR Cysteine rich secretory protein (Fragment) OS=Daboia russelii OX=8707 PE=2 SV=1; A0A223PK48_DABRR Serotriflin (Fragment) OS=Daboia russelii OX=8707 PE=2 SV=1; F2Q6F2_DABRR Cysteine-rich seceretory protein Dr-CRPK OS=Daboia russelii OX=8707 PE=2 SV=1	SVTPTASNMLK	NH2-SVTPTASNMLK-COOH
151	A0A0B8RV95; A0A0B8RZW7; H8PG95; Q3SB05; Q3SB06; Q3SB07; R4G7K2	A0A0B8RV95_BOIIR Cysteine-rich secretory protein 1d OS=Boiga irregularis OX=92519 PE=3 SV=1; A0A0B8RZW7_BOIIR Cysteine-rich secretory protein 1b OS=Boiga irregularis OX=92519 PE=3 SV=1; H8PG95_9SAUR CRISP isoform 2 OS=Parasuta nigriceps OX=687874 PE=2 SV=1; CRVP_PSETE Cysteine-rich venom protein pseudechetoxin-like OS=Pseudonaja textilis OX=8673 PE=1 SV=1; CRVP_OXYMI Cysteine-rich venom protein p…	CPATCFCR	NH2-C<cmm>PATC<cmm>FC<cmm>R-COOH
152	A0A2D4FVI9; A0A2D4FVJ0; A0A2D4K2U6; A0A2D4N8S8; A0A2D4N8U0; J3SCW6; U3FBS7; V8N8R5	A0A2D4FVI9_MICCO PDGF_2 domain-containing protein (Fragment) OS=Micrurus corallinus OX=54390 PE=3 SV=1; A0A2D4FVJ0_MICCO PDGF_2 domain-containing protein (Fragment) OS=Micrurus corallinus OX=54390 PE=3 SV=1; A0A2D4K2U6_9SAUR PDGF_2 domain-containing protein (Fragment) OS=Micrurus paraensis OX=1970185 PE=3 SV=1; A0A2D4N8S8_9SAUR PDGF_2 domain-containing protein (Fragment) OS=Micrurus spixii OX=129…	TVIYEIPR	NH2-TVIYEIPR-COOH
153	A0A182C5R8	A0A182C5R8_9SAUR Papilin (Fragment) OS=Phalotris mertensi OX=1260334 PE=4 SV=1	SCEPFIYHGCPGNR	NH2-SC<cmm>EPFIYHGC<cmm>PGNR-COOH
154	P01467; P01468; P01469; P01470; P0DSN1; P25517	3SA1_NAJMO Cytotoxin 1 OS=Naja mossambica OX=8644 PE=1 SV=1; 3SA1_NAJPA Cytotoxin 1 OS=Naja pallida OX=8658 PE=1 SV=1; 3SA2_NAJMO Cytotoxin 2 OS=Naja mossambica OX=8644 PE=1 SV=1; 3SA3_NAJMO Cytotoxin 3 OS=Naja mossambica OX=8644 PE=1 SV=1; 3SAN_NAJNG Naniproin OS=Naja nigricollis OX=8654 PE=1 SV=1; 3SA5_NAJMO Cytotoxin 5 OS=Naja mossambica OX=8644 PE=1 SV=3	NLCYKMTMR	NH2-NLC<cmm>YKMTMR-COOH
155	A0A024AXX7; A0A0P0G942; A0A194AR91; A0A194AS47; A0A2D4H703; A0A2D4H710; A0A2D4H737; A0A2D4K526; A0A2D4K545; A0A2D4NYV1; A0A2D4P0S5; A0A2D4P0X4; A0A2H6MYF4; A0A2H6MYK4; A0A2H6MYR1; A0A2H6MYZ4; B5KFV5; B5KFV6; B5KFV9; D3TTC2; Q9PVK7; R4FIY6; U3EPC7	A0A024AXX7_MICIK p-III snake venom metalloprotease (Fragment) OS=Micropechis ikaheca OX=66188 PE=2 SV=1; A0A0P0G942_PSETE P-III snake venom metalloprotease OS=Pseudonaja textilis OX=8673 PE=2 SV=1; A0A194AR91_9SAUR Metalloproteinase type III 2 OS=Micrurus tener OX=1114301 PE=4 SV=1; A0A194AS47_9SAUR Metalloproteinase type III 2 OS=Micrurus tener OX=1114301 PE=4 SV=1; A0A2D4H703_MICLE ACR domain-c…	CGDGMVCSNR	NH2-C<cmm>GDGMVC<cmm>SNR-COOH
156	P01467; P01468	3SA1_NAJMO Cytotoxin 1 OS=Naja mossambica OX=8644 PE=1 SV=1; 3SA1_NAJPA Cytotoxin 1 OS=Naja pallida OX=8658 PE=1 SV=1	AAPMVPVK	NH2-AAPMVPVK-COOH
157	P00604; P00605	PA2B3_NAJMO Basic phospholipase A2 CM-III OS=Naja mossambica OX=8644 PE=1 SV=1; PA2B4_NAJNG Phospholipase A2 "basic" OS=Naja nigricollis OX=8654 PE=1 SV=1	CSQGKLTCSGGNSK	pyro-CSQGKLTC<cmm>SGGNSK-COOH	Pyrolidone from carbamidomethylated C (1)
158	Q92086; Q9I900	PA2AC_NAJSP Acidic phospholipase A2 C OS=Naja sputatrix OX=33626 PE=2 SV=1; PA2AD_NAJSP Acidic phospholipase A2 D OS=Naja sputatrix OX=33626 PE=1 SV=1	TPVDDLDRCCQVHDNCYGEAEK	NH2-TPVDDLDRC<cmm>C<cmm>QVHDNC<cmm>YGEAEK-COOH
159	P01140; Q3HXY1; Q3HXY2; Q3HXY3; Q5YF89	NGFV_NAJNA Venom nerve growth factor OS=Naja naja OX=35670 PE=1 SV=2; NGFV3_PSEAU Venom nerve growth factor 3 OS=Pseudechis australis OX=8670 PE=2 SV=1; NGFV2_PSEAU Venom nerve growth factor 2 OS=Pseudechis australis OX=8670 PE=2 SV=1; NGFV1_PSEAU Venom nerve growth factor 1 OS=Pseudechis australis OX=8670 PE=2 SV=1; NGFV2_NAJSP Venom nerve growth factor 2 OS=Naja sputatrix OX=33626 PE=2 SV=1	IDTACVCVITKK	NH2-IDTAC<cmm>VC<cmm>VITKK-COOH
160	A0A024AX20; P84808; Q7ZZN8	A0A024AX20_MICIK Cysteine-rich secretory protein OS=Micropechis ikaheca OX=66188 PE=2 SV=1; CRVP2_NAJKA Cysteine-rich venom protein kaouthin-2 OS=Naja kaouthia OX=8649 PE=1 SV=2; CRVP2_NAJAT Cysteine-rich venom protein natrin-2 OS=Naja atra OX=8656 PE=1 SV=1	HYTQIVWYNSHLLGCGAAK	NH2-HYTQIVWYNSHLLGC<cmm>GAAK-COOH
161	P00602; P00603; P00604; P00605; P0DKU3; P0DKU4; P14556	PA2A1_NAJMO Acidic phospholipase A2 CM-I OS=Naja mossambica OX=8644 PE=1 SV=1; PA2B2_NAJMO Basic phospholipase A2 CM-II OS=Naja mossambica OX=8644 PE=1 SV=1; PA2B3_NAJMO Basic phospholipase A2 CM-III OS=Naja mossambica OX=8644 PE=1 SV=1; PA2B4_NAJNG Phospholipase A2 "basic" OS=Naja nigricollis OX=8654 PE=1 SV=1; PA2B1_NAJNG Basic phospholipase A2 CM-I (Fragment) OS=Naja nigricollis OX=8654 PE=1 S…	TVPSRPWWHFADYGCYCGR	NH2-TVPSRPWWHFADYGC<cmm>YC<cmm>GR-COOH
162	P01467; P01468	3SA1_NAJMO Cytotoxin 1 OS=Naja mossambica OX=8644 PE=1 SV=1; 3SA1_NAJPA Cytotoxin 1 OS=Naja pallida OX=8658 PE=1 SV=1	AAPMVPVKR	NH2-AAPMVPVKR-COOH
163	Q10749	VM3M1_NAJMO Snake venom metalloproteinase-disintegrin-like mocarhagin OS=Naja mossambica OX=8644 PE=1 SV=3	SMICHCPPPSKDPNYGMVAPGTK	NH2-SMIC<cmm>HC<cmm>PPPSKDPNYGMVAPGTK-COOH
164	D5LMJ3	VM3A_NAJAT Zinc metalloproteinase-disintegrin-like atrase-A OS=Naja atra OX=8656 PE=2 SV=1	EHQEYLLR	NH2-EHQEYLLR-COOH
165	P01400; P01401; P85520	3NO2B_NAJME Weak toxin S4C11 OS=Naja melanoleuca OX=8643 PE=1 SV=1; 3NO2B_NAJHH Weak toxin CM-11 OS=Naja haje haje OX=8642 PE=1 SV=1; 3NO2_NAJOX Oxiana weak toxin OS=Naja oxiana OX=8657 PE=1 SV=2	LTCLICPEKYCNKVHTCR	NH2-LTC<cmm>LIC<cmm>PEKYC<cmm>NKVHTC<cmm>R-COOH
166	A0A289ZBS3; A0A2D4J1S7; A0A2D4J1T5; A0A2D4L945; A0A2D4N7P6; A0A2D4NM81; A0A2D4NMB0; A0A2D4NMB1; A0A2D4NMC0; A0A2D4PRN1; A0A2D4PRR8; A0A2D4PTY2; A0A2H6NFP9; A0A2H6NIR3; A4FS04; A6MFM3; A6MFM4; A6MFM5; A6MFM6; A6MFM8; C0HKB8; F5CPE9; F8J2D0; F8J2D1; F8J2D2; H8PG83; H8PG85; H8PG86; H8PG87; H8PG88; P00595; P00596; P00597; P00598; P00599; P00600; P00601; P00604; P00605; P00614; P00615; P0CG57; P10116;…	A0A289ZBS3_MICLL Phospholipase A2 (Fragment) OS=Micrurus laticollaris OX=1240351 GN=PLA2 PE=2 SV=1; A0A2D4J1S7_MICLE PA2c domain-containing protein (Fragment) OS=Micrurus lemniscatus lemniscatus OX=129467 PE=3 SV=1; A0A2D4J1T5_MICLE PA2c domain-containing protein (Fragment) OS=Micrurus lemniscatus lemniscatus OX=129467 PE=3 SV=1; A0A2D4L945_9SAUR PA2c domain-containing protein (Fragment) OS=Micru…	GTPVDDLDR	NH2-GTPVDDLDR-COOH
167	A0A0B8RU55; A0A0F7YYZ8; A0A194ARD7; A0A2D0TC04; A0A2D4FR34; A0A2D4K5D9; A0A2D4P521; A0A2D4P571; U3FAB3	A0A0B8RU55_BOIIR Ectonucleotide pyrophosphatase/phosphodiesterase family member 3 OS=Boiga irregularis OX=92519 PE=4 SV=1; A0A0F7YYZ8_MICFL Phosphodiesterase OS=Micrurus fulvius OX=8637 PE=2 SV=1; A0A194ARD7_9SAUR Phosphodiesterase OS=Micrurus tener OX=1114301 PE=4 SV=1; A0A2D0TC04_NAJAT Snake venom phosphodiesterase (PDE) OS=Naja atra OX=8656 PE=1 SV=1; A0A2D4FR34_MICCO Uncharacterized protein O…	RPDFSTLYIEEPDTTGHK	NH2-RPDFSTLYIEEPDTTGHK-COOH
168	A0A2R4N4Q6; A8QL58; P0DI91	A0A2R4N4Q6_NAJAT Amine oxidase (Fragment) OS=Naja atra OX=8656 PE=1 SV=1; OXLA_NAJAT L-amino-acid oxidase (Fragment) OS=Naja atra OX=8656 PE=1 SV=1; OXLA_NAJOX L-amino-acid oxidase (Fragments) OS=Naja oxiana OX=8657 PE=1 SV=1	EIQALCYPSIKK	NH2-EIQALC<cmm>YPSIKK-COOH
169	A0A077L7E7; A0A098LWY9; A0A098LYE7; A0A0A1WDU0; A0A0B8RQP5; A0A0F7Z632; A0A182C6E9; A0A1W7RB94; A0A1W7RER1; A0A2D4HN84; A0A2H4N395; A0A2H6N954; A0A2Z4NA16; A0A346CI91; A0A346CLX0; A0A346CLY2; F8J2D3; F8S101; T1DLW3; T2HP68; T2HQ75; U3FA79; V8ND68	A0A077L7E7_PROEL Phospholipase B-like OS=Protobothrops elegans OX=88086 PE=2 SV=1; A0A098LWY9_PANGU Phospholipase B-like OS=Pantherophis guttatus OX=94885 PE=2 SV=1; A0A098LYE7_9SAUR Phospholipase B-like OS=Opheodrys aestivus OX=186591 PE=2 SV=1; A0A0A1WDU0_ECHCO Phospholipase B-like OS=Echis coloratus OX=64175 PE=2 SV=1; A0A0B8RQP5_BOIIR Phospholipase B-like OS=Boiga irregularis OX=92519 PE=3 SV…	IANMMADSGK	NH2-IANMMADSGK-COOH
170	A0A024AX20; A0A098LWY0; C1JZW4; F2Q6G2; F2Q6G3; P81993; P84808; Q7ZZN8; V8NKT2	A0A024AX20_MICIK Cysteine-rich secretory protein OS=Micropechis ikaheca OX=66188 PE=2 SV=1; A0A098LWY0_9SAUR Cysteine-rich secretory protein A OS=Opheodrys aestivus OX=186591 PE=2 SV=1; C1JZW4_OPHHA Opharin OS=Ophiophagus hannah OX=8665 PE=2 SV=1; F2Q6G2_BUNCA Cysteine-rich seceretory protein Bc-CRPb OS=Bungarus candidus OX=92438 PE=2 SV=1; F2Q6G3_BUNCA Cysteine-rich seceretory protein Bc-CRPa OS…	NMLQMEWNSNAAQNAK	NH2-NMLQMEWNSNAAQNAK-COOH
171	V8P395	V8P395_OPHHA Glutathione peroxidase (Fragment) OS=Ophiophagus hannah OX=8665 GN=Gpx3 PE=3 SV=1	LFWSPLKIHDIK	NH2-LFWSPLKIHDIK-COOH
172	P00602; P00603	PA2A1_NAJMO Acidic phospholipase A2 CM-I OS=Naja mossambica OX=8644 PE=1 SV=1; PA2B2_NAJMO Basic phospholipase A2 CM-II OS=Naja mossambica OX=8644 PE=1 SV=1	YECSQGKLTCSGGNNK	NH2-YEC<cmm>SQGKLTC<cmm>SGGNNK-COOH
173	C1IC47; C1IC48; P01431; P01432	3S13_WALAE Three-finger toxin W-III OS=Walterinnesia aegyptia OX=64182 PE=1 SV=1; 3S14_WALAE Three-finger toxin W-IV OS=Walterinnesia aegyptia OX=64182 PE=1 SV=1; 3S11_NAJMO Short neurotoxin 1 OS=Naja mossambica OX=8644 PE=1 SV=1; 3S13_NAJMO Short neurotoxin 3 OS=Naja mossambica OX=8644 PE=1 SV=1	CGCPTVKK	NH2-C<cmm>GC<cmm>PTVKK-COOH
174	P00602; P00603; P00604; P00605; P0DKU3; P0DKU4; P14556	PA2A1_NAJMO Acidic phospholipase A2 CM-I OS=Naja mossambica OX=8644 PE=1 SV=1; PA2B2_NAJMO Basic phospholipase A2 CM-II OS=Naja mossambica OX=8644 PE=1 SV=1; PA2B3_NAJMO Basic phospholipase A2 CM-III OS=Naja mossambica OX=8644 PE=1 SV=1; PA2B4_NAJNG Phospholipase A2 "basic" OS=Naja nigricollis OX=8654 PE=1 SV=1; PA2B1_NAJNG Basic phospholipase A2 CM-I (Fragment) OS=Naja nigricollis OX=8654 PE=1 S…	VPSRPWWHFADYGCYCGR	NH2-VPSRPWWHFADYGC<cmm>YC<cmm>GR-COOH
175	A0A077L854; A0A081DUA8; A0A194AQ56; A0A194AR77; A0A194ARN2; A0A194ARS6; A0A194AT78; A0A1L8D608; A0A1W7RFB5; B1Q3K2; J3SDV8; P01140; P25428; P61898; P61899; Q3HXX4; Q3HXX5; Q3HXX7; Q3HXX9; Q3HXY1; Q3HXY2; Q3HXY3; Q3HXY4; Q3HXY5; Q3HXY6; Q3HXY7; Q3HXY8; Q3HXZ0; Q3HXZ1; Q3I5F4; Q5YF89; Q6T6T1; Q90W38; Q9DEZ9; R4FIR0; R4FJE9; T1DEA2; T1DP47; T1E3D1; T1E6V6; T2HPR2; U3EPH5; U3F5A6; V8N4D8; V9I168; V9I…	A0A077L854_PROFL Nerve growth factor (Fragment) OS=Protobothrops flavoviridis OX=88087 PE=2 SV=1; A0A081DUA8_ECHCO Nerve growth factor a OS=Echis coloratus OX=64175 PE=2 SV=1; A0A194AQ56_SISMB Venom nerve growth factor OS=Sistrurus miliarius barbouri OX=8759 PE=3 SV=1; A0A194AR77_9SAUR Venom nerve growth factor OS=Micrurus tener OX=1114301 PE=3 SV=1; A0A194ARN2_SISTE Venom nerve growth factor OS=…	ALTMEGNQASWR	NH2-ALTMEGNQASWR-COOH
176	P00602; P00603; P00605	PA2A1_NAJMO Acidic phospholipase A2 CM-I OS=Naja mossambica OX=8644 PE=1 SV=1; PA2B2_NAJMO Basic phospholipase A2 CM-II OS=Naja mossambica OX=8644 PE=1 SV=1; PA2B4_NAJNG Phospholipase A2 "basic" OS=Naja nigricollis OX=8654 PE=1 SV=1	WPYLTLYK	NH2-WPYLTLYK-COOH
177	B5KFV4; D3TTC2; Q9PVK7; R4G2I0; R4G7J0	B5KFV4_HOPST Stephensease-1 OS=Hoplocephalus stephensii OX=196418 PE=2 SV=1; VM3H_NAJAT Zinc metalloproteinase-disintegrin-like atragin OS=Naja atra OX=8656 PE=1 SV=1; VM3_NAJKA Zinc metalloproteinase-disintegrin-like cobrin OS=Naja kaouthia OX=8649 PE=2 SV=1; R4G2I0_9SAUR SVMP-Hop-46 (Fragment) OS=Hoplocephalus bungaroides OX=83403 PE=2 SV=1; R4G7J0_9SAUR SVMP-Hop-30 (Fragment) OS=Hoplocephalus …	CPIMTNQCIALR	NH2-C<cmm>PIMTNQC<cmm>IALR-COOH
178	P01400; P01401; P85520	3NO2B_NAJME Weak toxin S4C11 OS=Naja melanoleuca OX=8643 PE=1 SV=1; 3NO2B_NAJHH Weak toxin CM-11 OS=Naja haje haje OX=8642 PE=1 SV=1; 3NO2_NAJOX Oxiana weak toxin OS=Naja oxiana OX=8657 PE=1 SV=2	YCNKVHTCR	NH2-YC<cmm>NKVHTC<cmm>R-COOH
179	P01467; P01468; P01469; P01470; P0DSN1	3SA1_NAJMO Cytotoxin 1 OS=Naja mossambica OX=8644 PE=1 SV=1; 3SA1_NAJPA Cytotoxin 1 OS=Naja pallida OX=8658 PE=1 SV=1; 3SA2_NAJMO Cytotoxin 2 OS=Naja mossambica OX=8644 PE=1 SV=1; 3SA3_NAJMO Cytotoxin 3 OS=Naja mossambica OX=8644 PE=1 SV=1; 3SAN_NAJNG Naniproin OS=Naja nigricollis OX=8654 PE=1 SV=1	GCIDVCPKSSLLIK	NH2-GC<cmm>IDVC<cmm>PKSSLLIK-COOH
180	P00605	PA2B4_NAJNG Phospholipase A2 "basic" OS=Naja nigricollis OX=8654 PE=1 SV=1	MGCWPYLTLYKYK	NH2-MGC<cmm>WPYLTLYKYK-COOH
181	P00604; P00605	PA2B3_NAJMO Basic phospholipase A2 CM-III OS=Naja mossambica OX=8644 PE=1 SV=1; PA2B4_NAJNG Phospholipase A2 "basic" OS=Naja nigricollis OX=8654 PE=1 SV=1	YIDANYNINFKKR	NH2-YIDANYNINFKKR-COOH
182	P01140; Q3HXY1; Q3HXY2; Q3HXY3; Q5YF89	NGFV_NAJNA Venom nerve growth factor OS=Naja naja OX=35670 PE=1 SV=2; NGFV3_PSEAU Venom nerve growth factor 3 OS=Pseudechis australis OX=8670 PE=2 SV=1; NGFV2_PSEAU Venom nerve growth factor 2 OS=Pseudechis australis OX=8670 PE=2 SV=1; NGFV1_PSEAU Venom nerve growth factor 1 OS=Pseudechis australis OX=8670 PE=2 SV=1; NGFV2_NAJSP Venom nerve growth factor 2 OS=Naja sputatrix OX=33626 PE=2 SV=1	FIRIDTACVCVITK	NH2-FIRIDTAC<cmm>VC<cmm>VITK-COOH
183	A0A346CLS9; A0A346CLT0; A0A346CLT4; A0A346CLT5; A0A346CLT6; A0A346CLU1; A0A346CLU2; A0A346CLU4; A0A346CLU5; A0A346CLU6; A0A346CLU7; A0A346CLU8; A0A346CLU9; A0A346CLV3; A0A346CLV5; D3TTC1; D5LMJ3; D6PXE8	A0A346CLS9_BORPO Snake venom metalloproteinase 3 (Fragment) OS=Borikenophis portoricensis OX=1260276 PE=2 SV=1; A0A346CLT0_BORPO Snake venom metalloproteinase 4 (Fragment) OS=Borikenophis portoricensis OX=1260276 PE=2 SV=1; A0A346CLT4_BORPO Snake venom metalloproteinase 8 (Fragment) OS=Borikenophis portoricensis OX=1260276 PE=2 SV=1; A0A346CLT5_BORPO Snake venom metalloproteinase 9 (Fragment) OS=…	FKGAETECR	NH2-FKGAETEC<cmm>R-COOH
184	V8P9R0	V8P9R0_OPHHA Uncharacterized protein OS=Ophiophagus hannah OX=8665 GN=L345_03129 PE=4 SV=1	FPSVLLSGMYTATSQAK	NH2-FPSVLLSGMYTATSQAK-COOH
185	Q10749	VM3M1_NAJMO Snake venom metalloproteinase-disintegrin-like mocarhagin OS=Naja mossambica OX=8644 PE=1 SV=3	STSMVAITMAHQMGHNLGMNDDR	NH2-STSMVAITMAHQMGHNLGMNDDR-COOH
186	A0A0F7YYV1; A0A194AR91; A0A194AS47; A0A2D4FT95; A0A2D4LPN6; A0A2D4LQ31; A6XJS7; B5G6F7; B5KFV4; B5KFV8; R4FJM6; U3EPC7; U3FWL3	A0A0F7YYV1_MICFL Metalloproteinase (Type III) 2b OS=Micrurus fulvius OX=8637 PE=2 SV=1; A0A194AR91_9SAUR Metalloproteinase type III 2 OS=Micrurus tener OX=1114301 PE=4 SV=1; A0A194AS47_9SAUR Metalloproteinase type III 2 OS=Micrurus tener OX=1114301 PE=4 SV=1; A0A2D4FT95_MICCO Peptidase M12B domain-containing protein (Fragment) OS=Micrurus corallinus OX=54390 PE=4 SV=1; A0A2D4LPN6_9SAUR Peptidase …	KYIEFYVVVDNR	NH2-KYIEFYVVVDNR-COOH
187	P00602	PA2A1_NAJMO Acidic phospholipase A2 CM-I OS=Naja mossambica OX=8644 PE=1 SV=1	YIDANYNVNLKER	NH2-YIDANYNVNLKER-COOH
188	P00604; P00605	PA2B3_NAJMO Basic phospholipase A2 CM-III OS=Naja mossambica OX=8644 PE=1 SV=1; PA2B4_NAJNG Phospholipase A2 "basic" OS=Naja nigricollis OX=8654 PE=1 SV=1	GGKGTPVDDLDRCCQVHDNCYEK	NH2-GGKGTPVDDLDRC<cmm>C<cmm>QVHDNC<cmm>YEK-COOH
189	A0A098LX00; A0A098LYF5; A0A194ARE6; A0A194ASA8; A0A2D4G4D6; A0A2D4Q0B3; A0A2R4N4Q6; A0A2U8QNR3; A0A2U8QNU6; A0A2U8QPE6; A0A346CIA4; A0A346CIA5; A8QL51; A8QL52; A8QL58; P0DI91; Q4JHE1; Q4JHE2; Q4JHE3; R4FID0; R4FJP5; R4FK16	A0A098LX00_PANGU Amine oxidase OS=Pantherophis guttatus OX=94885 PE=2 SV=1; A0A098LYF5_9SAUR L-amino acid oxidase (Fragment) OS=Opheodrys aestivus OX=186591 PE=2 SV=1; A0A194ARE6_9SAUR Amine oxidase OS=Micrurus tener OX=1114301 PE=3 SV=1; A0A194ASA8_9SAUR Amine oxidase OS=Micrurus tener OX=1114301 PE=3 SV=1; A0A2D4G4D6_MICCO Amino_oxidase domain-containing protein OS=Micrurus corallinus OX=54390 …	FWEADGIHGGK	NH2-FWEADGIHGGK-COOH
190	P00602; P00603	PA2A1_NAJMO Acidic phospholipase A2 CM-I OS=Naja mossambica OX=8644 PE=1 SV=1; PA2B2_NAJMO Basic phospholipase A2 CM-II OS=Naja mossambica OX=8644 PE=1 SV=1	LGCWPYLTLYKYECSQGK	NH2-LGC<cmm>WPYLTLYKYEC<cmm>SQGK-COOH
191	P00604; P00605	PA2B3_NAJMO Basic phospholipase A2 CM-III OS=Naja mossambica OX=8644 PE=1 SV=1; PA2B4_NAJNG Phospholipase A2 "basic" OS=Naja nigricollis OX=8654 PE=1 SV=1	CGAAVCNCDLVAANCFAGAR	pyro-CGAAVC<cmm>NC<cmm>DLVAANC<cmm>FAGAR-COOH	Pyrolidone from carbamidomethylated C (1)
192	Q10749	VM3M1_NAJMO Snake venom metalloproteinase-disintegrin-like mocarhagin OS=Naja mossambica OX=8644 PE=1 SV=3	KAIVTPPVCGNYFVER	NH2-KAIVTPPVC<cmm>GNYFVER-COOH
193	A0A081DUA7; A0A081DUB7; A0A081DUC1; A0A0B8RZV9; A0A194ARG1; A0A2Z4N9Y8; A0A346CI96; A0A346CLZ6; A0RZC6; A0RZG1; A0RZG2; A8QL54; I2C090; Q01833; Q0ZZJ6; Q49HM6; Q91132	A0A081DUA7_ECHCO Complement C3a OS=Echis coloratus OX=64175 PE=2 SV=1; A0A081DUB7_9SAUR Complement C3 OS=Opheodrys aestivus OX=186591 PE=2 SV=1; A0A081DUC1_PANGU Complement C3 OS=Pantherophis guttatus OX=94885 PE=2 SV=1; A0A0B8RZV9_BOIIR Venom factor OS=Boiga irregularis OX=92519 PE=4 SV=1; A0A194ARG1_9SAUR Venom factor OS=Agkistrodon piscivorus OX=8715 PE=4 SV=1; A0A2Z4N9Y8_BOIIR Cobra venom fac…	VGLVAVDKAVYVLNDKYK	NH2-VGLVAVDKAVYVLNDKYK-COOH
194	P01458; P01467; P01468; P01469	3SA3_NAJNI Cytotoxin 3 OS=Naja nivea OX=8655 PE=1 SV=1; 3SA1_NAJMO Cytotoxin 1 OS=Naja mossambica OX=8644 PE=1 SV=1; 3SA1_NAJPA Cytotoxin 1 OS=Naja pallida OX=8658 PE=1 SV=1; 3SA2_NAJMO Cytotoxin 2 OS=Naja mossambica OX=8644 PE=1 SV=1	CNQLIPPFWK	pyro-CNQLIPPFWK-COOH	Pyrolidone from carbamidomethylated C (1)
195	P25517	3SA5_NAJMO Cytotoxin 5 OS=Naja mossambica OX=8644 PE=1 SV=3	KLIPLFSK	NH2-KLIPLFSK-COOH
196	Q01833; Q91132	CO3_NAJNA Complement C3 OS=Naja naja OX=35670 GN=C3 PE=2 SV=1; VCO3_NAJKA Cobra venom factor OS=Naja kaouthia OX=8649 PE=1 SV=1	ALYTLITPAVLR	NH2-ALYTLITPAVLR-COOH
197	P00603; P00604; P00605	PA2B2_NAJMO Basic phospholipase A2 CM-II OS=Naja mossambica OX=8644 PE=1 SV=1; PA2B3_NAJMO Basic phospholipase A2 CM-III OS=Naja mossambica OX=8644 PE=1 SV=1; PA2B4_NAJNG Phospholipase A2 "basic" OS=Naja nigricollis OX=8654 PE=1 SV=1	CDLVAANCFAGAR	NH2-C<cmm>DLVAANC<cmm>FAGAR-COOH
198	P84805; Q2XXQ1; Q7T1K6	CRVP1_NAJKA Cysteine-rich venom protein kaouthin-1 OS=Naja kaouthia OX=8649 PE=1 SV=2; CRVP_LEIMD Cysteine-rich venom protein LEI1 (Fragment) OS=Leioheterodon madagascariensis OX=46577 PE=1 SV=1; CRVP1_NAJAT Cysteine-rich venom protein natrin-1 OS=Naja atra OX=8656 PE=1 SV=1	MEWYPEAASNAER	NH2-MEWYPEAASNAER-COOH
199	A0A2R4N4Q6; A8QL58	A0A2R4N4Q6_NAJAT Amine oxidase (Fragment) OS=Naja atra OX=8656 PE=1 SV=1; OXLA_NAJAT L-amino-acid oxidase (Fragment) OS=Naja atra OX=8656 PE=1 SV=1	DIVINDLSLIHDLPKR	NH2-DIVINDLSLIHDLPKR-COOH
200	A0A0B8RRE3; A0A0B8RUH1; A0A2D4EY54; A0A2D4I2I1; A0A2H6N791	A0A0B8RRE3_BOIIR Ig lambda chain OS=Boiga irregularis OX=92519 PE=4 SV=1; A0A0B8RUH1_BOIIR Ig lambda chain OS=Boiga irregularis OX=92519 PE=4 SV=1; A0A2D4EY54_MICCO Ig-like domain-containing protein (Fragment) OS=Micrurus corallinus OX=54390 PE=4 SV=1; A0A2D4I2I1_MICLE Ig-like domain-containing protein (Fragment) OS=Micrurus lemniscatus lemniscatus OX=129467 PE=4 SV=1; A0A2H6N791_MICLE Uncharacte…	YLASSYLTR	NH2-YLASSYLTR-COOH
201	P00599; P00604; P00605	PA2B1_NAJME Basic phospholipase A2 1 OS=Naja melanoleuca OX=8643 PE=1 SV=1; PA2B3_NAJMO Basic phospholipase A2 CM-III OS=Naja mossambica OX=8644 PE=1 SV=1; PA2B4_NAJNG Phospholipase A2 "basic" OS=Naja nigricollis OX=8654 PE=1 SV=1	GGKGTPVDDLDR	NH2-GGKGTPVDDLDR-COOH
202	E2ITZ6; O93422; P01400; P01401; P0DSM9; P29179; P29180; P85520; Q9YGI1; Q9YGI2	E2ITZ6_NAJAT Three-finger toxin OS=Naja atra OX=8656 PE=4 SV=1; 3NO2H_NAJAT Long neurotoxin homolog OS=Naja atra OX=8656 PE=3 SV=1; 3NO2B_NAJME Weak toxin S4C11 OS=Naja melanoleuca OX=8643 PE=1 SV=1; 3NO2B_NAJHH Weak toxin CM-11 OS=Naja haje haje OX=8642 PE=1 SV=1; 3NO2N_NAJKA Weak toxin NWT OS=Naja kaouthia OX=8649 PE=1 SV=1; 3NO25_NAJNA Weak neurotoxin 5 OS=Naja naja OX=35670 PE=1 SV=1; 3NO26_N…	LTCLICPEKYCNK	NH2-LTC<cmm>LIC<cmm>PEKYC<cmm>NK-COOH
203	P01467; P01468	3SA1_NAJMO Cytotoxin 1 OS=Naja mossambica OX=8644 PE=1 SV=1; 3SA1_NAJPA Cytotoxin 1 OS=Naja pallida OX=8658 PE=1 SV=1	AAPMVPVKR	NH2-AAPM<ox>VPVKR-COOH	Oxidation of M (4)
204	A7X4R5; O57326; O57327; P01420; P01421; P01422; P01423; P01424; P0CB06; P25675; P68417; P68418; P68419; P82849; Q45Z11; Q9YGJ5; Q9YGJ6	3S13_OXYMI Short neurotoxin 3FTx-Oxy3 OS=Oxyuranus microlepidotus OX=111177 PE=3 SV=1; 3S1A3_NAJSP Alpha-neurotoxin NTX-3 OS=Naja sputatrix OX=33626 PE=3 SV=1; 3S1A4_NAJSP Alpha-neurotoxin NTX-4 OS=Naja sputatrix OX=33626 PE=3 SV=1; 3S13_NAJHA Short neurotoxin 3 OS=Naja annulifera OX=96794 PE=1 SV=1; 3S14_NAJHA Short neurotoxin 4 OS=Naja annulifera OX=96794 PE=1 SV=1; 3S12_NAJHA Short neurotoxin …	GCGCPSVKK	NH2-GC<cmm>GC<cmm>PSVKK-COOH
205	D5LMJ3	VM3A_NAJAT Zinc metalloproteinase-disintegrin-like atrase-A OS=Naja atra OX=8656 PE=2 SV=1	SVREHQEYLLR	NH2-SVREHQEYLLR-COOH
206	A0A0F7YYV1; A0A2D4H6Y5; A0A2D4H703; A0A2D4H710; A0A2D4H737; A0A2D4NYT4; A0A2D4P0S5; A0A2D4P0X4; A0A2H6MYF4; A0A2H6MYK4; A0A2H6MYR1; A0A2H6MYZ4; A0A2H6NIW2; B5G6F7; B5KFV2; B5KFV3; B5KFV8; D3TTC1; D3TTC2; D6PXE8; P82942; Q9PVK7; R4FIC4; R4FIL7; R4FIX4; R4FJZ4; R4G2I0; R4G2I1; R4G2W9; R4G7J0; U3FWL3	A0A0F7YYV1_MICFL Metalloproteinase (Type III) 2b OS=Micrurus fulvius OX=8637 PE=2 SV=1; A0A2D4H6Y5_MICLE ACR domain-containing protein (Fragment) OS=Micrurus lemniscatus lemniscatus OX=129467 PE=4 SV=1; A0A2D4H703_MICLE ACR domain-containing protein (Fragment) OS=Micrurus lemniscatus lemniscatus OX=129467 PE=4 SV=1; A0A2D4H710_MICLE Uncharacterized protein (Fragment) OS=Micrurus lemniscatus lemni…	KIPCAAKDVK	NH2-KIPC<cmm>AAKDVK-COOH
207	A0A2H6N4P0; A0A2R4N4Q6; A8QL58	A0A2H6N4P0_MICLE Amino_oxidase domain-containing protein (Fragment) OS=Micrurus lemniscatus carvalhoi OX=129465 PE=4 SV=1; A0A2R4N4Q6_NAJAT Amine oxidase (Fragment) OS=Naja atra OX=8656 PE=1 SV=1; OXLA_NAJAT L-amino-acid oxidase (Fragment) OS=Naja atra OX=8656 PE=1 SV=1	DIVINDLSLIHDLPK	NH2-DIVINDLSLIHDLPK-COOH
208	V8P395	V8P395_OPHHA Glutathione peroxidase (Fragment) OS=Ophiophagus hannah OX=8665 GN=Gpx3 PE=3 SV=1	AKVDCYDSVK	NH2-AKVDC<cmm>YDSVK-COOH
209	A0A0F7YZM6; A0A194AS98; U3FYP9; V8NYW9	A0A0F7YZM6_MICFL Ecto-5'-nucleotidase 1a OS=Micrurus fulvius OX=8637 PE=2 SV=1; A0A194AS98_9SAUR Ecto-5'-nucleotidase OS=Micrurus tener OX=1114301 PE=3 SV=1; U3FYP9_MICFL Ecto-5'-nucleotidase 1c OS=Micrurus fulvius OX=8637 PE=2 SV=1; V8NYW9_OPHHA 5'-nucleotidase (Fragment) OS=Ophiophagus hannah OX=8665 GN=NT5E PE=4 SV=1	IIALGHSGFKEDCR	NH2-IIALGHSGFKEDC<cmm>R-COOH
210	A0A2D4PIZ6	A0A2D4PIZ6_MICSU Uncharacterized protein (Fragment) OS=Micrurus surinamensis OX=129470 PE=4 SV=1	VGQSVYLYLDDIPNPTDCSWFR	NH2-VGQSVYLYLDDIPNPTDC<cmm>SWFR-COOH
211	P01458; P01467; P01468; P01469	3SA3_NAJNI Cytotoxin 3 OS=Naja nivea OX=8655 PE=1 SV=1; 3SA1_NAJMO Cytotoxin 1 OS=Naja mossambica OX=8644 PE=1 SV=1; 3SA1_NAJPA Cytotoxin 1 OS=Naja pallida OX=8658 PE=1 SV=1; 3SA2_NAJMO Cytotoxin 2 OS=Naja mossambica OX=8644 PE=1 SV=1	LKCNQLIPPFWK	NH2-LKC<cmm>NQLIPPFWK-COOH
212	P00602; P00603; P00604; P00605; P0DKU3; P0DKU4; P14556	PA2A1_NAJMO Acidic phospholipase A2 CM-I OS=Naja mossambica OX=8644 PE=1 SV=1; PA2B2_NAJMO Basic phospholipase A2 CM-II OS=Naja mossambica OX=8644 PE=1 SV=1; PA2B3_NAJMO Basic phospholipase A2 CM-III OS=Naja mossambica OX=8644 PE=1 SV=1; PA2B4_NAJNG Phospholipase A2 "basic" OS=Naja nigricollis OX=8654 PE=1 SV=1; PA2B1_NAJNG Basic phospholipase A2 CM-I (Fragment) OS=Naja nigricollis OX=8654 PE=1 S…	NMIHCTVPSRPW	NH2-NMIHC<cmm>TVPSRPW-COOH
213	P00602; P00603	PA2A1_NAJMO Acidic phospholipase A2 CM-I OS=Naja mossambica OX=8644 PE=1 SV=1; PA2B2_NAJMO Basic phospholipase A2 CM-II OS=Naja mossambica OX=8644 PE=1 SV=1	CCQVHDNCYGEAEKLGCWPYLTLYK	NH2-C<cmm>C<cmm>QVHDNC<cmm>YGEAEKLGC<cmm>WPYLTLYK-COOH
214	P00602; P00603; P00604; P00605; P0DKU3; P0DKU4; P14556	PA2A1_NAJMO Acidic phospholipase A2 CM-I OS=Naja mossambica OX=8644 PE=1 SV=1; PA2B2_NAJMO Basic phospholipase A2 CM-II OS=Naja mossambica OX=8644 PE=1 SV=1; PA2B3_NAJMO Basic phospholipase A2 CM-III OS=Naja mossambica OX=8644 PE=1 SV=1; PA2B4_NAJNG Phospholipase A2 "basic" OS=Naja nigricollis OX=8654 PE=1 SV=1; PA2B1_NAJNG Basic phospholipase A2 CM-I (Fragment) OS=Naja nigricollis OX=8654 PE=1 S…	NMIHCTVPSR	NH2-NMIHC<cmm>TVPSR-COOH
215	Q92086; Q9I900	PA2AC_NAJSP Acidic phospholipase A2 C OS=Naja sputatrix OX=33626 PE=2 SV=1; PA2AD_NAJSP Acidic phospholipase A2 D OS=Naja sputatrix OX=33626 PE=1 SV=1	GTPVDDLDRCCQVHDNCYGEAEK	NH2-GTPVDDLDRC<cmm>C<cmm>QVHDNC<cmm>YGEAEK-COOH
216	B0FXL8; E2ITZ3; E2IU03; O57326; O57327; P01431; P14613; P60770; P60771; Q9PSN6; Q9PTT0; Q9YGJ5; Q9YGJ6	B0FXL8_9SAUR Siamenotoxin I (Fragment) OS=Naja siamensis OX=84476 GN=VW PE=2 SV=1; E2ITZ3_NAJAT Three-finger toxin OS=Naja atra OX=8656 PE=4 SV=1; E2IU03_NAJAT Three-finger toxin (Fragment) OS=Naja atra OX=8656 PE=4 SV=1; 3S1A3_NAJSP Alpha-neurotoxin NTX-3 OS=Naja sputatrix OX=33626 PE=3 SV=1; 3S1A4_NAJSP Alpha-neurotoxin NTX-4 OS=Naja sputatrix OX=33626 PE=3 SV=1; 3S11_NAJMO Short neurotoxin 1 O…	GIEINCCTTDR	NH2-GIEINC<cmm>C<cmm>TTDR-COOH
217	P01140; P61898; P61899; Q5YF89	NGFV_NAJNA Venom nerve growth factor OS=Naja naja OX=35670 PE=1 SV=2; NGFV_NAJAT Venom nerve growth factor OS=Naja atra OX=8656 PE=1 SV=1; NGFV_NAJKA Venom nerve growth factor OS=Naja kaouthia OX=8649 PE=1 SV=1; NGFV2_NAJSP Venom nerve growth factor 2 OS=Naja sputatrix OX=33626 PE=2 SV=1	GIDSSHWNSYCTETDTFIK	NH2-GIDSSHWNSYC<cmm>TETDTFIK-COOH
218	Q91132	VCO3_NAJKA Cobra venom factor OS=Naja kaouthia OX=8649 PE=1 SV=1	SDLLPTKDK	NH2-SDLLPTKDK-COOH
219	A8QL55; I2C090; Q91132	A8QL55_OPHHA Complement-depleting factor OS=Ophiophagus hannah OX=8665 PE=2 SV=1; VCO3_OPHHA Ophiophagus venom factor OS=Ophiophagus hannah OX=8665 PE=1 SV=1; VCO3_NAJKA Cobra venom factor OS=Naja kaouthia OX=8649 PE=1 SV=1	QLDIFVHDFPR	NH2-QLDIFVHDFPR-COOH
220	A0A2D4ILH8	A0A2D4ILH8_MICLE Uncharacterized protein (Fragment) OS=Micrurus lemniscatus lemniscatus OX=129467 PE=4 SV=1	ALTEAIEFDKAIER	NH2-ALTEAIEFDKAIER-COOH
221	V8N4Y2	V8N4Y2_OPHHA Endonuclease domain-containing 1 protein OS=Ophiophagus hannah OX=8665 GN=ENDOD1 PE=4 SV=1	LAQLYNVNHVSLFHSDCPR	NH2-LAQLYNVNHVSLFHSDC<cmm>PR-COOH
222	A0A2I4HXH5; V8NYW9; W8EFS0	A0A2I4HXH5_NAJAT Venom 5'-nucleotidase OS=Naja atra OX=8656 PE=1 SV=1; V8NYW9_OPHHA 5'-nucleotidase (Fragment) OS=Ophiophagus hannah OX=8665 GN=NT5E PE=4 SV=1; W8EFS0_MACLB 5'-nucleotidase (Fragment) OS=Macrovipera lebetina OX=8709 PE=2 SV=1	VPTYVPLEMEKTYK	NH2-VPTYVPLEMEKTYK-COOH
223	P00602	PA2A1_NAJMO Acidic phospholipase A2 CM-I OS=Naja mossambica OX=8644 PE=1 SV=1	YIDANYNVNLK	NH2-YIDANYNVNLK-COOH
224	P00604; P00605	PA2B3_NAJMO Basic phospholipase A2 CM-III OS=Naja mossambica OX=8644 PE=1 SV=1; PA2B4_NAJNG Phospholipase A2 "basic" OS=Naja nigricollis OX=8654 PE=1 SV=1	CGAAVCNCDLVAANCFAGAR	NH2-C<cmm>GAAVC<cmm>NC<cmm>DLVAANC<cmm>FAGAR-COOH
225	P00604; P00605	PA2B3_NAJMO Basic phospholipase A2 CM-III OS=Naja mossambica OX=8644 PE=1 SV=1; PA2B4_NAJNG Phospholipase A2 "basic" OS=Naja nigricollis OX=8654 PE=1 SV=1	TPVDDLDRCCQVHDNCYEK	NH2-TPVDDLDRC<cmm>C<cmm>QVHDNC<cmm>YEK-COOH

## Sheet: PS_Analysis_bottom_fr
	Main Accession	Description	Ensembl Gene ID	Protein Groups	MW [kDa]	Possible Coverage [%]	Coverage [%]	Spectrum Counting	Spectrum Counting NSAF	Spectrum Counting emPAI	Confidently Localized Modification Sites	Protein Group	#Validated Peptides	#Validated Unique	#Validated PSMs	#PSMs	Confidence [%]
1	P01469	Cytotoxin 2 (3SA2_NAJMO)		3FTx	6.7954	100	75	43266.3	0.34189	7.37678	Oxidation of M(M52)	P01469	12	1	103	162	100
17	P01467	Cytotoxin 1 (3SA1_NAJMO)		3FTx	6.8214	100	60	112588	0.889668	9	Oxidation of M(M31)	P01467, P01468	12	5	141	199	100
6	P25517	Cytotoxin 5 (3SA5_NAJMO)		3FTx	6.84046	100	63.33	10240.6	0.080921	1.6827		P25517	6	3	26	35	100
3	P01452	Cytotoxin 4 (3SA4_NAJMO)		3FTx	6.7104	100	43.33	68849.4	0.544048	0.701254		P01452	3	2	34	48	100
10	P01399	Weak toxin CM-13b (3NO2D_NAJHA)		3FTx	7.58659	100	18.46	5840.78	0.0461538	0.425103		P01399	2	2	4	4	100
12	P01422	Short neurotoxin 2 (3S12_NAJHA)		3FTx	6.91031	100	14.75	3111.89	0.0245902	0.467799		A7X4R5, A8HDJ9, B0FXL8, E2ITZ3, E2IU03, O57326, O57327, P01420, P01421, P01422, P01423, P01424, P0CB06, P14613, P25675, P60770, P60771, P68417, P68418, P68419, P82849, Q45Z11, Q9PSN6, Q9PTT0, Q9YGJ5, Q9YGJ6	2	0	2	4	100
14	C1IC47	Three-finger toxin W-III (3S13_WALAE)		3FTx	9.11942	49.4	10.84	4629.89	0.0365854	0.519911		C1IC47, C1IC48, P01431, P01432	2	0	2	2	100
18	P01400	Weak toxin S4C11 (3NO2B_NAJME)		3FTx	7.42448	100	26.15	3244.88	0.025641	0.519911		P01400, P29179	2	1	3	7	100
8	P01420	Short neurotoxin 3 (3S13_NAJHA)		3FTx	6.88029	100	13.11	2074.59	0.0163934	0.258925		P01420, P01421, P01426, P34076, P68417, P68418, P68419	1	0	1	1	100
21	P01431	Short neurotoxin 1 (3S11_NAJMO)		3FTx	7.07618	100	19.35	4082.27	0.0322581	0.211528		O57326, O57327, P01431, Q9YGJ5, Q9YGJ6	1	0	2	4	100
19	P00604	Basic phospholipase A2 CM-III (PA2B3_NAJMO)		PLA2	13.293	100	43.22	1641.19	0.0129687	0.84785		P00604, P00605	4	0	9	11	100
20	P00602	Acidic phospholipase A2 CM-I (PA2A1_NAJMO)		PLA2	13.2099	73.73	11.02	2181.9	0.0172414	0.519911		P00602	2	2	2	5	100
15	P01140	Venom nerve growth factor (NGFV_NAJNA)		VNGF	13.0141	100	11.21	1636.43	0.012931	0.425103		P01140, P61898, P61899	2	2	2	2	100
2	J3S960	Neural proliferation differentiation and control protein 1-like (J3S960_CROAD)		filtered out	32.133	61.07	2.68	695.331	0.00549451	0.0826367		A0A2D4FBK7, A0A2D4KD69, A0A2D4KDB0, J3S960	1	1	1	1	100
4	J3SE91	NADPH--cytochrome P450 reductase (J3SE91_CROAD)		filtered out	77.3628	88.84	1.76	209.174	0.00165289	0.0299604		A0A0B8RX23, A0A0K8RSJ7, A0A2D4EP82, J3SE91, T2HPQ4, U3F8N0	1	1	1	1	100
5	U3FCD8	Keratin (U3FCD8_MICFL)		filtered out	49.402	87.64	2.02	162.244	0.00128205	0.0461834		A0A2D4MDB1, A0A2H6N3Z6, U3FCD8, V8NAN6, V8NYU2	1	0	1	1	100
7	P00985	Kunitz-type serine protease inhibitor 2 (VKT2_HEMHA)		filtered out	6.40302	100	17.54	2220.18	0.0175439	0.389495		P00985, P00986	1	1	1	1	100
9	A0A2D4MNJ7	IF rod domain-containing protein (A0A2D4MNJ7_9SAUR)		filtered out	59.6573	75.67	1.61	299.173	0.00236407	0.0360593		A0A2D4MNJ7, V8NYV8	1	0	1	1	100
11	J3RZT5	Keratin, type I cytoskeletal 19 (J3RZT5_CROAD)		filtered out	41.7869	78.88	2.41	428.984	0.00338983	0.0525003		J3RZT5	1	1	1	2	100
13	P82463	Muscarinic toxin-like protein 2 (3SUC2_NAJKA)		filtered out	7.29347	100	18.46	1946.93	0.0153846	0.232847		P82463	1	1	1	2	100
16	Q0ZZJ6	A.superbus venom factor 1 (VCO31_AUSSU)		filtered out	184.609	84.08	0.48	18.2218	0.000143988	0.0125242		A0A081DUA7, A0A0F7Z1I7, A0A194APJ4, A0A194ARG1, A0RZC6, A0RZG1, A0RZG2, A8QL55, I2C090, J3S836, Q0ZZJ6, Q49HM6, Q91132, T1E3W8	1	0	1	1	100
22	A0A2D4FS26	SF3b1 domain-containing protein (A0A2D4FS26_MICCO)		filtered out	129.549	89.63	0.69	122.035	0.00096432	0.016583		A0A2D4FS26, V8NN65	1	1	1	1	100
23	P19003	Cytotoxin homolog S3C2 (3SOG_ASPSC)		filtered out	7.1677	100	17.46	4017.47	0.031746	0.178769		P19003	1	1	2	4	100
	Protein family	Summed NSAF+ values
	3FTx	2.45995
	PLA2	0.0486515
	VNGF	0.0129687

## Sheet: PS_Analysis_bottom_fr_peplist
	Protein(s)	Description(s)	Sequence	Modified Sequence	Variable Modifications
1	P01452	3SA4_NAJMO Cytotoxin 4 OS=Naja mossambica OX=8644 PE=1 SV=1	YVCCSTDR	NH2-YVC<cmm>C<cmm>STDR-COOH
2	B3EWH9; P01451; P01452; P01453; P01454; P01455; P01456; P01457; P01459; P01460; P01462; P01463; P01464; P01465; P01466; P01470; P01471; P0DQH3; P0DSN1; P24776; P25517	3SBH_HEMHA Three-finger hemachatoxin OS=Hemachatus haemachatus OX=8626 PE=1 SV=1; 3SA1_NAJOX Cytotoxin 1 OS=Naja oxiana OX=8657 PE=1 SV=1; 3SA4_NAJMO Cytotoxin 4 OS=Naja mossambica OX=8644 PE=1 SV=1; 3SAA_NAJHA Cytotoxin 10 OS=Naja annulifera OX=96794 PE=1 SV=1; 3SA9_NAJHA Cytotoxin 9 OS=Naja annulifera OX=96794 PE=1 SV=1; 3SA1_NAJHA Cytotoxin 1 OS=Naja annulifera OX=96794 PE=1 SV=1; 3SA1_NAJNI C…	TCPEGKNLCYK	NH2-TC<cmm>PEGKNLC<cmm>YK-COOH
3	P01462; P01463; P01468; P01469	3SA2_NAJHA Cytotoxin 2 OS=Naja annulifera OX=96794 PE=1 SV=1; 3SA2_NAJNI Cytotoxin 2 OS=Naja nivea OX=8655 PE=1 SV=1; 3SA1_NAJPA Cytotoxin 1 OS=Naja pallida OX=8658 PE=1 SV=1; 3SA2_NAJMO Cytotoxin 2 OS=Naja mossambica OX=8644 PE=1 SV=1	YMCCNTDKCN	NH2-YMC<cmm>C<cmm>NTDKC<cmm>N-COOH
4	P25517	3SA5_NAJMO Cytotoxin 5 OS=Naja mossambica OX=8644 PE=1 SV=3	YECCDTDRCN	NH2-YEC<cmm>C<cmm>DTDRC<cmm>N-COOH
5	P01462; P01463; P01468; P01469	3SA2_NAJHA Cytotoxin 2 OS=Naja annulifera OX=96794 PE=1 SV=1; 3SA2_NAJNI Cytotoxin 2 OS=Naja nivea OX=8655 PE=1 SV=1; 3SA1_NAJPA Cytotoxin 1 OS=Naja pallida OX=8658 PE=1 SV=1; 3SA2_NAJMO Cytotoxin 2 OS=Naja mossambica OX=8644 PE=1 SV=1	YMCCNTDK	NH2-YMC<cmm>C<cmm>NTDK-COOH
6	P01462; P01463; P01468; P01469	3SA2_NAJHA Cytotoxin 2 OS=Naja annulifera OX=96794 PE=1 SV=1; 3SA2_NAJNI Cytotoxin 2 OS=Naja nivea OX=8655 PE=1 SV=1; 3SA1_NAJPA Cytotoxin 1 OS=Naja pallida OX=8658 PE=1 SV=1; 3SA2_NAJMO Cytotoxin 2 OS=Naja mossambica OX=8644 PE=1 SV=1	YMCCNTDK	NH2-YM<ox>C<cmm>C<cmm>NTDK-COOH	Oxidation of M (2)
7	P25517	3SA5_NAJMO Cytotoxin 5 OS=Naja mossambica OX=8644 PE=1 SV=3	YECCDTDR	NH2-YEC<cmm>C<cmm>DTDR-COOH
8	P01458; P01467; P01468; P01469	3SA3_NAJNI Cytotoxin 3 OS=Naja nivea OX=8655 PE=1 SV=1; 3SA1_NAJMO Cytotoxin 1 OS=Naja mossambica OX=8644 PE=1 SV=1; 3SA1_NAJPA Cytotoxin 1 OS=Naja pallida OX=8658 PE=1 SV=1; 3SA2_NAJMO Cytotoxin 2 OS=Naja mossambica OX=8644 PE=1 SV=1	CNQLIPPFWK	NH2-C<cmm>NQLIPPFWK-COOH
9	P01469	3SA2_NAJMO Cytotoxin 2 OS=Naja mossambica OX=8644 PE=1 SV=1	GASKVPVKR	NH2-GASKVPVKR-COOH
10	P00604; P00605	PA2B3_NAJMO Basic phospholipase A2 CM-III OS=Naja mossambica OX=8644 PE=1 SV=1; PA2B4_NAJNG Phospholipase A2 "basic" OS=Naja nigricollis OX=8654 PE=1 SV=1	YIDANYNINFK	NH2-YIDANYNINFK-COOH
11	P01467; P01468; P01469; P01470; P0DSN1	3SA1_NAJMO Cytotoxin 1 OS=Naja mossambica OX=8644 PE=1 SV=1; 3SA1_NAJPA Cytotoxin 1 OS=Naja pallida OX=8658 PE=1 SV=1; 3SA2_NAJMO Cytotoxin 2 OS=Naja mossambica OX=8644 PE=1 SV=1; 3SA3_NAJMO Cytotoxin 3 OS=Naja mossambica OX=8644 PE=1 SV=1; 3SAN_NAJNG Naniproin OS=Naja nigricollis OX=8654 PE=1 SV=1	GCIDVCPKSSLLIK	NH2-GC<cmm>IDVC<cmm>PKSSLLIK-COOH
12	Q2VBN8; Q53B46; Q69CK0; V8N6H4	3SDC9_OPHHA Beta-cardiotoxin CTX9 OS=Ophiophagus hannah OX=8665 PE=1 SV=1; 3SDC5_OPHHA Beta-cardiotoxin CTX15 OS=Ophiophagus hannah OX=8665 PE=1 SV=1; 3SDC7_OPHHA Beta-cardiotoxin CTX27 OS=Ophiophagus hannah OX=8665 PE=1 SV=1; V8N6H4_OPHHA Toxin_TOLIP domain-containing protein (Fragment) OS=Ophiophagus hannah OX=8665 GN=L345_17130 PE=4 SV=1	GCIDICPK	NH2-GC<cmm>IDIC<cmm>PK-COOH
13	A0A2D4FBK7; A0A2D4KD69; A0A2D4KDB0; J3S960	A0A2D4FBK7_MICCO Uncharacterized protein OS=Micrurus corallinus OX=54390 PE=4 SV=1; A0A2D4KD69_9SAUR Uncharacterized protein (Fragment) OS=Micrurus paraensis OX=1970185 PE=4 SV=1; A0A2D4KDB0_9SAUR Uncharacterized protein (Fragment) OS=Micrurus paraensis OX=1970185 PE=4 SV=1; J3S960_CROAD Neural proliferation differentiation and control protein 1-like OS=Crotalus adamanteus OX=8729 PE=2 SV=1	HLDCTLQR	NH2-HLDC<cmm>TLQR-COOH
14	A0A098M0T0; A0A0B8RUS8; A0A1W7RI46; A0A2D4ICK8; A0A2D4ICK9; J3S8H8; T1DLM9; U3FX59	A0A098M0T0_9SAUR Dolichyl-diphosphooligosaccharide--protein glycosyltransferase subunit DAD1 OS=Hypsiglena sp. JMG-2014 OX=1550645 PE=3 SV=1; A0A0B8RUS8_BOIIR Dolichyl-diphosphooligosaccharide--protein glycosyltransferase subunit DAD1 OS=Boiga irregularis OX=92519 PE=3 SV=1; A0A1W7RI46_AGKCO Dolichyl-diphosphooligosaccharide--protein glycosyltransferase subunit DAD1 OS=Agkistrodon contortrix cont…	VLDAYLLYV	NH2-VLDAYLLYV-COOH
15	A0A0U4N5W4; A0A0U4W6H0; A0A0U4W6K7; A0A0U5AL91; A0A0U5ALB9; A0A0U5AR60; A0A0U5ARS4; A0A0U5AUY6; E2IU04; E2IU05; O73856; O73857; O73858; O73859; O93471; O93473; P01440; P01441; P01442; P01443; P01445; P01447; P01448; P01451; P01453; P01454; P01455; P01456; P01457; P01458; P01459; P01460; P01461; P01462; P01463; P01464; P01465; P01467; P01468; P01469; P01470; P07525; P0CH80; P0DSN1; P24780; P25517;…	A0A0U4N5W4_NAJNA Cytotoxin 13 (Fragment) OS=Naja naja OX=35670 GN=CTX13 PE=2 SV=1; A0A0U4W6H0_NAJNA Cytotoxin 15 (Fragment) OS=Naja naja OX=35670 GN=CTX15 PE=2 SV=1; A0A0U4W6K7_NAJNA Cytotoxin 16 (Fragment) OS=Naja naja OX=35670 GN=CTX16 PE=2 SV=1; A0A0U5AL91_NAJNA Cytotoxin 17 (Fragment) OS=Naja naja OX=35670 GN=CTX17 PE=2 SV=1; A0A0U5ALB9_NAJNA Cytotoxin 14 (Fragment) OS=Naja naja OX=35670 GN=C…	RGCIDVCPK	NH2-RGC<cmm>IDVC<cmm>PK-COOH
16	O57326; O57327; P01431; Q9YGJ5; Q9YGJ6	3S1A3_NAJSP Alpha-neurotoxin NTX-3 OS=Naja sputatrix OX=33626 PE=3 SV=1; 3S1A4_NAJSP Alpha-neurotoxin NTX-4 OS=Naja sputatrix OX=33626 PE=3 SV=1; 3S11_NAJMO Short neurotoxin 1 OS=Naja mossambica OX=8644 PE=1 SV=1; 3S1A2_NAJSP Alpha-neurotoxin NTX-2 OS=Naja sputatrix OX=33626 PE=3 SV=1; 3S1A1_NAJSP Alpha-neurotoxin NTX-1 OS=Naja sputatrix OX=33626 PE=3 SV=1	KGIEINCCTTDR	NH2-KGIEINC<cmm>C<cmm>TTDR-COOH
17	P82463	3SUC2_NAJKA Muscarinic toxin-like protein 2 OS=Naja kaouthia OX=8649 PE=1 SV=1	GCAATCPIAENR	NH2-GC<cmm>AATC<cmm>PIAENR-COOH
18	P00602	PA2A1_NAJMO Acidic phospholipase A2 CM-I OS=Naja mossambica OX=8644 PE=1 SV=1	YIDANYNVNLKER	NH2-YIDANYNVNLKER-COOH
19	A0A2D4MNJ7; V8NYV8	A0A2D4MNJ7_9SAUR IF rod domain-containing protein OS=Micrurus spixii OX=129469 PE=3 SV=1; V8NYV8_OPHHA Keratin, type II cytoskeletal 1 (Fragment) OS=Ophiophagus hannah OX=8665 GN=KRT1 PE=3 SV=1	AQYEDIAQK	NH2-AQYEDIAQK-COOH
20	A7X4R5; A8HDJ9; B0FXL8; E2ITZ3; E2IU03; O57326; O57327; P01420; P01421; P01422; P01423; P01424; P0CB06; P14613; P25675; P60770; P60771; P68417; P68418; P68419; P82849; Q45Z11; Q9PSN6; Q9PTT0; Q9YGJ5; Q9YGJ6	3S13_OXYMI Short neurotoxin 3FTx-Oxy3 OS=Oxyuranus microlepidotus OX=111177 PE=3 SV=1; 3S11_HOPST Short neurotoxin 1 OS=Hoplocephalus stephensii OX=196418 PE=3 SV=1; B0FXL8_9SAUR Siamenotoxin I (Fragment) OS=Naja siamensis OX=84476 GN=VW PE=2 SV=1; E2ITZ3_NAJAT Three-finger toxin OS=Naja atra OX=8656 PE=4 SV=1; E2IU03_NAJAT Three-finger toxin (Fragment) OS=Naja atra OX=8656 PE=4 SV=1; 3S1A3_NAJSP…	GCGCPSVK	NH2-GC<cmm>GC<cmm>PSVK-COOH
21	C1IC47; C1IC48; P01431; P01432	3S13_WALAE Three-finger toxin W-III OS=Walterinnesia aegyptia OX=64182 PE=1 SV=1; 3S14_WALAE Three-finger toxin W-IV OS=Walterinnesia aegyptia OX=64182 PE=1 SV=1; 3S11_NAJMO Short neurotoxin 1 OS=Naja mossambica OX=8644 PE=1 SV=1; 3S13_NAJMO Short neurotoxin 3 OS=Naja mossambica OX=8644 PE=1 SV=1	GCGCPTVKK	NH2-GC<cmm>GC<cmm>PTVKK-COOH
22	A0A081DUA7; A0A0F7Z1I7; A0A194APJ4; A0A194ARG1; A0RZC6; A0RZG1; A0RZG2; A8QL55; I2C090; J3S836; Q0ZZJ6; Q49HM6; Q91132; T1E3W8	A0A081DUA7_ECHCO Complement C3a OS=Echis coloratus OX=64175 PE=2 SV=1; A0A0F7Z1I7_CROAD Venom factor OS=Crotalus adamanteus OX=8729 PE=2 SV=1; A0A194APJ4_SISTE Venom factor OS=Sistrurus tergeminus OX=8757 PE=4 SV=1; A0A194ARG1_9SAUR Venom factor OS=Agkistrodon piscivorus OX=8715 PE=4 SV=1; VCO32_AUSSU A.superbus venom factor 2 OS=Austrelaps superbus OX=29156 PE=2 SV=1; A0RZG1_AUSSU Complement pro…	AAFLECCR	NH2-AAFLEC<cmm>C<cmm>R-COOH
23	P00604; P00605	PA2B3_NAJMO Basic phospholipase A2 CM-III OS=Naja mossambica OX=8644 PE=1 SV=1; PA2B4_NAJNG Phospholipase A2 "basic" OS=Naja nigricollis OX=8654 PE=1 SV=1	CGAAVCNCDLVAANCFAGAR	pyro-CGAAVC<cmm>NC<cmm>DLVAANC<cmm>FAGAR-COOH	Pyrolidone from carbamidomethylated C (1)
24	P19003	3SOG_ASPSC Cytotoxin homolog S3C2 OS=Aspidelaps scutatus OX=8607 PE=1 SV=1	TCPEGKDLCYK	NH2-TC<cmm>PEGKDLC<cmm>YK-COOH
25	P01140; P61898; P61899	NGFV_NAJNA Venom nerve growth factor OS=Naja naja OX=35670 PE=1 SV=2; NGFV_NAJAT Venom nerve growth factor OS=Naja atra OX=8656 PE=1 SV=1; NGFV_NAJKA Venom nerve growth factor OS=Naja kaouthia OX=8649 PE=1 SV=1	CKNPNPEPSGCRG	pyro-CKNPNPEPSGC<cmm>RG-COOH	Pyrolidone from carbamidomethylated C (1)
26	P01458; P01467; P01468; P01469	3SA3_NAJNI Cytotoxin 3 OS=Naja nivea OX=8655 PE=1 SV=1; 3SA1_NAJMO Cytotoxin 1 OS=Naja mossambica OX=8644 PE=1 SV=1; 3SA1_NAJPA Cytotoxin 1 OS=Naja pallida OX=8658 PE=1 SV=1; 3SA2_NAJMO Cytotoxin 2 OS=Naja mossambica OX=8644 PE=1 SV=1	CNQLIPPFWK	pyro-CNQLIPPFWK-COOH	Pyrolidone from carbamidomethylated C (1)
27	P25517	3SA5_NAJMO Cytotoxin 5 OS=Naja mossambica OX=8644 PE=1 SV=3	KLIPLFSK	NH2-KLIPLFSK-COOH
28	P01399	3NO2D_NAJHA Weak toxin CM-13b OS=Naja annulifera OX=96794 PE=1 SV=1	GCAATCPVAKPR	NH2-GC<cmm>AATC<cmm>PVAKPR-COOH
29	A0A2D4FS26; V8NN65	A0A2D4FS26_MICCO SF3b1 domain-containing protein OS=Micrurus corallinus OX=54390 PE=4 SV=1; V8NN65_OPHHA Splicing factor 3B subunit 1 OS=Ophiophagus hannah OX=8665 GN=SF3B1 PE=4 SV=1	EILPPFFK	pyro-EILPPFFK-COOH	Pyrolidone from E (1)
30	P01458; P01463; P01467; P01468; P01469	3SA3_NAJNI Cytotoxin 3 OS=Naja nivea OX=8655 PE=1 SV=1; 3SA2_NAJNI Cytotoxin 2 OS=Naja nivea OX=8655 PE=1 SV=1; 3SA1_NAJMO Cytotoxin 1 OS=Naja mossambica OX=8644 PE=1 SV=1; 3SA1_NAJPA Cytotoxin 1 OS=Naja pallida OX=8658 PE=1 SV=1; 3SA2_NAJMO Cytotoxin 2 OS=Naja mossambica OX=8644 PE=1 SV=1	QLIPPFWK	NH2-QLIPPFWK-COOH
31	P01140; P61898; P61899	NGFV_NAJNA Venom nerve growth factor OS=Naja naja OX=35670 PE=1 SV=2; NGFV_NAJAT Venom nerve growth factor OS=Naja atra OX=8656 PE=1 SV=1; NGFV_NAJKA Venom nerve growth factor OS=Naja kaouthia OX=8649 PE=1 SV=1	CKNPNPEPSGCRG	NH2-C<cmm>KNPNPEPSGC<cmm>RG-COOH
32	P01399	3NO2D_NAJHA Weak toxin CM-13b OS=Naja annulifera OX=96794 PE=1 SV=1	GCAATCPVAK	NH2-GC<cmm>AATC<cmm>PVAK-COOH
33	P01452	3SA4_NAJMO Cytotoxin 4 OS=Naja mossambica OX=8644 PE=1 SV=1	LIPIAYKTCPEGK	NH2-LIPIAYKTC<cmm>PEGK-COOH
34	P01462; P01463; P01468; P01469	3SA2_NAJHA Cytotoxin 2 OS=Naja annulifera OX=96794 PE=1 SV=1; 3SA2_NAJNI Cytotoxin 2 OS=Naja nivea OX=8655 PE=1 SV=1; 3SA1_NAJPA Cytotoxin 1 OS=Naja pallida OX=8658 PE=1 SV=1; 3SA2_NAJMO Cytotoxin 2 OS=Naja mossambica OX=8644 PE=1 SV=1	YMCCNTDKCN	NH2-YM<ox>C<cmm>C<cmm>NTDKC<cmm>N-COOH	Oxidation of M (2)
35	P00604; P00605; P14556	PA2B3_NAJMO Basic phospholipase A2 CM-III OS=Naja mossambica OX=8644 PE=1 SV=1; PA2B4_NAJNG Phospholipase A2 "basic" OS=Naja nigricollis OX=8654 PE=1 SV=1; PA2B_NAJPA Basic phospholipase A2 nigexine OS=Naja pallida OX=8658 PE=1 SV=1	CCQVHDNCYEK	NH2-C<cmm>C<cmm>QVHDNC<cmm>YEK-COOH
36	P00985; P00986	VKT2_HEMHA Kunitz-type serine protease inhibitor 2 OS=Hemachatus haemachatus OX=8626 PE=1 SV=1; VKT2_NAJNI Kunitz-type serine protease inhibitor 2 OS=Naja nivea OX=8655 PE=1 SV=1	ELPAETGLCK	NH2-ELPAETGLC<cmm>K-COOH
37	A2CKF7; D5J9P9; D5J9Q0; D5J9Q1; E2ITZ6; O93422; P01400; P01401; P0DSM9; P29179; P29180; P85520; Q6IZ95; Q8AY49; Q8AY50; Q8AY51; Q9YGI1; Q9YGI2	3NO2_BUNFA Neurotoxin 3FTx-LT OS=Bungarus fasciatus OX=8613 PE=1 SV=1; D5J9P9_9SAUR Non-conventional three finger toxin isoform 5 OS=Bungarus flaviceps OX=8614 PE=2 SV=1; D5J9Q0_9SAUR Non-conventional three finger toxin isoform 6 OS=Bungarus flaviceps OX=8614 PE=2 SV=1; D5J9Q1_9SAUR Non-conventional three finger toxin isoform 7 OS=Bungarus flaviceps OX=8614 PE=2 SV=1; E2ITZ6_NAJAT Three-finger to…	LTCLICPEK	NH2-LTC<cmm>LIC<cmm>PEK-COOH
38	P01467; P01468	3SA1_NAJMO Cytotoxin 1 OS=Naja mossambica OX=8644 PE=1 SV=1; 3SA1_NAJPA Cytotoxin 1 OS=Naja pallida OX=8658 PE=1 SV=1	AAPMVPVKR	NH2-AAPM<ox>VPVKR-COOH	Oxidation of M (4)
39	A0A0B8RX23; A0A0K8RSJ7; A0A2D4EP82; J3SE91; T2HPQ4; U3F8N0	A0A0B8RX23_BOIIR NADPH--cytochrome P450 reductase OS=Boiga irregularis OX=92519 GN=POR PE=3 SV=1; A0A0K8RSJ7_CROHD NADPH--cytochrome P450 reductase OS=Crotalus horridus OX=35024 GN=POR PE=3 SV=1; A0A2D4EP82_MICCO Flavodoxin-like domain-containing protein (Fragment) OS=Micrurus corallinus OX=54390 PE=4 SV=1; J3SE91_CROAD NADPH--cytochrome P450 reductase OS=Crotalus adamanteus OX=8729 GN=POR PE=2 S…	SYENQKPPFDAK	NH2-SYENQKPPFDAK-COOH
40	P01400; P29179	3NO2B_NAJME Weak toxin S4C11 OS=Naja melanoleuca OX=8643 PE=1 SV=1; 3NO25_NAJNA Weak neurotoxin 5 OS=Naja naja OX=35670 PE=1 SV=1	NGENICFK	NH2-NGENIC<cmm>FK-COOH
41	A0A024AX16; A0A024AXD4; A0A024AYC2; A0A0G3YJD1; A0A0H4IVP7; A0A194ASE0; A0A194ATB0; A6MFK6; C1IC47; C1IC48; F8J2G2; F8J2G3; F8J2G4; F8J2G7; F8J2G8; F8J2G9; F8J2H0; F8J2H1; F8J2H2; P01425; P01426; P01431; P01432; P01433; P10457; P10458; P10460; P25495; P34075; P34076; P60775; P80548; Q7T2I1; Q7T2I5; Q90VW1; Q9YGC2; Q9YGC4; Q9YGX1	A0A024AX16_MICIK Short neurotoxin OS=Micropechis ikaheca OX=66188 PE=2 SV=1; A0A024AXD4_MICIK Short neurotoxin OS=Micropechis ikaheca OX=66188 PE=2 SV=1; A0A024AYC2_MICIK Short neurotoxin OS=Micropechis ikaheca OX=66188 PE=2 SV=1; A0A0G3YJD1_9SAUR Short chain alpha neurotoxin DH OS=Micrurus diastema OX=39023 PE=2 SV=1; A0A0H4IVP7_9SAUR Short chain alpha neurotoxin B.E OS=Micrurus browni OX=167571…	GCGCPTVK	NH2-GC<cmm>GC<cmm>PTVK-COOH
42	P01420; P01421; P01426; P34076; P68417; P68418; P68419	3S13_NAJHA Short neurotoxin 3 OS=Naja annulifera OX=96794 PE=1 SV=1; 3S14_NAJHA Short neurotoxin 4 OS=Naja annulifera OX=96794 PE=1 SV=1; 3S11_NAJPA Short neurotoxin 1 OS=Naja pallida OX=8658 PE=1 SV=1; 3S11_NAJCH Short neurotoxin 1 OS=Naja christyi OX=8611 PE=1 SV=1; 3S11_NAJHA Short neurotoxin 1 OS=Naja annulifera OX=96794 PE=1 SV=1; 3S11_NAJHH Short neurotoxin 1 OS=Naja haje haje OX=8642 PE=1 …	INCCTTDK	NH2-INC<cmm>C<cmm>TTDK-COOH
43	P01458; P01467; P01468; P01469	3SA3_NAJNI Cytotoxin 3 OS=Naja nivea OX=8655 PE=1 SV=1; 3SA1_NAJMO Cytotoxin 1 OS=Naja mossambica OX=8644 PE=1 SV=1; 3SA1_NAJPA Cytotoxin 1 OS=Naja pallida OX=8658 PE=1 SV=1; 3SA2_NAJMO Cytotoxin 2 OS=Naja mossambica OX=8644 PE=1 SV=1	LKCNQLIPPFWK	NH2-LKC<cmm>NQLIPPFWK-COOH
44	A0A2D4MDB1; A0A2H6N3Z6; U3FCD8; V8NAN6; V8NYU2	A0A2D4MDB1_9SAUR IF rod domain-containing protein (Fragment) OS=Micrurus spixii OX=129469 PE=3 SV=1; A0A2H6N3Z6_MICLE IF rod domain-containing protein (Fragment) OS=Micrurus lemniscatus carvalhoi OX=129465 PE=3 SV=1; U3FCD8_MICFL Keratin OS=Micrurus fulvius OX=8637 PE=2 SV=1; V8NAN6_OPHHA Keratin, type I cytoskeletal 42 (Fragment) OS=Ophiophagus hannah OX=8665 GN=Krt42 PE=3 SV=1; V8NYU2_OPHHA Ker…	LASYLDKVR	NH2-LASYLDKVR-COOH
45	P01467; P01468	3SA1_NAJMO Cytotoxin 1 OS=Naja mossambica OX=8644 PE=1 SV=1; 3SA1_NAJPA Cytotoxin 1 OS=Naja pallida OX=8658 PE=1 SV=1	AAPMVPVK	NH2-AAPMVPVK-COOH
46	P01467; P01468	3SA1_NAJMO Cytotoxin 1 OS=Naja mossambica OX=8644 PE=1 SV=1; 3SA1_NAJPA Cytotoxin 1 OS=Naja pallida OX=8658 PE=1 SV=1	AAPMVPVKR	NH2-AAPMVPVKR-COOH
47	J3RZT5	J3RZT5_CROAD Keratin, type I cytoskeletal 19 OS=Crotalus adamanteus OX=8729 PE=2 SV=1	VTMQNLNDR	NH2-VTMQNLNDR-COOH
48	P01467; P01468	3SA1_NAJMO Cytotoxin 1 OS=Naja mossambica OX=8644 PE=1 SV=1; 3SA1_NAJPA Cytotoxin 1 OS=Naja pallida OX=8658 PE=1 SV=1	AAPMVPVK	NH2-AAPM<ox>VPVK-COOH	Oxidation of M (4)
49	A0A0U4N5W4; A0A0U4W6H0; A0A0U4W6K7; A0A0U5AL91; A0A0U5ALB9; A0A0U5AR60; A0A0U5ARS4; A0A0U5AUY6; E2IU04; E2IU05; O73856; O73857; O73858; O73859; O93471; O93473; P01440; P01441; P01442; P01443; P01445; P01447; P01448; P01451; P01453; P01454; P01455; P01456; P01457; P01458; P01459; P01460; P01461; P01462; P01463; P01464; P01465; P01467; P01468; P01469; P01470; P07525; P0CH80; P0DSN1; P24780; P25517;…	A0A0U4N5W4_NAJNA Cytotoxin 13 (Fragment) OS=Naja naja OX=35670 GN=CTX13 PE=2 SV=1; A0A0U4W6H0_NAJNA Cytotoxin 15 (Fragment) OS=Naja naja OX=35670 GN=CTX15 PE=2 SV=1; A0A0U4W6K7_NAJNA Cytotoxin 16 (Fragment) OS=Naja naja OX=35670 GN=CTX16 PE=2 SV=1; A0A0U5AL91_NAJNA Cytotoxin 17 (Fragment) OS=Naja naja OX=35670 GN=CTX17 PE=2 SV=1; A0A0U5ALB9_NAJNA Cytotoxin 14 (Fragment) OS=Naja naja OX=35670 GN=C…	GCIDVCPK	NH2-GC<cmm>IDVC<cmm>PK-COOH
50	A0A289ZBS3; A0A2D4J1S7; A0A2D4J1T5; A0A2D4L945; A0A2D4N7P6; A0A2D4NM81; A0A2D4NMB0; A0A2D4NMB1; A0A2D4NMC0; A0A2D4PRN1; A0A2D4PRR8; A0A2D4PTY2; A0A2H6NFP9; A0A2H6NIR3; A4FS04; A6MFM3; A6MFM4; A6MFM5; A6MFM6; A6MFM8; C0HKB8; F5CPE9; F8J2D0; F8J2D1; F8J2D2; H8PG83; H8PG85; H8PG86; H8PG87; H8PG88; P00595; P00596; P00597; P00598; P00599; P00600; P00601; P00604; P00605; P00614; P00615; P0CG57; P10116;…	A0A289ZBS3_MICLL Phospholipase A2 (Fragment) OS=Micrurus laticollaris OX=1240351 GN=PLA2 PE=2 SV=1; A0A2D4J1S7_MICLE PA2c domain-containing protein (Fragment) OS=Micrurus lemniscatus lemniscatus OX=129467 PE=3 SV=1; A0A2D4J1T5_MICLE PA2c domain-containing protein (Fragment) OS=Micrurus lemniscatus lemniscatus OX=129467 PE=3 SV=1; A0A2D4L945_9SAUR PA2c domain-containing protein (Fragment) OS=Micru…	GTPVDDLDR	NH2-GTPVDDLDR-COOH
51	P00602	PA2A1_NAJMO Acidic phospholipase A2 CM-I OS=Naja mossambica OX=8644 PE=1 SV=1	YIDANYNVNLK	NH2-YIDANYNVNLK-COOH
52	P01467; P01468	3SA1_NAJMO Cytotoxin 1 OS=Naja mossambica OX=8644 PE=1 SV=1; 3SA1_NAJPA Cytotoxin 1 OS=Naja pallida OX=8658 PE=1 SV=1	RAAPMVPVKR	NH2-RAAPMVPVKR-COOH
53	A7X4R5; A8HDJ9; B0FXL8; E2ITZ3; E2IU03; O57326; O57327; P01420; P01421; P01422; P01423; P01424; P0CB06; P14613; P25675; P60770; P60771; P68417; P68418; P68419; P82849; Q45Z11; Q9PSN6; Q9PTT0; Q9YGJ5; Q9YGJ6	3S13_OXYMI Short neurotoxin 3FTx-Oxy3 OS=Oxyuranus microlepidotus OX=111177 PE=3 SV=1; 3S11_HOPST Short neurotoxin 1 OS=Hoplocephalus stephensii OX=196418 PE=3 SV=1; B0FXL8_9SAUR Siamenotoxin I (Fragment) OS=Naja siamensis OX=84476 GN=VW PE=2 SV=1; E2ITZ3_NAJAT Three-finger toxin OS=Naja atra OX=8656 PE=4 SV=1; E2IU03_NAJAT Three-finger toxin (Fragment) OS=Naja atra OX=8656 PE=4 SV=1; 3S1A3_NAJSP…	RGCGCPSVK	NH2-RGC<cmm>GC<cmm>PSVK-COOH

## Sheet: PS_Analysis_upper_fr
	Main Accession	Description	Protein Group	Ensembl Gene ID	MW [kDa]	Possible Coverage [%]	Coverage [%]	Spectrum Counting	Spectrum Counting NSAF	Spectrum Counting emPAI	Confidently Localized Modification Sites	Protein Group	#Validated Peptides	#Validated Unique	#Validated PSMs	#PSMs	Confidence [%]
16	P01467	Cytotoxin 1 (3SA1_NAJMO)	3FTx		6.8214	100	70	53446.4	0.987453	20.5443	Oxidation of M(M31)	P01467, P01468	16	0	274	394	100
35	P01469	Cytotoxin 2 (3SA2_NAJMO)	3FTx		6.7954	100	86.67	17588.5	0.324957	13.251	Oxidation of M(M52)	P01469	15	0	243	392	97.3333
44	P25517	Cytotoxin 5 (3SA5_NAJMO)	3FTx		6.84046	100	83.33	7868.92	0.145383	4.17947		P25517	10	5	88	137	100
12	P0DSN1	Naniproin (3SAN_NAJNG)	3FTx		6.89047	100	70	4569.45	0.0844232	2.45511	Oxidation of M(M52)	P0DSN1	7	2	76	123	97.1429
36	P01452	Cytotoxin 4 (3SA4_NAJMO)	3FTx		6.7104	100	55	38032.6	0.702673	1.89427		P01452	6	3	47	59	100
3	P01420	Short neurotoxin 3 (3S13_NAJHA)	3FTx		6.88029	100	34.43	1619.33	0.029918	1.51189		P01420, P01421	4	2	5	8	100
38	P01462	Cytotoxin 2 (3SA2_NAJHA)	3FTx		6.85331	100	30	13283.8	0.245425	1.31013	Oxidation of M(M52)	P01462, P01463, P01468, P01469	4	0	92	174	100
2	P01454	Cytotoxin 9 (3SA9_NAJHA)	3FTx		6.66422	100	41.67	4713.88	0.0870915	0.995262		P01454, P01456, P01462, P01465	3	0	71	113	100
27	P01431	Short neurotoxin 1 (3S11_NAJMO)	3FTx		7.07618	100	19.35	1091.24	0.0201613	0.467799		O57326, O57327, P01431, Q9YGJ5, Q9YGJ6	2	0	3	3	100
32	P19003	Cytotoxin homolog S3C2 (3SOG_ASPSC)	3FTx		7.1677	100	20.63	2004.65	0.037037	0.389495		P19003	2	1	3	4	100
37	P01474	Cytotoxin homolog 2 (3SOF2_NAJME)	3FTx		6.84541	100	14.75	739.42	0.0136612	0.519911		A0A194APF0, A0A194ARB6, A0A1J0CQH1, C0HJT5, E2ITZ7, E2IU15, P01474, P15818, P60234, P62390, P62394, P81783, P82462, Q53B49, Q8QGR0, Q9W717, U3EPM9, V8N3G9, V8N9N7	2	0	3	8	97.3333
50	P01399	Weak toxin CM-13b (3NO2D_NAJHA)	3FTx		7.58659	100	18.46	2498.1	0.0461538	0.425103		P01399	2	2	5	5	100
59	P01474	Cytotoxin homolog 2 (3SOF2_NAJME)	3FTx		6.84541	100	13.11	443.652	0.00819672	0.232847		A0A194APF0, A0A194ARB6, A0A1J0CQH1, A8N285, C0HJD7, C0HJT5, E2ITZ7, E2IU15, P01386, P01390, P01393, P01394, P01395, P01396, P01397, P01474, P15818, P18328, P25667, P60234, P62390, P62394, P80494, P81030, P81783, P82462, P82662, Q53B49, Q53B54, Q53B57, Q53B59, Q8QGR0, Q9PSN1, Q9W717, R4FI70, R4G2D8, R4G2Y4, R4G7E7, R4G7I7, U3EPM9, V8N3G9, V8N9N7	1	0	2	5	100
21	P84808	Cysteine-rich venom protein kaouthin-2 (CRVP2_NAJKA)	CRISP		26.1986	55.04	23.11	804.808	0.0148693	0.467799		A0A024AX20, P84808, Q7ZZN8	4	0	10	19	100
49	P84808	Cysteine-rich venom protein kaouthin-2 (CRVP2_NAJKA)	CRISP		26.1986	55.04	7.14	672.148	0.0124183	0.467799		A0A024AX20, A0A2D4G403, P84808, Q3SB06, Q3SB07, Q8JI38, R4FIJ7	4	0	5	5	100
41	P0DL17	Cysteine-rich venom protein hematin (Fragment) (CRVP_HEMHA)	CRISP		3.57263	100	40	1517.16	0.0280303	1.37137		P0DL14, P0DL15, P0DL17, P84805, P86543, Q7T1K6, Q7ZT98, V8N8B4	3	0	5	8	100
1	P84805	Cysteine-rich venom protein kaouthin-1 (CRVP1_NAJKA)	CRISP		26.8286	64.85	5.44	452.934	0.0083682	0.100694		P84805, Q2XXQ1, Q7T1K6	1	0	2	2	100
39	P84805	Cysteine-rich venom protein kaouthin-1 (CRVP1_NAJKA)	CRISP		26.8286	64.85	4.18	226.467	0.0041841	0.100694		A0A2D4K359, P0DL14, P0DL15, P0DL16, P84805, P84806, P86543, Q7T1K6, Q7ZT98	1	0	1	1	100
6	Q91132	Cobra venom factor (VCO3_NAJKA)	CVF		184.401	72.59	6.76	125.727	0.00232288	0.171039		Q91132	12	5	17	28	100
57	I2C090	Ophiophagus venom factor (VCO3_OPHHA)	CVF		183.812	70.14	3.84	82.8507	0.00153071	0.0976463		I2C090	7	1	8	16	100
48	Q0ZZJ6	A.superbus venom factor 1 (VCO31_AUSSU)	CVF		184.609	76.09	1.15	18.5559	0.00034283	0.0252052		A0A081DUA7, A0A081DUB7, A0A081DUC1, A0A0B8RZV9, A0A0F7Z1I7, A0A194APJ4, A0A194ARG1, A0A2Z4N9Y8, A0A346CI96, A0RZC6, A0RZG1, A0RZG2, A8QL54, J3S836, Q01833, Q0ZZJ6, Q49HM6, T1E3W8	2	0	2	2	100
20	V8P395	Glutathione peroxidase (Fragment) (V8P395_OPHHA)	GPx		29.57	73.48	18.56	864.506	0.0159722	0.610262		V8P395	6	6	8	10	100
10	V8NBD1	Pregnancy-specific beta-1-glycoprotein 5 (V8NBD1_OPHHA)	Ig-like		25.8419	61.4	8.33	701.108	0.0129534	0.172102		V8NBD1	2	2	4	6	97.0588
64	A0A2R4N4Q6	Amine oxidase (Fragment) (A0A2R4N4Q6_NAJAT)	LAAO		57.9265	68.64	14.4	304.512	0.00562603	0.32763		A0A2R4N4Q6	8	7	10	18	100
13	A0A2I4HXH5	Venom 5'-nucleotidase (A0A2I4HXH5_NAJAT)	Nucleases		58.1616	69.94	16.64	263.538	0.00486901	0.355425		A0A2I4HXH5	7	1	8	17	100
63	V8N4Y2	Endonuclease domain-containing 1 protein (V8N4Y2_OPHHA)	Nucleases		18.0628	86.88	46.25	845.712	0.015625	1.37137		V8N4Y2	6	4	7	9	100
34	U3FCT9	Endonuclease domain-containing 1 protein (U3FCT9_MICFL)	Nucleases		31.5566	62.41	17.15	616.43	0.0113889	0.304321		U3FCT9	3	1	5	7	100
7	A0A2H6N0F2	Uncharacterized protein (A0A2H6N0F2_MICLE)	TF-like		76.5761	68.1	2.58	135.314	0.0025	0.0600258		A0A2D4KC13, A0A2H6N0F2, A0A2H6N0G3	2	2	2	2	100
26	A0A2D0TC04	Snake venom phosphodiesterase (PDE) (A0A2D0TC04_NAJAT)	PDE		94.5545	70.12	8.55	122.169	0.00225715	0.172102		A0A2D0TC04	6	0	8	18	97.3333
4	A0A2D0TC04	Snake venom phosphodiesterase (PDE) (A0A2D0TC04_NAJAT)	PDE		94.5545	70.12	5.78	49.3888	0.000912486	0.111673		A0A0F7YYZ8, A0A194ARD7, A0A2D0TC04, A0A2D4FR34, A0A2D4K5D9, U3FAB3	4	0	4	10	100
29	A0A2D0TC04	Snake venom phosphodiesterase (PDE) (A0A2D0TC04_NAJAT)	PDE		94.5545	70.12	1.57	36.1802	0.000668449	0.0268198		A0A0F7Z2Q3, A0A1L8D6B7, A0A1W7RBB0, A0A2D0TC04, A0A346CLX5, J3SBP3, J3SEZ3, T1D6P7, T1DJT5, U3TAI7, U3TBJ5, W8E7D1	1	0	2	2	100
61	P00605	Phospholipase A2 "basic" (PA2B4_NAJNG)	PLA2		13.259	79.66	83.05	14143.5	0.261309	53.117	Oxidation of M(M57)	P00605	26	11	162	245	100
62	P00602	Acidic phospholipase A2 CM-I (PA2A1_NAJMO)	PLA2		13.2099	53.39	58.47	12993.6	0.240063	22.1013		P00602	15	2	59	105	100
8	F8J2D3	Phospholipase-B 81 (PLB_DRYCN)	PLB		64.062	58.23	2.17	115.653	0.00213675	0.0372251		A0A098LWY9, A0A098LY74, A0A098LYE7, A0A182C6E9, A0A346CI91, F8J2D3	1	0	1	1	100
55	F8J2D3	Phospholipase-B 81 (PLB_DRYCN)	PLB		64.062	58.23	3.44	57.8265	0.00106838	0.0372251		A0A077L7E7, A0A098LWY9, A0A098LYE7, A0A0B8RQP5, A0A0F7Z632, A0A1W7RB94, A0A1W7RER1, A0A2D4HN84, A0A2H4N395, A0A2H6N954, A0A2Z4NA16, A0A346CI91, F8J2D3, F8S101, T1DLW3, T2HP68, T2HQ75, U3FA79, V8ND68	1	0	1	1	100
66	Q10749	Snake venom metalloproteinase-disintegrin-like mocarhagin (VM3M1_NAJMO)	SVMP		68.1314	57.14	18.06	616.659	0.0113931	0.563255		Q10749	13	11	24	29	100
51	D3TTC2	Zinc metalloproteinase-disintegrin-like atragin (VM3H_NAJAT)	SVMP		69.135	62.48	9.62	154.217	0.00284925	0.316446		D3TTC2, Q9PVK7	8	0	21	27	100
47	D5LMJ3	Zinc metalloproteinase-disintegrin-like atrase-A (VM3A_NAJAT)	SVMP		68.2094	55.85	4.78	625.359	0.0115539	0.157423		D5LMJ3	4	2	8	13	100
53	D3TTC1	Zinc metalloproteinase-disintegrin-like kaouthiagin-like (VM3KL_NAJAT)	SVMP		66.2488	56.66	5.73	72.6203	0.0013417	0.189794		D3TTC1, D6PXE8, P82942	4	0	4	4	100
40	A0A346CLS9	Snake venom metalloproteinase 3 (Fragment) (A0A346CLS9_BORPO)	SVMP		68.6443	54.8	2.11	149.858	0.00276872	0.142069		A0A346CLS9, A0A346CLT2, A0A346CLT3, A0A346CLT4, A0A346CLT5, A0A346CLT6, A0A346CLU0, A0A346CLU1, A0A346CLU4, A0A346CLV3, A0A346CLV5	3	1	3	4	100
28	A0A2H6MYK4	Disintegrin domain-containing protein (Fragment) (A0A2H6MYK4_MICLE)	SVMP		19.0332	75.71	6.78	688.037	0.0127119	0.221677		A0A2D4NYT4, A0A2H6MYF4, A0A2H6MYK4, Q9PVK7	2	0	5	6	100
31	A0A2D4K525	ACR domain-containing protein (Fragment) (A0A2D4K525_9SAUR)	SVMP		13.7001	100	11.9	930.731	0.0171958	0.333521		A0A024AXX7, A0A194AS47, A0A2D4H710, A0A2D4H725, A0A2D4H737, A0A2D4K510, A0A2D4K515, A0A2D4K525, A0A2D4K526, A0A2D4K545, A0A2D4NYT4, A0A2D4NYV1, A0A2D4P016, A0A2D4P0S5, U3EPC7	2	0	8	9	100
46	A8QL49	Zinc metalloproteinase-disintegrin-like BmMP (VM3_BUNMU)	SVMP		68.9431	71.01	2.93	58.1707	0.00107474	0.0563541		A8QL49	2	0	3	5	100
45	B5KFV2	Porphyriacase-1 (B5KFV2_PSEPO)	SVMP		68.2374	63.78	1.79	38.7164	0.000715308	0.0366329		A0A194AR91, A0A194AS47, A0A2D4H6Y5, A0A2D4H710, A0A2D4H737, A0A2D4K525, A0A2D4K526, A0A2D4K545, A0A2D4KIW9, A0A2D4NYT4, A0A2D4NYV1, A0A2D4P016, A0A2D4P0S5, A0A2H6MYG3, A0A2H6MYK4, B5G6F7, B5KFV1, B5KFV2, B5KFV3, B5KFV4, B5KFV8, F8RKV9, Q9PT48, R4FIL3, R4FIL7, R4FJM6, R4FJY3, R4FJY9, R4FJZ4, R4G2D3, R4G2I1, R4G2W9, R4G2Z1, R4G7I9, R4G7J1	1	0	2	2	100
15	P01140	Venom nerve growth factor (NGFV_NAJNA)	VNGF		13.0141	81.03	56.03	2974.57	0.0549569	3.12463	Oxidation of M(M90)	P01140, P61898, P61899	8	0	18	23	100
33	P01140	Venom nerve growth factor (NGFV_NAJNA)	VNGF		13.0141	81.03	20.69	1827.52	0.0337644	1.03092	Oxidation of M(M90)	P01140, Q3HXY1, Q3HXY2, Q3HXY3, Q5YF89	4	0	8	10	100
60	J3SDV8	Cadam10_NGF-1 (J3SDV8_CROAD)	VNGF		27.0894	82.57	3.32	224.587	0.00414938	0.0771051		J3SDV8, Q9DEZ9, T1DEA2, T1DP47, T1E3D1, T1E6V6, T1E7J7	1	1	1	1	100
11	J3SCI4	Keratin, type II cytoskeletal cochleal-like (J3SCI4_CROAD)	filtered out		53.6122	74.18	2.05	208.71	0.00385604	0.0771051		A0A0B8RV71, A0A2D4Q3W4, J3SCI4, V8NRX1, V8NYV8	2	0	2	2	100
5	A0A194AS35	Metalloproteinase type III 7a (A0A194AS35_SISMB)	filtered out		68.4271	76.52	2.63	109.566	0.00202429	0.0339338		A0A194AS35, A0A194ATS1, E9JG66	1	0	1	1	100
9	A0A2D4MXX8	RING-type domain-containing protein (Fragment) (A0A2D4MXX8_9SAUR)	filtered out		47.3359	78.96	1.89	152.038	0.00280899	0.0461834		A0A2D4G3P1, A0A2D4MXX8	1	1	1	1	100
14	C1IC47	Three-finger toxin W-III (3S13_WALAE)	filtered out		9.11942	49.4	10.84	1320.14	0.0243902	0.232847		C1IC47, C1IC48, P01431, P01432	1	0	1	1	100
17	Q3SB05	Cysteine-rich venom protein pseudechetoxin-like (CRVP_PSETE)	filtered out		26.4119	48.32	3.36	227.418	0.00420168	0.0826367		Q3SB05, Q3SB06, R4G7K2	1	0	1	2	100
18	C1IC49	Three finger toxin W-V (3NO25_WALAE)	filtered out		9.70784	68.6	11.63	1258.73	0.0232558	0.211528		C1IC49	1	1	2	2	100
19	A0A346CM09	Metalloproteinase 20 (Fragment) (A0A346CM09_9SAUR)	filtered out		68.1239	43.39	1.47	26.4543	0.000488759	0.0525003		A0A098M142, A0A098M156, A0A098M157, A0A098M167, A0A098M215, A0A098M217, A0A098M218, A0A098M220, A0A098M223, A0A098M224, A0A098M225, A0A098M230, A0A346CM02, A0A346CM09, A0A346CM10, A0A346CM11, A0A346CM12, A0A346CM14, A0A346CM16, A0A346CM17, A0A346CM19, A0A346CM20, A0A346CM21, A0A346CM22, A0A346CM23, A0A346CM24, A0A346CM29, A0A346CM31, A0A346CM37, A0A346CM38, A0A346CM40, A0A346CM42, A0A346CM43	1	0	1	2	100
22	A0A2D4LDN5	Uncharacterized protein (Fragment) (A0A2D4LDN5_9SAUR)	filtered out		30.0842	59.18	6.37	229.346	0.00423729	0.070069		A0A2D4LDN5	1	1	1	3	100
23	V8PDF4	Thrombospondin type-1 domain-containing protein 7B (Fragment) (V8PDF4_OPHHA)	filtered out		57.4077	48.13	5.7	149.106	0.00275482	0.053725		V8PDF4	1	1	1	1	100
24	P01400	Weak toxin S4C11 (3NO2B_NAJME)	filtered out		7.42448	100	13.85	416.351	0.00769231	0.232847		A2CKF7, D5J9P9, D5J9Q0, D5J9Q1, E2ITZ6, O93422, P01400, P01401, P0DSM9, P29179, P29180, P85520, Q6IZ95, Q8AY49, Q8AY50, Q8AY51, Q9YGI1, Q9YGI2	1	0	3	6	100
25	A0A0B8RRE3	Ig lambda chain (A0A0B8RRE3_BOIIR)	filtered out		24.0905	49.78	3.93	474.786	0.00877193	0.145048		A0A0B8RRE3, A0A0B8RUH1, A0A2D4EY54, A0A2D4I2I1, A0A2H6N791	1	1	1	1	100
30	J3SCI4	Keratin, type II cytoskeletal cochleal-like (J3SCI4_CROAD)	filtered out		53.6122	74.18	1.84	139.14	0.00257069	0.0378367		A0A0B8RV71, A0A0F7Z8N5, A0A2D4GJ26, A0A2D4GJ49, A0A2D4MH06, A0A2D4MNJ7, J3S4J7, J3SCI4, T1DB52, V8NE24, V8NYV8, V8NZM9	1	0	2	2	100
42	J3SCS8	Glia-derived nexin-like protein (J3SCS8_CROAD)	filtered out		44.1411	70.71	3.03	176.881	0.00326797	0.0525003		A0A0B8RY19, A0A1W7RFC1, J3SCS8, T1DM74	1	1	1	2	100
43	U3FCD8	Keratin (U3FCD8_MICFL)	filtered out		49.402	76.4	2.02	277.567	0.00512821	0.0461834		A0A2D4MDB1, A0A2H6N3Z6, U3FCD8, V8NAN6, V8NYU2	1	1	2	2	100
52	J3RZT5	Keratin, type I cytoskeletal 19 (J3RZT5_CROAD)	filtered out		41.7869	78.88	2.41	183.477	0.00338983	0.0525003		J3RZT5	1	1	1	3	97.1429
54	A0A2D4G8M2	Uncharacterized protein (A0A2D4G8M2_MICCO)	filtered out		18.3645	77.02	11.18	872.993	0.016129	0.136464		A0A2D4G8M2, A0A2D4NI57, A0A2H6N6P5	1	1	2	2	100
56	A0A182C5R8	Papilin (Fragment) (A0A182C5R8_9SAUR)	filtered out		20.5196	60.66	7.65	353.762	0.00653595	0.100694		A0A182C5R8	1	1	1	2	100
58	A0A0F7YYZ6	Phospholipase A2 2ac (A0A0F7YYZ6_MICFL)	filtered out		16.0745	59.72	9.72	241.632	0.00446429	0.165914		A0A0F7YYZ6, A0A0F7YZM0, A0A0F7YZM3, A0A0F7Z3L1, A0A194AP74, A0A194AR49, A0A194AR59, A0A194ARA9, A0A194ARB4, A0A194ARC3, A0A194AS68, A0A194AS73, A0A194AS82, A0A194AT57, A0A194AT61, A0A194AT64, G9I931, Q45Z45, Q45Z51, U3EPF6, U3EPG2, U3F592, U3F5A1, U3FVF7, U3FYP6	1	0	1	1	100
65	A0A2D4FS26	SF3b1 domain-containing protein (A0A2D4FS26_MICCO)	filtered out		129.549	74.16	0.69	104.389	0.00192864	0.016583		A0A2D4FS26, V8NN65	1	1	2	2	97.3333
	Protein family	Summed NSAF+ values									Protein family	%
	3FTx	2.73253									3FTx	77.2682
	PLA2	0.501372									PLA2	14.1774
	VNGF	0.0928706									VNGF	2.62612
	CRISP	0.0678702									CRISP	1.91918
	SVMP	0.0616043									SVMP	1.74199
	Nucleases	0.0318829									Nucleases	0.901558
	GPx	0.0159722									GPx	0.451649
	Ig-like	0.0129534									Ig-like	0.366284
	LAAO	0.00562603									LAAO	0.159088
	CVF	0.00419642									CVF	0.118663
	PDE	0.00383808									PDE	0.10853
	PLB	0.00320513									PLB	0.0906319
	TF-like	0.0025									TF-like	0.0706929
											Total	3.53642
	Protein family (>1%)	Summed NSAF+ values
	3FTx	2.73253
	PLA2	0.501372
	VNGF	0.0928706
	Low-abundance proteins (LAP)	0.0801742
	CRISP	0.0678702
	SVMP	0.0616043
	Low-abundance proteins (LAP)	Summed NSAF+ values
	Nucleases	0.0318829
	GPx	0.0159722
	Ig-like	0.0129534
	LAAO	0.00562603
	CVF	0.00419642
	PDE	0.00383808
	PLB	0.00320513
	TF-like	0.0025

## Sheet: PS_Analysis_upper_fr_peplist
	Protein(s)	Description(s)	Sequence	Modified Sequence	Variable Modifications
1	A0A0F7YYZ8; A0A194ARD7; A0A2D0TC04; A0A2D4FR34; A0A2D4K5D9; U3FAB3	A0A0F7YYZ8_MICFL Phosphodiesterase OS=Micrurus fulvius OX=8637 PE=2 SV=1; A0A194ARD7_9SAUR Phosphodiesterase OS=Micrurus tener OX=1114301 PE=4 SV=1; A0A2D0TC04_NAJAT Snake venom phosphodiesterase (PDE) OS=Naja atra OX=8656 PE=1 SV=1; A0A2D4FR34_MICCO Uncharacterized protein OS=Micrurus corallinus OX=54390 PE=4 SV=1; A0A2D4K5D9_9SAUR Uncharacterized protein (Fragment) OS=Micrurus paraensis OX=1970…	MANVLCSCSEDCLTK	NH2-MANVLC<cmm>SC<cmm>SEDC<cmm>LTK-COOH
2	P01452	3SA4_NAJMO Cytotoxin 4 OS=Naja mossambica OX=8644 PE=1 SV=1	YVCCSTDR	NH2-YVC<cmm>C<cmm>STDR-COOH
3	P00603; P00604; P00605	PA2B2_NAJMO Basic phospholipase A2 CM-II OS=Naja mossambica OX=8644 PE=1 SV=1; PA2B3_NAJMO Basic phospholipase A2 CM-III OS=Naja mossambica OX=8644 PE=1 SV=1; PA2B4_NAJNG Phospholipase A2 "basic" OS=Naja nigricollis OX=8654 PE=1 SV=1	NCDLVAANCFAGAR	NH2-NC<cmm>DLVAANC<cmm>FAGAR-COOH
4	P01458; P01467; P01468; P01469	3SA3_NAJNI Cytotoxin 3 OS=Naja nivea OX=8655 PE=1 SV=1; 3SA1_NAJMO Cytotoxin 1 OS=Naja mossambica OX=8644 PE=1 SV=1; 3SA1_NAJPA Cytotoxin 1 OS=Naja pallida OX=8658 PE=1 SV=1; 3SA2_NAJMO Cytotoxin 2 OS=Naja mossambica OX=8644 PE=1 SV=1	KCNQLIPPFWK	NH2-KC<cmm>NQLIPPFWK-COOH
5	B3EWH9; P01451; P01452; P01453; P01454; P01455; P01456; P01457; P01459; P01460; P01462; P01463; P01464; P01465; P01466; P01470; P01471; P0DQH3; P0DSN1; P24776; P25517	3SBH_HEMHA Three-finger hemachatoxin OS=Hemachatus haemachatus OX=8626 PE=1 SV=1; 3SA1_NAJOX Cytotoxin 1 OS=Naja oxiana OX=8657 PE=1 SV=1; 3SA4_NAJMO Cytotoxin 4 OS=Naja mossambica OX=8644 PE=1 SV=1; 3SAA_NAJHA Cytotoxin 10 OS=Naja annulifera OX=96794 PE=1 SV=1; 3SA9_NAJHA Cytotoxin 9 OS=Naja annulifera OX=96794 PE=1 SV=1; 3SA1_NAJHA Cytotoxin 1 OS=Naja annulifera OX=96794 PE=1 SV=1; 3SA1_NAJNI C…	TCPEGKNLCYK	NH2-TC<cmm>PEGKNLC<cmm>YK-COOH
6	Q91132	VCO3_NAJKA Cobra venom factor OS=Naja kaouthia OX=8649 PE=1 SV=1	KCCEDVMHENPMGYTCEKR	NH2-KC<cmm>C<cmm>EDVMHENPMGYTC<cmm>EKR-COOH
7	A0A2R4N4Q6	A0A2R4N4Q6_NAJAT Amine oxidase (Fragment) OS=Naja atra OX=8656 PE=1 SV=1	FHGWIDSTIMTGLR	NH2-FHGWIDSTIMTGLR-COOH
8	P25517	3SA5_NAJMO Cytotoxin 5 OS=Naja mossambica OX=8644 PE=1 SV=3	YECCDTDRCN	NH2-YEC<cmm>C<cmm>DTDRC<cmm>N-COOH
9	A0A2D4NYT4; A0A2H6MYF4; A0A2H6MYK4; Q9PVK7	A0A2D4NYT4_MICSU Uncharacterized protein (Fragment) OS=Micrurus surinamensis OX=129470 PE=4 SV=1; A0A2H6MYF4_MICLE Disintegrin domain-containing protein (Fragment) OS=Micrurus lemniscatus carvalhoi OX=129465 PE=4 SV=1; A0A2H6MYK4_MICLE Disintegrin domain-containing protein (Fragment) OS=Micrurus lemniscatus carvalhoi OX=129465 PE=4 SV=1; VM3_NAJKA Zinc metalloproteinase-disintegrin-like cobrin OS…	DPSYGMVEPGTK	NH2-DPSYGMVEPGTK-COOH
10	A0A2D4LDN5	A0A2D4LDN5_9SAUR Uncharacterized protein (Fragment) OS=Micrurus spixii OX=129469 PE=4 SV=1	NLQLSYSPFVSHPEAAR	NH2-NLQLSYSPFVSHPEAAR-COOH
11	A0A0F7YYZ8; A0A194ARD7; A0A2D0TC04; A0A2D4FR34; A0A2D4K5D9; A0A2D4P521; A0A2D4P571; A0A2H6N6S6; U3FAB3	A0A0F7YYZ8_MICFL Phosphodiesterase OS=Micrurus fulvius OX=8637 PE=2 SV=1; A0A194ARD7_9SAUR Phosphodiesterase OS=Micrurus tener OX=1114301 PE=4 SV=1; A0A2D0TC04_NAJAT Snake venom phosphodiesterase (PDE) OS=Naja atra OX=8656 PE=1 SV=1; A0A2D4FR34_MICCO Uncharacterized protein OS=Micrurus corallinus OX=54390 PE=4 SV=1; A0A2D4K5D9_9SAUR Uncharacterized protein (Fragment) OS=Micrurus paraensis OX=1970…	CSSITDLEAVNQR	NH2-C<cmm>SSITDLEAVNQR-COOH
12	P01462; P01463; P01468; P01469	3SA2_NAJHA Cytotoxin 2 OS=Naja annulifera OX=96794 PE=1 SV=1; 3SA2_NAJNI Cytotoxin 2 OS=Naja nivea OX=8655 PE=1 SV=1; 3SA1_NAJPA Cytotoxin 1 OS=Naja pallida OX=8658 PE=1 SV=1; 3SA2_NAJMO Cytotoxin 2 OS=Naja mossambica OX=8644 PE=1 SV=1	YMCCNTDK	NH2-YMC<cmm>C<cmm>NTDK-COOH
13	A0A2D4IRJ0; A0A2D4J1R3; A0A2D4PRN1; A0A2D4PRR8; A0A2D4PTY2; A0A2H6NIR3; F5CPF1; P00596; P00597; P00598; P00602; P00603; P00604; P00605; P0DKU3; P0DKU4; P14556; P15445; P60043; P60044; Q6T179; Q91133; Q92084; Q92085; Q92086; Q9I900	A0A2D4IRJ0_MICLE PA2c domain-containing protein (Fragment) OS=Micrurus lemniscatus lemniscatus OX=129467 PE=3 SV=1; A0A2D4J1R3_MICLE PA2c domain-containing protein OS=Micrurus lemniscatus lemniscatus OX=129467 PE=3 SV=1; A0A2D4PRN1_MICSU PA2c domain-containing protein OS=Micrurus surinamensis OX=129470 PE=3 SV=1; A0A2D4PRR8_MICSU PA2c domain-containing protein OS=Micrurus surinamensis OX=129470 P…	DYGCYCGR	NH2-DYGC<cmm>YC<cmm>GR-COOH
14	C1IC49	3NO25_WALAE Three finger toxin W-V OS=Walterinnesia aegyptia OX=64182 PE=1 SV=1	EIVECCSRDK	NH2-EIVEC<cmm>C<cmm>SRDK-COOH
15	P25517	3SA5_NAJMO Cytotoxin 5 OS=Naja mossambica OX=8644 PE=1 SV=3	YECCDTDR	NH2-YEC<cmm>C<cmm>DTDR-COOH
16	V8N4Y2	V8N4Y2_OPHHA Endonuclease domain-containing 1 protein OS=Ophiophagus hannah OX=8665 GN=ENDOD1 PE=4 SV=1	AVVGAVPGDTYIAR	NH2-AVVGAVPGDTYIAR-COOH
17	A0A098LWY9; A0A098LY74; A0A098LYE7; A0A182C6E9; A0A346CI91; F8J2D3	A0A098LWY9_PANGU Phospholipase B-like OS=Pantherophis guttatus OX=94885 PE=2 SV=1; A0A098LY74_PYTRG Phospholipase B-like OS=Python regius OX=51751 PE=2 SV=1; A0A098LYE7_9SAUR Phospholipase B-like OS=Opheodrys aestivus OX=186591 PE=2 SV=1; A0A182C6E9_9SAUR Phospholipase B-like OS=Phalotris mertensi OX=1260334 PE=3 SV=1; A0A346CI91_9SAUR Phospholipase B-like (Fragment) OS=Spilotes sulphureus OX=189…	YGLDFSYEMAPR	NH2-YGLDFSYEMAPR-COOH
18	A0A0B8RXZ9; A0A0F7YZM6; A0A182C5T8; A0A194AS98; A0A2I4HXH5; A0A346CI90; U3FYP9; V8NYW9; W8EFS0	A0A0B8RXZ9_BOIIR Snake venom 5'-nucleotidase OS=Boiga irregularis OX=92519 PE=3 SV=1; A0A0F7YZM6_MICFL Ecto-5'-nucleotidase 1a OS=Micrurus fulvius OX=8637 PE=2 SV=1; A0A182C5T8_9SAUR 5nucleotidase (Fragment) OS=Phalotris mertensi OX=1260334 PE=3 SV=1; A0A194AS98_9SAUR Ecto-5'-nucleotidase OS=Micrurus tener OX=1114301 PE=3 SV=1; A0A2I4HXH5_NAJAT Venom 5'-nucleotidase OS=Naja atra OX=8656 PE=1 SV=1…	HGQGTGELLQVSGIK	NH2-HGQGTGELLQVSGIK-COOH
19	P01458; P01467; P01468; P01469	3SA3_NAJNI Cytotoxin 3 OS=Naja nivea OX=8655 PE=1 SV=1; 3SA1_NAJMO Cytotoxin 1 OS=Naja mossambica OX=8644 PE=1 SV=1; 3SA1_NAJPA Cytotoxin 1 OS=Naja pallida OX=8658 PE=1 SV=1; 3SA2_NAJMO Cytotoxin 2 OS=Naja mossambica OX=8644 PE=1 SV=1	CNQLIPPFWK	NH2-C<cmm>NQLIPPFWK-COOH
20	P01469	3SA2_NAJMO Cytotoxin 2 OS=Naja mossambica OX=8644 PE=1 SV=1	GASKVPVKR	NH2-GASKVPVKR-COOH
21	P00604; P00605	PA2B3_NAJMO Basic phospholipase A2 CM-III OS=Naja mossambica OX=8644 PE=1 SV=1; PA2B4_NAJNG Phospholipase A2 "basic" OS=Naja nigricollis OX=8654 PE=1 SV=1	YIDANYNINFK	NH2-YIDANYNINFK-COOH
22	A0A0B8RV95; A0A0B8RZW7; H8PG95; Q3SB05; Q3SB06; Q3SB07; R4G7K2	A0A0B8RV95_BOIIR Cysteine-rich secretory protein 1d OS=Boiga irregularis OX=92519 PE=3 SV=1; A0A0B8RZW7_BOIIR Cysteine-rich secretory protein 1b OS=Boiga irregularis OX=92519 PE=3 SV=1; H8PG95_9SAUR CRISP isoform 2 OS=Parasuta nigriceps OX=687874 PE=2 SV=1; CRVP_PSETE Cysteine-rich venom protein pseudechetoxin-like OS=Pseudonaja textilis OX=8673 PE=1 SV=1; CRVP_OXYMI Cysteine-rich venom protein p…	CPATCFCR	pyro-CPATC<cmm>FC<cmm>R-COOH	Pyrolidone from carbamidomethylated C (1)
23	A0A2D4G8M2; A0A2D4NI57; A0A2H6N6P5	A0A2D4G8M2_MICCO Uncharacterized protein OS=Micrurus corallinus OX=54390 PE=4 SV=1; A0A2D4NI57_9SAUR Uncharacterized protein OS=Micrurus spixii OX=129469 PE=4 SV=1; A0A2H6N6P5_MICLE Uncharacterized protein (Fragment) OS=Micrurus lemniscatus carvalhoi OX=129465 PE=4 SV=1	AAFDIFVLGAEDGCISTK	NH2-AAFDIFVLGAEDGC<cmm>ISTK-COOH
24	A0A098M142; A0A098M156; A0A098M157; A0A098M167; A0A098M215; A0A098M217; A0A098M218; A0A098M220; A0A098M223; A0A098M224; A0A098M225; A0A098M230; A0A346CM02; A0A346CM09; A0A346CM10; A0A346CM11; A0A346CM12; A0A346CM14; A0A346CM16; A0A346CM17; A0A346CM19; A0A346CM20; A0A346CM21; A0A346CM22; A0A346CM23; A0A346CM24; A0A346CM29; A0A346CM31; A0A346CM37; A0A346CM38; A0A346CM40; A0A346CM42; A0A346CM43	A0A098M142_9SAUR Metalloproteinase (Type III) 3d OS=Hypsiglena sp. JMG-2014 OX=1550645 PE=3 SV=1; A0A098M156_9SAUR Metalloproteinase (Type III) 2 OS=Hypsiglena sp. JMG-2014 OX=1550645 PE=4 SV=1; A0A098M157_9SAUR Metalloproteinase (Type III) 11a OS=Hypsiglena sp. JMG-2014 OX=1550645 PE=3 SV=1; A0A098M167_9SAUR Metalloproteinase (Type III) 11b OS=Hypsiglena sp. JMG-2014 OX=1550645 PE=4 SV=1; A0A098…	FKGAEAECR	NH2-FKGAEAEC<cmm>R-COOH
25	P25517	3SA5_NAJMO Cytotoxin 5 OS=Naja mossambica OX=8644 PE=1 SV=3	KLIPLFSKTCPEGK	NH2-KLIPLFSKTC<cmm>PEGK-COOH
26	P00605	PA2B4_NAJNG Phospholipase A2 "basic" OS=Naja nigricollis OX=8654 PE=1 SV=1	MGCWPYLTLYK	NH2-M<ox>GC<cmm>WPYLTLYK-COOH	Oxidation of M (1)
27	Q10749	VM3M1_NAJMO Snake venom metalloproteinase-disintegrin-like mocarhagin OS=Naja mossambica OX=8644 PE=1 SV=3	SVAVVQDHSK	NH2-SVAVVQDHSK-COOH
28	J3SDV8; Q9DEZ9; T1DEA2; T1DP47; T1E3D1; T1E6V6; T1E7J7	J3SDV8_CROAD Cadam10_NGF-1 OS=Crotalus adamanteus OX=8729 PE=2 SV=1; NGFV_CRODU Venom nerve growth factor OS=Crotalus durissus terrificus OX=8732 PE=2 SV=1; T1DEA2_CROOH NGF-CohID-1 (Fragment) OS=Crotalus oreganus helleri OX=8741 PE=2 SV=1; T1DP47_CROOH NGF-CohCI-3 OS=Crotalus oreganus helleri OX=8741 PE=2 SV=1; T1E3D1_CROHD Venom nerve growth factor OS=Crotalus horridus OX=35024 PE=2 SV=1; T1E6V…	EDHPVHKR	NH2-EDHPVHKR-COOH
29	A0A077L6M5; A0A0B8RXZ9; A0A0F7YZM6; A0A0F7Z1K6; A0A182C5T8; A0A194APL9; A0A194APR8; A0A194AS98; A0A194ASY3; A0A1W7RF85; A0A2I4HXH5; A0A346CI90; B6EWW8; F8S0Z7; T1E3Y5; U3FYP9; U3T7C6; V8NYW9; W8EFS0	A0A077L6M5_PROEL 5-nucleotidase OS=Protobothrops elegans OX=88086 PE=2 SV=1; A0A0B8RXZ9_BOIIR Snake venom 5'-nucleotidase OS=Boiga irregularis OX=92519 PE=3 SV=1; A0A0F7YZM6_MICFL Ecto-5'-nucleotidase 1a OS=Micrurus fulvius OX=8637 PE=2 SV=1; A0A0F7Z1K6_CROAD Cadam10_NUC-1 OS=Crotalus adamanteus OX=8729 PE=2 SV=1; A0A182C5T8_9SAUR 5nucleotidase (Fragment) OS=Phalotris mertensi OX=1260334 PE=3 SV=…	QAFEHSVHR	NH2-QAFEHSVHR-COOH
30	O57326; O57327; P01431; Q9YGJ5; Q9YGJ6	3S1A3_NAJSP Alpha-neurotoxin NTX-3 OS=Naja sputatrix OX=33626 PE=3 SV=1; 3S1A4_NAJSP Alpha-neurotoxin NTX-4 OS=Naja sputatrix OX=33626 PE=3 SV=1; 3S11_NAJMO Short neurotoxin 1 OS=Naja mossambica OX=8644 PE=1 SV=1; 3S1A2_NAJSP Alpha-neurotoxin NTX-2 OS=Naja sputatrix OX=33626 PE=3 SV=1; 3S1A1_NAJSP Alpha-neurotoxin NTX-1 OS=Naja sputatrix OX=33626 PE=3 SV=1	KGIEINCCTTDR	NH2-KGIEINC<cmm>C<cmm>TTDR-COOH
31	P00603; P00604; P00605	PA2B2_NAJMO Basic phospholipase A2 CM-II OS=Naja mossambica OX=8644 PE=1 SV=1; PA2B3_NAJMO Basic phospholipase A2 CM-III OS=Naja mossambica OX=8644 PE=1 SV=1; PA2B4_NAJNG Phospholipase A2 "basic" OS=Naja nigricollis OX=8654 PE=1 SV=1	LVAANCFAGAR	NH2-LVAANC<cmm>FAGAR-COOH
32	A0A081DUA7; A0A081DUB7; A0A081DUC1; A0A0B8RZV9; A0A0F7Z1I7; A0A194APJ4; A0A194ARG1; A0A2Z4N9Y8; A0A346CI96; A0RZC6; A0RZG1; A0RZG2; A8QL54; J3S836; Q01833; Q0ZZJ6; Q49HM6; T1E3W8	A0A081DUA7_ECHCO Complement C3a OS=Echis coloratus OX=64175 PE=2 SV=1; A0A081DUB7_9SAUR Complement C3 OS=Opheodrys aestivus OX=186591 PE=2 SV=1; A0A081DUC1_PANGU Complement C3 OS=Pantherophis guttatus OX=94885 PE=2 SV=1; A0A0B8RZV9_BOIIR Venom factor OS=Boiga irregularis OX=92519 PE=4 SV=1; A0A0F7Z1I7_CROAD Venom factor OS=Crotalus adamanteus OX=8729 PE=2 SV=1; A0A194APJ4_SISTE Venom factor OS=Si…	IQKPGAAMK	NH2-IQKPGAAMK-COOH
33	Q10749	VM3M1_NAJMO Snake venom metalloproteinase-disintegrin-like mocarhagin OS=Naja mossambica OX=8644 PE=1 SV=3	KSVAVVQDHSK	NH2-KSVAVVQDHSK-COOH
34	V8NBD1	V8NBD1_OPHHA Pregnancy-specific beta-1-glycoprotein 5 OS=Ophiophagus hannah OX=8665 GN=PSG5 PE=4 SV=1	SPATCNWFR	NH2-SPATC<cmm>NWFR-COOH
35	A0A2D4KC13; A0A2H6N0F2; A0A2H6N0G3; Q1EL74; Q1EL76	A0A2D4KC13_9SAUR Uncharacterized protein (Fragment) OS=Micrurus paraensis OX=1970185 PE=4 SV=1; A0A2H6N0F2_MICLE Uncharacterized protein OS=Micrurus lemniscatus carvalhoi OX=129465 PE=3 SV=1; A0A2H6N0G3_MICLE Uncharacterized protein (Fragment) OS=Micrurus lemniscatus carvalhoi OX=129465 PE=4 SV=1; Q1EL74_BOAFU Transferrin OS=Boaedon fuliginosus OX=39328 GN=trfe PE=2 SV=1; Q1EL76_NATNA Transferrin…	YCAAIQNLK	NH2-YC<cmm>AAIQNLK-COOH
36	P01140; P61898; P61899	NGFV_NAJNA Venom nerve growth factor OS=Naja naja OX=35670 PE=1 SV=2; NGFV_NAJAT Venom nerve growth factor OS=Naja atra OX=8656 PE=1 SV=1; NGFV_NAJKA Venom nerve growth factor OS=Naja kaouthia OX=8649 PE=1 SV=1	CKNPNPEPSGCR	NH2-C<cmm>KNPNPEPSGC<cmm>R-COOH
37	Q10749	VM3M1_NAJMO Snake venom metalloproteinase-disintegrin-like mocarhagin OS=Naja mossambica OX=8644 PE=1 SV=3	AAKNDCDFPELCTGR	NH2-AAKNDC<cmm>DFPELC<cmm>TGR-COOH
38	A0A0F7Z2Q3; A0A1L8D6B7; A0A1W7RBB0; A0A2D0TC04; A0A346CLX5; J3SBP3; J3SEZ3; T1D6P7; T1DJT5; U3TAI7; U3TBJ5; W8E7D1	A0A0F7Z2Q3_CROAD Phosphodiesterase OS=Crotalus adamanteus OX=8729 PE=2 SV=1; A0A1L8D6B7_BOTAT BATXPDE1 OS=Bothrops atrox OX=8725 PE=2 SV=1; A0A1W7RBB0_CROAD Cadam10_PDE-1 OS=Crotalus adamanteus OX=8729 PE=4 SV=1; A0A2D0TC04_NAJAT Snake venom phosphodiesterase (PDE) OS=Naja atra OX=8656 PE=1 SV=1; A0A346CLX5_BORPO Phosphodiesterase (Fragment) OS=Borikenophis portoricensis OX=1260276 PE=2 SV=1; PDE…	FGPVPSPDVSGCK	NH2-FGPVPSPDVSGC<cmm>K-COOH
39	A0A2D4K359; P0DL14; P0DL15; P0DL16; P84805; P84806; P86543; Q7T1K6; Q7ZT98	A0A2D4K359_9SAUR ShKT domain-containing protein (Fragment) OS=Micrurus paraensis OX=1970185 PE=4 SV=1; CRVPA_NAJHA Cysteine-rich venom protein annuliferin-a (Fragment) OS=Naja annulifera OX=96794 PE=1 SV=1; CRVPB_NAJHA Cysteine-rich venom protein annuliferin-b (Fragment) OS=Naja annulifera OX=96794 PE=1 SV=1; CRVP_NAJMO Cysteine-rich venom protein mossambin (Fragment) OS=Naja mossambica OX=8644 P…	NVDFNSESTR	NH2-NVDFNSESTR-COOH
40	C1IC47; C1IC48; P01431; P01432	3S13_WALAE Three-finger toxin W-III OS=Walterinnesia aegyptia OX=64182 PE=1 SV=1; 3S14_WALAE Three-finger toxin W-IV OS=Walterinnesia aegyptia OX=64182 PE=1 SV=1; 3S11_NAJMO Short neurotoxin 1 OS=Naja mossambica OX=8644 PE=1 SV=1; 3S13_NAJMO Short neurotoxin 3 OS=Naja mossambica OX=8644 PE=1 SV=1	GCGCPTVKK	NH2-GC<cmm>GC<cmm>PTVKK-COOH
41	Q10749	VM3M1_NAJMO Snake venom metalloproteinase-disintegrin-like mocarhagin OS=Naja mossambica OX=8644 PE=1 SV=3	DRPQCILNKPSR	NH2-DRPQC<cmm>ILNKPSR-COOH
42	A0A081DUA7; A0A0F7Z1I7; A0A194APJ4; A0A194ARG1; A0RZC6; A0RZG1; A0RZG2; A8QL55; I2C090; J3S836; Q0ZZJ6; Q49HM6; Q91132; T1E3W8	A0A081DUA7_ECHCO Complement C3a OS=Echis coloratus OX=64175 PE=2 SV=1; A0A0F7Z1I7_CROAD Venom factor OS=Crotalus adamanteus OX=8729 PE=2 SV=1; A0A194APJ4_SISTE Venom factor OS=Sistrurus tergeminus OX=8757 PE=4 SV=1; A0A194ARG1_9SAUR Venom factor OS=Agkistrodon piscivorus OX=8715 PE=4 SV=1; VCO32_AUSSU A.superbus venom factor 2 OS=Austrelaps superbus OX=29156 PE=2 SV=1; A0RZG1_AUSSU Complement pro…	AAFLECCR	NH2-AAFLEC<cmm>C<cmm>R-COOH
43	A0A024AXX7; A0A0P0G942; A0A194AR91; A0A194AS47; A0A2D4H703; A0A2D4H710; A0A2D4H737; A0A2D4K526; A0A2D4K545; A0A2D4NYV1; A0A2D4P0S5; A0A2D4P0X4; A0A2H6MYF4; A0A2H6MYK4; A0A2H6MYR1; A0A2H6MYZ4; B5KFV5; B5KFV6; B5KFV9; D3TTC2; Q9PVK7; R4FIY6; U3EPC7	A0A024AXX7_MICIK p-III snake venom metalloprotease (Fragment) OS=Micropechis ikaheca OX=66188 PE=2 SV=1; A0A0P0G942_PSETE P-III snake venom metalloprotease OS=Pseudonaja textilis OX=8673 PE=2 SV=1; A0A194AR91_9SAUR Metalloproteinase type III 2 OS=Micrurus tener OX=1114301 PE=4 SV=1; A0A194AS47_9SAUR Metalloproteinase type III 2 OS=Micrurus tener OX=1114301 PE=4 SV=1; A0A2D4H703_MICLE ACR domain-c…	CGDGMVCSNR	pyro-CGDGMVC<cmm>SNR-COOH	Pyrolidone from carbamidomethylated C (1)
44	U3FCT9	U3FCT9_MICFL Endonuclease domain-containing 1 protein OS=Micrurus fulvius OX=8637 PE=2 SV=1	IPVYSAYVYNPGK	NH2-IPVYSAYVYNPGK-COOH
45	P00602; P00603; P00604; P00605; P0DKU3; P0DKU4; P14556	PA2A1_NAJMO Acidic phospholipase A2 CM-I OS=Naja mossambica OX=8644 PE=1 SV=1; PA2B2_NAJMO Basic phospholipase A2 CM-II OS=Naja mossambica OX=8644 PE=1 SV=1; PA2B3_NAJMO Basic phospholipase A2 CM-III OS=Naja mossambica OX=8644 PE=1 SV=1; PA2B4_NAJNG Phospholipase A2 "basic" OS=Naja nigricollis OX=8654 PE=1 SV=1; PA2B1_NAJNG Basic phospholipase A2 CM-I (Fragment) OS=Naja nigricollis OX=8654 PE=1 S…	PWWHFADYGCYCGR	NH2-PWWHFADYGC<cmm>YC<cmm>GR-COOH
46	P00602; P00603	PA2A1_NAJMO Acidic phospholipase A2 CM-I OS=Naja mossambica OX=8644 PE=1 SV=1; PA2B2_NAJMO Basic phospholipase A2 CM-II OS=Naja mossambica OX=8644 PE=1 SV=1	LGCWPYLTLYK	NH2-LGC<cmm>WPYLTLYK-COOH
47	P01420; P01421	3S13_NAJHA Short neurotoxin 3 OS=Naja annulifera OX=96794 PE=1 SV=1; 3S14_NAJHA Short neurotoxin 4 OS=Naja annulifera OX=96794 PE=1 SV=1	INCCTTDKCNR	NH2-INC<cmm>C<cmm>TTDKC<cmm>NR-COOH
48	P00605	PA2B4_NAJNG Phospholipase A2 "basic" OS=Naja nigricollis OX=8654 PE=1 SV=1	MGCWPYLTLYK	NH2-MGC<cmm>WPYLTLYK-COOH
49	D3TTC2; Q9PVK7	VM3H_NAJAT Zinc metalloproteinase-disintegrin-like atragin OS=Naja atra OX=8656 PE=1 SV=1; VM3_NAJKA Zinc metalloproteinase-disintegrin-like cobrin OS=Naja kaouthia OX=8649 PE=2 SV=1	GTPVGLAYIGSICNPK	NH2-GTPVGLAYIGSIC<cmm>NPK-COOH
50	P00604; P00605	PA2B3_NAJMO Basic phospholipase A2 CM-III OS=Naja mossambica OX=8644 PE=1 SV=1; PA2B4_NAJNG Phospholipase A2 "basic" OS=Naja nigricollis OX=8654 PE=1 SV=1	GTPVDDLDRCCQVHDNCYEK	NH2-GTPVDDLDRC<cmm>C<cmm>QVHDNC<cmm>YEK-COOH
51	V8NBD1	V8NBD1_OPHHA Pregnancy-specific beta-1-glycoprotein 5 OS=Ophiophagus hannah OX=8665 GN=PSG5 PE=4 SV=1	VVLLFLDDPR	NH2-VVLLFLDDPR-COOH
52	D5LMJ3; R4G2D3	VM3A_NAJAT Zinc metalloproteinase-disintegrin-like atrase-A OS=Naja atra OX=8656 PE=2 SV=1; R4G2D3_9SAUR SVMP-Aca-4 OS=Acanthophis wellsi OX=239747 PE=2 SV=1	IPCAAKDEK	NH2-IPC<cmm>AAKDEK-COOH
53	A0A081DUA7; A0A081DUB7; A0A081DUC1; A0A081DUC5; A0A0B8RZV9; A0A0F7Z1I7; A0A194APJ4; A0A194ARG1; A0A2Z4N9Y8; A0A346CI96; A0A346CLZ6; A0RZG1; A8QL55; I2C090; J3S836; M9T1M5; Q01833; Q0ZZJ6; Q49HM6; Q91132; T1E3W8	A0A081DUA7_ECHCO Complement C3a OS=Echis coloratus OX=64175 PE=2 SV=1; A0A081DUB7_9SAUR Complement C3 OS=Opheodrys aestivus OX=186591 PE=2 SV=1; A0A081DUC1_PANGU Complement C3 OS=Pantherophis guttatus OX=94885 PE=2 SV=1; A0A081DUC5_PYTRG Complement C3 OS=Python regius OX=51751 PE=2 SV=1; A0A0B8RZV9_BOIIR Venom factor OS=Boiga irregularis OX=92519 PE=4 SV=1; A0A0F7Z1I7_CROAD Venom factor OS=Crotal…	YIQEGDACK	NH2-YIQEGDAC<cmm>K-COOH
54	P01399	3NO2D_NAJHA Weak toxin CM-13b OS=Naja annulifera OX=96794 PE=1 SV=1	GCAATCPVAKPR	NH2-GC<cmm>AATC<cmm>PVAKPR-COOH
55	A0A024AX20; A0A024AXG9; A0A024AYC5; A0A2D4K348; A0A2D4K3A3; C1JZW4; F2Q6G2; F2Q6G3; P81993; P84808; Q7ZZN8; R4G2Q3; R4G7L7; V8NKT2	A0A024AX20_MICIK Cysteine-rich secretory protein OS=Micropechis ikaheca OX=66188 PE=2 SV=1; A0A024AXG9_MICIK Cysteine-rich secretory protein OS=Micropechis ikaheca OX=66188 PE=2 SV=1; A0A024AYC5_MICIK Cysteine-rich secretory protein OS=Micropechis ikaheca OX=66188 PE=2 SV=1; A0A2D4K348_9SAUR ShKT domain-containing protein OS=Micrurus paraensis OX=1970185 PE=3 SV=1; A0A2D4K3A3_9SAUR ShKT domain-co…	QIVDKHNALR	NH2-QIVDKHNALR-COOH
56	J9ZZN7; V8P395	J9ZZN7_THAEL Glutathione peroxidase OS=Thamnophis elegans OX=35005 PE=2 SV=1; V8P395_OPHHA Glutathione peroxidase (Fragment) OS=Ophiophagus hannah OX=8665 GN=Gpx3 PE=3 SV=1	LVILGFPCNQFGK	NH2-LVILGFPC<cmm>NQFGK-COOH
57	A0A2D4KYM4; A0A2R4N4Q6	A0A2D4KYM4_9SAUR Uncharacterized protein (Fragment) OS=Micrurus paraensis OX=1970185 PE=4 SV=1; A0A2R4N4Q6_NAJAT Amine oxidase (Fragment) OS=Naja atra OX=8656 PE=1 SV=1	SASQLYQESLR	NH2-SASQLYQESLR-COOH
58	A0A024AX20; A0A2D4G403; A0A2D4K348; A0A2D4K359; A0A2D4K3A3; P84808; Q3SB06; Q3SB07; Q8JI38; R4FIJ7	A0A024AX20_MICIK Cysteine-rich secretory protein OS=Micropechis ikaheca OX=66188 PE=2 SV=1; A0A2D4G403_MICCO SCP domain-containing protein (Fragment) OS=Micrurus corallinus OX=54390 PE=4 SV=1; A0A2D4K348_9SAUR ShKT domain-containing protein OS=Micrurus paraensis OX=1970185 PE=3 SV=1; A0A2D4K359_9SAUR ShKT domain-containing protein (Fragment) OS=Micrurus paraensis OX=1970185 PE=4 SV=1; A0A2D4K3A3_…	CPAGNIIGSIATPYK	NH2-C<cmm>PAGNIIGSIATPYK-COOH
59	P01458; P01463; P01467; P01468; P01469	3SA3_NAJNI Cytotoxin 3 OS=Naja nivea OX=8655 PE=1 SV=1; 3SA2_NAJNI Cytotoxin 2 OS=Naja nivea OX=8655 PE=1 SV=1; 3SA1_NAJMO Cytotoxin 1 OS=Naja mossambica OX=8644 PE=1 SV=1; 3SA1_NAJPA Cytotoxin 1 OS=Naja pallida OX=8658 PE=1 SV=1; 3SA2_NAJMO Cytotoxin 2 OS=Naja mossambica OX=8644 PE=1 SV=1	QLIPPFWK	NH2-QLIPPFWK-COOH
60	Q10749	VM3M1_NAJMO Snake venom metalloproteinase-disintegrin-like mocarhagin OS=Naja mossambica OX=8644 PE=1 SV=3	AIVTPPVCGNYFVER	NH2-AIVTPPVC<cmm>GNYFVER-COOH
61	P01467; P01468	3SA1_NAJMO Cytotoxin 1 OS=Naja mossambica OX=8644 PE=1 SV=1; 3SA1_NAJPA Cytotoxin 1 OS=Naja pallida OX=8658 PE=1 SV=1	APMVPVKR	NH2-APMVPVKR-COOH
62	Q10749	VM3M1_NAJMO Snake venom metalloproteinase-disintegrin-like mocarhagin OS=Naja mossambica OX=8644 PE=1 SV=3	DPNYGMVAPGTK	NH2-DPNYGMVAPGTK-COOH
63	P01452	3SA4_NAJMO Cytotoxin 4 OS=Naja mossambica OX=8644 PE=1 SV=1	LIPIAYKTCPEGK	NH2-LIPIAYKTC<cmm>PEGK-COOH
64	A0A2D4NMC2; P00602; P00603; Q92086; Q9I900	A0A2D4NMC2_9SAUR PA2c domain-containing protein (Fragment) OS=Micrurus spixii OX=129469 PE=3 SV=1; PA2A1_NAJMO Acidic phospholipase A2 CM-I OS=Naja mossambica OX=8644 PE=1 SV=1; PA2B2_NAJMO Basic phospholipase A2 CM-II OS=Naja mossambica OX=8644 PE=1 SV=1; PA2AC_NAJSP Acidic phospholipase A2 C OS=Naja sputatrix OX=33626 PE=2 SV=1; PA2AD_NAJSP Acidic phospholipase A2 D OS=Naja sputatrix OX=33626 P…	CCQVHDNCYGEAEK	pyro-CC<cmm>QVHDNC<cmm>YGEAEK-COOH	Pyrolidone from carbamidomethylated C (1)
65	Q10749	VM3M1_NAJMO Snake venom metalloproteinase-disintegrin-like mocarhagin OS=Naja mossambica OX=8644 PE=1 SV=3	NDCDFPELCTGR	NH2-NDC<cmm>DFPELC<cmm>TGR-COOH
66	A0A0U4N5W4; A0A0U4W6H0; A0A0U4W6K7; A0A0U5AL91; A0A0U5ALB9; A0A0U5AR60; O73858; O73859; P01445; P01446; P01447; P0CH80; P24780; P60306; P86382	A0A0U4N5W4_NAJNA Cytotoxin 13 (Fragment) OS=Naja naja OX=35670 GN=CTX13 PE=2 SV=1; A0A0U4W6H0_NAJNA Cytotoxin 15 (Fragment) OS=Naja naja OX=35670 GN=CTX15 PE=2 SV=1; A0A0U4W6K7_NAJNA Cytotoxin 16 (Fragment) OS=Naja naja OX=35670 GN=CTX16 PE=2 SV=1; A0A0U5AL91_NAJNA Cytotoxin 17 (Fragment) OS=Naja naja OX=35670 GN=CTX17 PE=2 SV=1; A0A0U5ALB9_NAJNA Cytotoxin 14 (Fragment) OS=Naja naja OX=35670 GN=C…	NKTVPVKR	NH2-NKTVPVKR-COOH
67	P00985; P00986	VKT2_HEMHA Kunitz-type serine protease inhibitor 2 OS=Hemachatus haemachatus OX=8626 PE=1 SV=1; VKT2_NAJNI Kunitz-type serine protease inhibitor 2 OS=Naja nivea OX=8655 PE=1 SV=1	ELPAETGLCK	NH2-ELPAETGLC<cmm>K-COOH
68	A0A0F7YYZ8; A0A194ARD7; A0A2D0TC04; A0A2D4FR34; A0A2D4K5D9; A0A2D4P521; A0A2D4P571; U3FAB3	A0A0F7YYZ8_MICFL Phosphodiesterase OS=Micrurus fulvius OX=8637 PE=2 SV=1; A0A194ARD7_9SAUR Phosphodiesterase OS=Micrurus tener OX=1114301 PE=4 SV=1; A0A2D0TC04_NAJAT Snake venom phosphodiesterase (PDE) OS=Naja atra OX=8656 PE=1 SV=1; A0A2D4FR34_MICCO Uncharacterized protein OS=Micrurus corallinus OX=54390 PE=4 SV=1; A0A2D4K5D9_9SAUR Uncharacterized protein (Fragment) OS=Micrurus paraensis OX=1970…	DFYTFDSEAIVK	NH2-DFYTFDSEAIVK-COOH
69	A0A194AS35; A0A194ATS1; E9JG66	A0A194AS35_SISMB Metalloproteinase type III 7a OS=Sistrurus miliarius barbouri OX=8759 PE=4 SV=1; A0A194ATS1_SISMB Metalloproteinase type III 7b OS=Sistrurus miliarius barbouri OX=8759 PE=4 SV=1; E9JG66_ECHCO Metalloproteinase OS=Echis coloratus OX=64175 PE=2 SV=1	NGQPCLNNEGYCYNGK	NH2-NGQPC<cmm>LNNEGYC<cmm>YNGK-COOH
70	J9ZZN7; V8P395	J9ZZN7_THAEL Glutathione peroxidase OS=Thamnophis elegans OX=35005 PE=2 SV=1; V8P395_OPHHA Glutathione peroxidase (Fragment) OS=Ophiophagus hannah OX=8665 GN=Gpx3 PE=3 SV=1	QEPGQNSEILQGIK	NH2-QEPGQNSEILQGIK-COOH
71	I2C090	VCO3_OPHHA Ophiophagus venom factor OS=Ophiophagus hannah OX=8665 PE=1 SV=1	KLDDKVPDTEIETK	NH2-KLDDKVPDTEIETK-COOH
72	A0A024AX20; A0A2D4G403; A0A2D4K348; A0A2D4K359; A0A2D4K3A3; P84808; Q3SB06; Q3SB07; Q7ZZN8; Q8JI38; R4FIJ7	A0A024AX20_MICIK Cysteine-rich secretory protein OS=Micropechis ikaheca OX=66188 PE=2 SV=1; A0A2D4G403_MICCO SCP domain-containing protein (Fragment) OS=Micrurus corallinus OX=54390 PE=4 SV=1; A0A2D4K348_9SAUR ShKT domain-containing protein OS=Micrurus paraensis OX=1970185 PE=3 SV=1; A0A2D4K359_9SAUR ShKT domain-containing protein (Fragment) OS=Micrurus paraensis OX=1970185 PE=4 SV=1; A0A2D4K3A3_…	IIGSIATPYK	NH2-IIGSIATPYK-COOH
73	V8N4Y2	V8N4Y2_OPHHA Endonuclease domain-containing 1 protein OS=Ophiophagus hannah OX=8665 GN=ENDOD1 PE=4 SV=1	GCQQTFAVVGAVPGDTYIAR	NH2-GC<cmm>QQTFAVVGAVPGDTYIAR-COOH
74	A0A2D4KYM4; A0A2R4N4Q6	A0A2D4KYM4_9SAUR Uncharacterized protein (Fragment) OS=Micrurus paraensis OX=1970185 PE=4 SV=1; A0A2R4N4Q6_NAJAT Amine oxidase (Fragment) OS=Naja atra OX=8656 PE=1 SV=1	SASQLYQESLRK	NH2-SASQLYQESLRK-COOH
75	A0A098M137; A0A098M214; A0A098M216; A0A1W7RJW8; Q10749; Q9PT47; Q9PVK7	A0A098M137_9SAUR Metalloproteinase (Type III) 6c OS=Hypsiglena sp. JMG-2014 OX=1550645 PE=3 SV=1; A0A098M214_9SAUR Metalloproteinase (Type III) 6a OS=Hypsiglena sp. JMG-2014 OX=1550645 PE=3 SV=1; A0A098M216_9SAUR Metalloproteinase (Type III) 6b OS=Hypsiglena sp. JMG-2014 OX=1550645 PE=3 SV=1; A0A1W7RJW8_AGKCO Metalloproteinase (Type III) 4 OS=Agkistrodon contortrix contortrix OX=8713 PE=3 SV=1; V…	FKGAGAECR	NH2-FKGAGAEC<cmm>R-COOH
76	A0A0B8RV71; A0A2D4Q3W4; J3SCI4; V8NRX1; V8NYV8	A0A0B8RV71_CROHD Keratin, type II cytoskeletal cochleal-like OS=Crotalus horridus OX=35024 PE=3 SV=1; A0A2D4Q3W4_MICSU IF rod domain-containing protein (Fragment) OS=Micrurus surinamensis OX=129470 PE=3 SV=1; J3SCI4_CROAD Keratin, type II cytoskeletal cochleal-like OS=Crotalus adamanteus OX=8729 PE=2 SV=1; V8NRX1_OPHHA IF rod domain-containing protein (Fragment) OS=Ophiophagus hannah OX=8665 GN=L…	KYEDEINKR	NH2-KYEDEINKR-COOH
77	A0A0F7YZM6; A0A194AS98; A0A2I4HXH5; U3FYP9; V8NYW9	A0A0F7YZM6_MICFL Ecto-5'-nucleotidase 1a OS=Micrurus fulvius OX=8637 PE=2 SV=1; A0A194AS98_9SAUR Ecto-5'-nucleotidase OS=Micrurus tener OX=1114301 PE=3 SV=1; A0A2I4HXH5_NAJAT Venom 5'-nucleotidase OS=Naja atra OX=8656 PE=1 SV=1; U3FYP9_MICFL Ecto-5'-nucleotidase 1c OS=Micrurus fulvius OX=8637 PE=2 SV=1; V8NYW9_OPHHA 5'-nucleotidase (Fragment) OS=Ophiophagus hannah OX=8665 GN=NT5E PE=4 SV=1	VFPAMEGR	NH2-VFPAMEGR-COOH
78	Q91132	VCO3_NAJKA Cobra venom factor OS=Naja kaouthia OX=8649 PE=1 SV=1	ILVALLESK	NH2-ILVALLESK-COOH
79	A0A081DUA7; A0A0F7Z1I7; A0A194APJ4; A0A194ARG1; A0A2D4HQU0; A0A2D4KNJ4; A0A346CLZ6; A0RZG1; A8QL54; A8QL55; I2C090; J3S836; Q01833; Q0ZZJ6; Q49HM6; Q91132; T1E3W8	A0A081DUA7_ECHCO Complement C3a OS=Echis coloratus OX=64175 PE=2 SV=1; A0A0F7Z1I7_CROAD Venom factor OS=Crotalus adamanteus OX=8729 PE=2 SV=1; A0A194APJ4_SISTE Venom factor OS=Sistrurus tergeminus OX=8757 PE=4 SV=1; A0A194ARG1_9SAUR Venom factor OS=Agkistrodon piscivorus OX=8715 PE=4 SV=1; A0A2D4HQU0_MICLE A2M_recep domain-containing protein (Fragment) OS=Micrurus lemniscatus lemniscatus OX=12946…	HFEVGFIQPGSVK	NH2-HFEVGFIQPGSVK-COOH
80	A0A346CLS9; A0A346CLT2; A0A346CLT3; A0A346CLT4; A0A346CLT5; A0A346CLT6; A0A346CLU0; A0A346CLU1; A0A346CLU4; A0A346CLV3; A0A346CLV5	A0A346CLS9_BORPO Snake venom metalloproteinase 3 (Fragment) OS=Borikenophis portoricensis OX=1260276 PE=2 SV=1; A0A346CLT2_BORPO Snake venom metalloproteinase 6 (Fragment) OS=Borikenophis portoricensis OX=1260276 PE=2 SV=1; A0A346CLT3_BORPO Snake venom metalloproteinase 7 (Fragment) OS=Borikenophis portoricensis OX=1260276 PE=2 SV=1; A0A346CLT4_BORPO Snake venom metalloproteinase 8 (Fragment) OS=…	KRPQCILNKPLST	NH2-KRPQC<cmm>ILNKPLST-COOH
81	A0A2R4N4Q6; A8QL52; A8QL58; Q4JHE1; Q4JHE2; Q4JHE3; R4FID0	A0A2R4N4Q6_NAJAT Amine oxidase (Fragment) OS=Naja atra OX=8656 PE=1 SV=1; OXLA_BUNFA L-amino-acid oxidase OS=Bungarus fasciatus OX=8613 PE=1 SV=1; OXLA_NAJAT L-amino-acid oxidase (Fragment) OS=Naja atra OX=8656 PE=1 SV=1; OXLA_PSEAU L-amino-acid oxidase OS=Pseudechis australis OX=8670 PE=1 SV=1; OXLA_NOTSC L-amino-acid oxidase OS=Notechis scutatus scutatus OX=70142 PE=2 SV=1; OXLA_OXYSC L-amino-a…	KVIEELKR	NH2-KVIEELKR-COOH
82	A0A024AXX7; A0A194AS47; A0A2D4H710; A0A2D4H725; A0A2D4H737; A0A2D4K510; A0A2D4K515; A0A2D4K525; A0A2D4K526; A0A2D4K545; A0A2D4NYT4; A0A2D4NYV1; A0A2D4P016; A0A2D4P0S5; P0DJ43; U3EPC7	A0A024AXX7_MICIK p-III snake venom metalloprotease (Fragment) OS=Micropechis ikaheca OX=66188 PE=2 SV=1; A0A194AS47_9SAUR Metalloproteinase type III 2 OS=Micrurus tener OX=1114301 PE=4 SV=1; A0A2D4H710_MICLE Uncharacterized protein (Fragment) OS=Micrurus lemniscatus lemniscatus OX=129467 PE=4 SV=1; A0A2D4H725_MICLE Disintegrin domain-containing protein (Fragment) OS=Micrurus lemniscatus lemniscat…	DDCDLPELCTGR	NH2-DDC<cmm>DLPELC<cmm>TGR-COOH
83	A0A2D4G3P1; A0A2D4MXX8	A0A2D4G3P1_MICCO Uncharacterized protein (Fragment) OS=Micrurus corallinus OX=54390 PE=4 SV=1; A0A2D4MXX8_9SAUR RING-type domain-containing protein (Fragment) OS=Micrurus spixii OX=129469 PE=4 SV=1	NLCTDCDR	NH2-NLC<cmm>TDC<cmm>DR-COOH
84	P01458; P01467; P01468; P01469	3SA3_NAJNI Cytotoxin 3 OS=Naja nivea OX=8655 PE=1 SV=1; 3SA1_NAJMO Cytotoxin 1 OS=Naja mossambica OX=8644 PE=1 SV=1; 3SA1_NAJPA Cytotoxin 1 OS=Naja pallida OX=8658 PE=1 SV=1; 3SA2_NAJMO Cytotoxin 2 OS=Naja mossambica OX=8644 PE=1 SV=1	NQLIPPFWK	NH2-NQLIPPFWK-COOH
85	P01420; P01421; P01426; P34076; P68417; P68418; P68419	3S13_NAJHA Short neurotoxin 3 OS=Naja annulifera OX=96794 PE=1 SV=1; 3S14_NAJHA Short neurotoxin 4 OS=Naja annulifera OX=96794 PE=1 SV=1; 3S11_NAJPA Short neurotoxin 1 OS=Naja pallida OX=8658 PE=1 SV=1; 3S11_NAJCH Short neurotoxin 1 OS=Naja christyi OX=8611 PE=1 SV=1; 3S11_NAJHA Short neurotoxin 1 OS=Naja annulifera OX=96794 PE=1 SV=1; 3S11_NAJHH Short neurotoxin 1 OS=Naja haje haje OX=8642 PE=1 …	LNCCTTDK	NH2-LNC<cmm>C<cmm>TTDK-COOH
86	A0A182C5R8	A0A182C5R8_9SAUR Papilin (Fragment) OS=Phalotris mertensi OX=1260334 PE=4 SV=1	SCEPFIYHGCPGNR	NH2-SC<cmm>EPFIYHGC<cmm>PGNR-COOH
87	P01467; P01468; P01469; P01470; P0DSN1; P25517	3SA1_NAJMO Cytotoxin 1 OS=Naja mossambica OX=8644 PE=1 SV=1; 3SA1_NAJPA Cytotoxin 1 OS=Naja pallida OX=8658 PE=1 SV=1; 3SA2_NAJMO Cytotoxin 2 OS=Naja mossambica OX=8644 PE=1 SV=1; 3SA3_NAJMO Cytotoxin 3 OS=Naja mossambica OX=8644 PE=1 SV=1; 3SAN_NAJNG Naniproin OS=Naja nigricollis OX=8654 PE=1 SV=1; 3SA5_NAJMO Cytotoxin 5 OS=Naja mossambica OX=8644 PE=1 SV=3	NLCYKMTMR	NH2-NLC<cmm>YKMTMR-COOH
88	V8P395	V8P395_OPHHA Glutathione peroxidase (Fragment) OS=Ophiophagus hannah OX=8665 GN=Gpx3 PE=3 SV=1	FLVNPQGKPVMR	NH2-FLVNPQGKPVMR-COOH
89	A0A024AXX7; A0A0P0G942; A0A194AR91; A0A194AS47; A0A2D4H703; A0A2D4H710; A0A2D4H737; A0A2D4K526; A0A2D4K545; A0A2D4NYV1; A0A2D4P0S5; A0A2D4P0X4; A0A2H6MYF4; A0A2H6MYK4; A0A2H6MYR1; A0A2H6MYZ4; B5KFV5; B5KFV6; B5KFV9; D3TTC2; Q9PVK7; R4FIY6; U3EPC7	A0A024AXX7_MICIK p-III snake venom metalloprotease (Fragment) OS=Micropechis ikaheca OX=66188 PE=2 SV=1; A0A0P0G942_PSETE P-III snake venom metalloprotease OS=Pseudonaja textilis OX=8673 PE=2 SV=1; A0A194AR91_9SAUR Metalloproteinase type III 2 OS=Micrurus tener OX=1114301 PE=4 SV=1; A0A194AS47_9SAUR Metalloproteinase type III 2 OS=Micrurus tener OX=1114301 PE=4 SV=1; A0A2D4H703_MICLE ACR domain-c…	CGDGMVCSNR	NH2-C<cmm>GDGMVC<cmm>SNR-COOH
90	A0A1W7RF61; A0A2D4F7M4; A0A2D4F8D0; J3S0F5; T1DA21	A0A1W7RF61_AGKCO Nuclear pore complex protein OS=Agkistrodon contortrix contortrix OX=8713 PE=3 SV=1; A0A2D4F7M4_MICCO Nuclear pore complex protein (Fragment) OS=Micrurus corallinus OX=54390 PE=3 SV=1; A0A2D4F8D0_MICCO Nuclear pore complex protein (Fragment) OS=Micrurus corallinus OX=54390 PE=3 SV=1; J3S0F5_CROAD Nuclear pore complex protein OS=Crotalus adamanteus OX=8729 PE=2 SV=1; T1DA21_CROHD …	QKMPLDDLDR	NH2-QKMPLDDLDR-COOH
91	A6MFM6; P0CG57; Q45Z47	A6MFM6_DEMVE PLA2-7 OS=Demansia vestigiata OX=412038 PE=2 SV=1; PA2TC_OXYSC Neutral phospholipase A2 homolog taipoxin beta chain 2 OS=Oxyuranus scutellatus scutellatus OX=8667 PE=1 SV=1; PA22_OXYSC Phospholipase A2 OS2 OS=Oxyuranus scutellatus scutellatus OX=8667 PE=1 SV=2	RGTPVDDLDR	NH2-RGTPVDDLDR-COOH
92	P01467; P01468	3SA1_NAJMO Cytotoxin 1 OS=Naja mossambica OX=8644 PE=1 SV=1; 3SA1_NAJPA Cytotoxin 1 OS=Naja pallida OX=8658 PE=1 SV=1	AAPMVPVK	NH2-AAPMVPVK-COOH
93	A0A2D4NYT4; A0A2H6MYF4; A0A2H6MYK4; Q9PVK7	A0A2D4NYT4_MICSU Uncharacterized protein (Fragment) OS=Micrurus surinamensis OX=129470 PE=4 SV=1; A0A2H6MYF4_MICLE Disintegrin domain-containing protein (Fragment) OS=Micrurus lemniscatus carvalhoi OX=129465 PE=4 SV=1; A0A2H6MYK4_MICLE Disintegrin domain-containing protein (Fragment) OS=Micrurus lemniscatus carvalhoi OX=129465 PE=4 SV=1; VM3_NAJKA Zinc metalloproteinase-disintegrin-like cobrin OS…	SYGMVEPGTK	NH2-SYGMVEPGTK-COOH
94	P01140; Q3HXY1; Q3HXY2; Q3HXY3; Q5YF89	NGFV_NAJNA Venom nerve growth factor OS=Naja naja OX=35670 PE=1 SV=2; NGFV3_PSEAU Venom nerve growth factor 3 OS=Pseudechis australis OX=8670 PE=2 SV=1; NGFV2_PSEAU Venom nerve growth factor 2 OS=Pseudechis australis OX=8670 PE=2 SV=1; NGFV1_PSEAU Venom nerve growth factor 1 OS=Pseudechis australis OX=8670 PE=2 SV=1; NGFV2_NAJSP Venom nerve growth factor 2 OS=Naja sputatrix OX=33626 PE=2 SV=1	IDTACVCVITKK	NH2-IDTAC<cmm>VC<cmm>VITKK-COOH
95	P01140; P61898; P61899; Q5YF89	NGFV_NAJNA Venom nerve growth factor OS=Naja naja OX=35670 PE=1 SV=2; NGFV_NAJAT Venom nerve growth factor OS=Naja atra OX=8656 PE=1 SV=1; NGFV_NAJKA Venom nerve growth factor OS=Naja kaouthia OX=8649 PE=1 SV=1; NGFV2_NAJSP Venom nerve growth factor 2 OS=Naja sputatrix OX=33626 PE=2 SV=1	TVTVMENVNLDNK	NH2-TVTVMENVNLDNK-COOH
96	A0A024AX20; P84808; Q7ZZN8	A0A024AX20_MICIK Cysteine-rich secretory protein OS=Micropechis ikaheca OX=66188 PE=2 SV=1; CRVP2_NAJKA Cysteine-rich venom protein kaouthin-2 OS=Naja kaouthia OX=8649 PE=1 SV=2; CRVP2_NAJAT Cysteine-rich venom protein natrin-2 OS=Naja atra OX=8656 PE=1 SV=1	HYTQIVWYNSHLLGCGAAK	NH2-HYTQIVWYNSHLLGC<cmm>GAAK-COOH
97	P00603; P00604; P00605	PA2B2_NAJMO Basic phospholipase A2 CM-II OS=Naja mossambica OX=8644 PE=1 SV=1; PA2B3_NAJMO Basic phospholipase A2 CM-III OS=Naja mossambica OX=8644 PE=1 SV=1; PA2B4_NAJNG Phospholipase A2 "basic" OS=Naja nigricollis OX=8654 PE=1 SV=1	CNCDLVAANCFAGAR	NH2-C<cmm>NC<cmm>DLVAANC<cmm>FAGAR-COOH
98	P00602; P00603; P00604; P00605; P0DKU3; P0DKU4; P14556	PA2A1_NAJMO Acidic phospholipase A2 CM-I OS=Naja mossambica OX=8644 PE=1 SV=1; PA2B2_NAJMO Basic phospholipase A2 CM-II OS=Naja mossambica OX=8644 PE=1 SV=1; PA2B3_NAJMO Basic phospholipase A2 CM-III OS=Naja mossambica OX=8644 PE=1 SV=1; PA2B4_NAJNG Phospholipase A2 "basic" OS=Naja nigricollis OX=8654 PE=1 SV=1; PA2B1_NAJNG Basic phospholipase A2 CM-I (Fragment) OS=Naja nigricollis OX=8654 PE=1 S…	TVPSRPWWHFADYGCYCGR	NH2-TVPSRPWWHFADYGC<cmm>YC<cmm>GR-COOH
99	P01467; P01468	3SA1_NAJMO Cytotoxin 1 OS=Naja mossambica OX=8644 PE=1 SV=1; 3SA1_NAJPA Cytotoxin 1 OS=Naja pallida OX=8658 PE=1 SV=1	AAPMVPVKR	NH2-AAPMVPVKR-COOH
100	A0A0F7YYZ6; A0A0F7YZM0; A0A0F7YZM3; A0A0F7Z3L1; A0A194AP74; A0A194AR49; A0A194AR59; A0A194ARA9; A0A194ARB4; A0A194ARC3; A0A194AS68; A0A194AS73; A0A194AS82; A0A194AT57; A0A194AT61; A0A194AT64; G9I931; Q45Z45; Q45Z51; U3EPF6; U3EPG2; U3F592; U3F5A1; U3FVF7; U3FYP6	A0A0F7YYZ6_MICFL Phospholipase A2 2ac OS=Micrurus fulvius OX=8637 PE=2 SV=1; A0A0F7YZM0_MICFL Phospholipase A2 2af OS=Micrurus fulvius OX=8637 PE=2 SV=1; A0A0F7YZM3_MICFL Phospholipase A2 2aa OS=Micrurus fulvius OX=8637 PE=2 SV=1; A0A0F7Z3L1_MICFL Phospholipase A2 2y OS=Micrurus fulvius OX=8637 PE=2 SV=1; A0A194AP74_9SAUR Phospholipase A2 7b OS=Micrurus tener OX=1114301 PE=3 SV=1; A0A194AR49_9SAU…	CCQVHDDCYGEAEK	pyro-CC<cmm>QVHDDC<cmm>YGEAEK-COOH	Pyrolidone from carbamidomethylated C (1)
101	A8QL55; I2C090; Q91132	A8QL55_OPHHA Complement-depleting factor OS=Ophiophagus hannah OX=8665 PE=2 SV=1; VCO3_OPHHA Ophiophagus venom factor OS=Ophiophagus hannah OX=8665 PE=1 SV=1; VCO3_NAJKA Cobra venom factor OS=Naja kaouthia OX=8649 PE=1 SV=1	QLDIFVHDFPR	pyro-QLDIFVHDFPR-COOH	Pyrolidone from Q (1)
102	D5LMJ3	VM3A_NAJAT Zinc metalloproteinase-disintegrin-like atrase-A OS=Naja atra OX=8656 PE=2 SV=1	EHQEYLLR	NH2-EHQEYLLR-COOH
103	P01458; P01467; P01468; P01469	3SA3_NAJNI Cytotoxin 3 OS=Naja nivea OX=8655 PE=1 SV=1; 3SA1_NAJMO Cytotoxin 1 OS=Naja mossambica OX=8644 PE=1 SV=1; 3SA1_NAJPA Cytotoxin 1 OS=Naja pallida OX=8658 PE=1 SV=1; 3SA2_NAJMO Cytotoxin 2 OS=Naja mossambica OX=8644 PE=1 SV=1	CNQLIPPFWKTCPK	NH2-C<cmm>NQLIPPFWKTC<cmm>PK-COOH
104	A0A289ZBS3; A0A2D4J1S7; A0A2D4J1T5; A0A2D4L945; A0A2D4N7P6; A0A2D4NM81; A0A2D4NMB0; A0A2D4NMB1; A0A2D4NMC0; A0A2D4PRN1; A0A2D4PRR8; A0A2D4PTY2; A0A2H6NFP9; A0A2H6NIR3; A4FS04; A6MFM3; A6MFM4; A6MFM5; A6MFM6; A6MFM8; C0HKB8; F5CPE9; F8J2D0; F8J2D1; F8J2D2; H8PG83; H8PG85; H8PG86; H8PG87; H8PG88; P00595; P00596; P00597; P00598; P00599; P00600; P00601; P00604; P00605; P00614; P00615; P0CG57; P10116;…	A0A289ZBS3_MICLL Phospholipase A2 (Fragment) OS=Micrurus laticollaris OX=1240351 GN=PLA2 PE=2 SV=1; A0A2D4J1S7_MICLE PA2c domain-containing protein (Fragment) OS=Micrurus lemniscatus lemniscatus OX=129467 PE=3 SV=1; A0A2D4J1T5_MICLE PA2c domain-containing protein (Fragment) OS=Micrurus lemniscatus lemniscatus OX=129467 PE=3 SV=1; A0A2D4L945_9SAUR PA2c domain-containing protein (Fragment) OS=Micru…	GTPVDDLDR	NH2-GTPVDDLDR-COOH
105	P00602; P00603; P00604; P00605; P0DKU3; P0DKU4; P14556	PA2A1_NAJMO Acidic phospholipase A2 CM-I OS=Naja mossambica OX=8644 PE=1 SV=1; PA2B2_NAJMO Basic phospholipase A2 CM-II OS=Naja mossambica OX=8644 PE=1 SV=1; PA2B3_NAJMO Basic phospholipase A2 CM-III OS=Naja mossambica OX=8644 PE=1 SV=1; PA2B4_NAJNG Phospholipase A2 "basic" OS=Naja nigricollis OX=8654 PE=1 SV=1; PA2B1_NAJNG Basic phospholipase A2 CM-I (Fragment) OS=Naja nigricollis OX=8654 PE=1 S…	NMIHCTVPSRP	NH2-NMIHC<cmm>TVPSRP-COOH
106	P0DL14; P0DL15; P0DL17; P84805; P86543; Q7T1K6; Q7ZT98; V8N8B4	CRVPA_NAJHA Cysteine-rich venom protein annuliferin-a (Fragment) OS=Naja annulifera OX=96794 PE=1 SV=1; CRVPB_NAJHA Cysteine-rich venom protein annuliferin-b (Fragment) OS=Naja annulifera OX=96794 PE=1 SV=1; CRVP_HEMHA Cysteine-rich venom protein hematin (Fragment) OS=Hemachatus haemachatus OX=8626 PE=1 SV=1; CRVP1_NAJKA Cysteine-rich venom protein kaouthin-1 OS=Naja kaouthia OX=8649 PE=1 SV=2; C…	QKEIVDLHNSLR	NH2-QKEIVDLHNSLR-COOH
107	A0A2R4N4Q6; A8QL58; P0DI91	A0A2R4N4Q6_NAJAT Amine oxidase (Fragment) OS=Naja atra OX=8656 PE=1 SV=1; OXLA_NAJAT L-amino-acid oxidase (Fragment) OS=Naja atra OX=8656 PE=1 SV=1; OXLA_NAJOX L-amino-acid oxidase (Fragments) OS=Naja oxiana OX=8657 PE=1 SV=1	EIQALCYPSIKK	NH2-EIQALC<cmm>YPSIKK-COOH
108	P0DSN1	3SAN_NAJNG Naniproin OS=Naja nigricollis OX=8654 PE=1 SV=1	YMCCTNDKCN	NH2-YM<ox>C<cmm>C<cmm>TNDKC<cmm>N-COOH	Oxidation of M (2)
109	P01467; P01468	3SA1_NAJMO Cytotoxin 1 OS=Naja mossambica OX=8644 PE=1 SV=1; 3SA1_NAJPA Cytotoxin 1 OS=Naja pallida OX=8658 PE=1 SV=1	RAAPMVPVKR	NH2-RAAPMVPVKR-COOH
110	A0A024AX20; A0A098LWY0; C1JZW4; F2Q6G2; F2Q6G3; P81993; P84808; Q7ZZN8; V8NKT2	A0A024AX20_MICIK Cysteine-rich secretory protein OS=Micropechis ikaheca OX=66188 PE=2 SV=1; A0A098LWY0_9SAUR Cysteine-rich secretory protein A OS=Opheodrys aestivus OX=186591 PE=2 SV=1; C1JZW4_OPHHA Opharin OS=Ophiophagus hannah OX=8665 PE=2 SV=1; F2Q6G2_BUNCA Cysteine-rich seceretory protein Bc-CRPb OS=Bungarus candidus OX=92438 PE=2 SV=1; F2Q6G3_BUNCA Cysteine-rich seceretory protein Bc-CRPa OS…	NMLQMEWNSNAAQNAK	NH2-NMLQMEWNSNAAQNAK-COOH
111	A0A0K8S072; A0A0M4AL12; A0A1L8D673; A0A223PK22; A0A223PK48; A0A2H4N3D5; F2Q6E3; F2Q6E4; F2Q6E5; F2Q6E6; F2Q6E7; F2Q6E8; F2Q6E9; F2Q6F2; F2Q6F4; F2Q6F7; F2Q6F8; F2Q6F9; F2Q6G0; F2Q6G1; P0DL14; P0DL15; P0DL16; P0DL17; P60623; P84805; P86543; Q7T1K6; Q7ZT98; Q8JI40; T2HPR8; V8N8B4	A0A0K8S072_CROHD Cysteine-rich secretory protein OS=Crotalus horridus OX=35024 PE=3 SV=1; A0A0M4AL12_GLOIT Cysteine-rich seceretory protein OS=Gloydius intermedius OX=44732 PE=2 SV=1; A0A1L8D673_BOTAT BATXCRISP1 OS=Bothrops atrox OX=8725 PE=2 SV=1; A0A223PK22_DABRR Cysteine rich secretory protein (Fragment) OS=Daboia russelii OX=8707 PE=2 SV=1; A0A223PK48_DABRR Serotriflin (Fragment) OS=Daboia ru…	EIVDLHNSLR	NH2-EIVDLHNSLR-COOH
112	P00604; P00605	PA2B3_NAJMO Basic phospholipase A2 CM-III OS=Naja mossambica OX=8644 PE=1 SV=1; PA2B4_NAJNG Phospholipase A2 "basic" OS=Naja nigricollis OX=8654 PE=1 SV=1	LTCSGGNSK	NH2-LTC<cmm>SGGNSK-COOH
113	A0A081DUA7; A0A081DUB7; A0A081DUC1; A0A0B8RZV9; A0A194ARG1; A0A2Z4N9Y8; A0A346CI96; A0A346CLZ6; A0RZC6; A0RZG1; A0RZG2; A8QL54; I2C090; Q01833; Q0ZZJ6; Q49HM6; Q91132; V8N3L4	A0A081DUA7_ECHCO Complement C3a OS=Echis coloratus OX=64175 PE=2 SV=1; A0A081DUB7_9SAUR Complement C3 OS=Opheodrys aestivus OX=186591 PE=2 SV=1; A0A081DUC1_PANGU Complement C3 OS=Pantherophis guttatus OX=94885 PE=2 SV=1; A0A0B8RZV9_BOIIR Venom factor OS=Boiga irregularis OX=92519 PE=4 SV=1; A0A194ARG1_9SAUR Venom factor OS=Agkistrodon piscivorus OX=8715 PE=4 SV=1; A0A2Z4N9Y8_BOIIR Cobra venom fac…	AVYVLNDK	NH2-AVYVLNDK-COOH
114	P01454; P01456; P01462; P01465	3SA9_NAJHA Cytotoxin 9 OS=Naja annulifera OX=96794 PE=1 SV=1; 3SA1_NAJNI Cytotoxin 1 OS=Naja nivea OX=8655 PE=1 SV=1; 3SA2_NAJHA Cytotoxin 2 OS=Naja annulifera OX=96794 PE=1 SV=1; 3SA6_NAJHA Cytotoxin 6 OS=Naja annulifera OX=96794 PE=1 SV=1	GCIDVCPKDSALVK	NH2-GC<cmm>IDVC<cmm>PKDSALVK-COOH
115	A0A024AX20; A0A2D4G403; P84808; Q3SB06; Q3SB07; Q8JI38; R4FIJ7	A0A024AX20_MICIK Cysteine-rich secretory protein OS=Micropechis ikaheca OX=66188 PE=2 SV=1; A0A2D4G403_MICCO SCP domain-containing protein (Fragment) OS=Micrurus corallinus OX=54390 PE=4 SV=1; CRVP2_NAJKA Cysteine-rich venom protein kaouthin-2 OS=Naja kaouthia OX=8649 PE=1 SV=2; CRVP_OXYMI Cysteine-rich venom protein pseudechetoxin-like OS=Oxyuranus microlepidotus OX=111177 PE=2 SV=1; CRVP_OXYSC …	QYCPAGNIIGSIATPYK	NH2-QYC<cmm>PAGNIIGSIATPYK-COOH
116	P01470; P0DSN1; P25517	3SA3_NAJMO Cytotoxin 3 OS=Naja mossambica OX=8644 PE=1 SV=1; 3SAN_NAJNG Naniproin OS=Naja nigricollis OX=8654 PE=1 SV=1; 3SA5_NAJMO Cytotoxin 5 OS=Naja mossambica OX=8644 PE=1 SV=3	LAPKVPVK	NH2-LAPKVPVK-COOH
117	P01140; P61898; P61899; Q5YF89	NGFV_NAJNA Venom nerve growth factor OS=Naja naja OX=35670 PE=1 SV=2; NGFV_NAJAT Venom nerve growth factor OS=Naja atra OX=8656 PE=1 SV=1; NGFV_NAJKA Venom nerve growth factor OS=Naja kaouthia OX=8649 PE=1 SV=1; NGFV2_NAJSP Venom nerve growth factor 2 OS=Naja sputatrix OX=33626 PE=2 SV=1	GNTVTVMENVNLDNK	NH2-GNTVTVMENVNLDNK-COOH
118	A0A2R4N4Q6; A8QL58; P0DI91	A0A2R4N4Q6_NAJAT Amine oxidase (Fragment) OS=Naja atra OX=8656 PE=1 SV=1; OXLA_NAJAT L-amino-acid oxidase (Fragment) OS=Naja atra OX=8656 PE=1 SV=1; OXLA_NAJOX L-amino-acid oxidase (Fragments) OS=Naja oxiana OX=8657 PE=1 SV=1	SDALFSYEK	NH2-SDALFSYEK-COOH
119	P01462; P01463; P01468; P01469	3SA2_NAJHA Cytotoxin 2 OS=Naja annulifera OX=96794 PE=1 SV=1; 3SA2_NAJNI Cytotoxin 2 OS=Naja nivea OX=8655 PE=1 SV=1; 3SA1_NAJPA Cytotoxin 1 OS=Naja pallida OX=8658 PE=1 SV=1; 3SA2_NAJMO Cytotoxin 2 OS=Naja mossambica OX=8644 PE=1 SV=1	YMCCNTDKCN	NH2-YMC<cmm>C<cmm>NTDKC<cmm>N-COOH
120	Q91132	VCO3_NAJKA Cobra venom factor OS=Naja kaouthia OX=8649 PE=1 SV=1	CCEDVMHENPMGYTCEKR	NH2-C<cmm>C<cmm>EDVMHENPMGYTC<cmm>EKR-COOH
121	P0DSN1	3SAN_NAJNG Naniproin OS=Naja nigricollis OX=8654 PE=1 SV=1	YMCCTNDKCN	NH2-YMC<cmm>C<cmm>TNDKC<cmm>N-COOH
122	P01470; P0DSN1; P25517	3SA3_NAJMO Cytotoxin 3 OS=Naja mossambica OX=8644 PE=1 SV=1; 3SAN_NAJNG Naniproin OS=Naja nigricollis OX=8654 PE=1 SV=1; 3SA5_NAJMO Cytotoxin 5 OS=Naja mossambica OX=8644 PE=1 SV=3	LAPKVPVKR	NH2-LAPKVPVKR-COOH
123	A0A077L854; A0A081DUA8; A0A194AQ56; A0A194AR77; A0A194ARN2; A0A194ARS6; A0A194AT78; A0A1L8D608; A0A1W7RFB5; B1Q3K2; J3SDV8; P01140; P25428; P61898; P61899; Q3HXX4; Q3HXX5; Q3HXX7; Q3HXX9; Q3HXY1; Q3HXY2; Q3HXY3; Q3HXY4; Q3HXY5; Q3HXY6; Q3HXY7; Q3HXY8; Q3HXZ0; Q3HXZ1; Q3I5F4; Q5YF89; Q6T6T1; Q90W38; Q9DEZ9; R4FIR0; R4FJE9; T1DEA2; T1DP47; T1E3D1; T1E6V6; T2HPR2; U3EPH5; U3F5A6; V8N4D8; V9I168; V9I…	A0A077L854_PROFL Nerve growth factor (Fragment) OS=Protobothrops flavoviridis OX=88087 PE=2 SV=1; A0A081DUA8_ECHCO Nerve growth factor a OS=Echis coloratus OX=64175 PE=2 SV=1; A0A194AQ56_SISMB Venom nerve growth factor OS=Sistrurus miliarius barbouri OX=8759 PE=3 SV=1; A0A194AR77_9SAUR Venom nerve growth factor OS=Micrurus tener OX=1114301 PE=3 SV=1; A0A194ARN2_SISTE Venom nerve growth factor OS=…	ALTMEGNQASWR	NH2-ALTMEGNQASWR-COOH
124	P01452	3SA4_NAJMO Cytotoxin 4 OS=Naja mossambica OX=8644 PE=1 SV=1	YVCCSTDRCN	NH2-YVC<cmm>C<cmm>STDRC<cmm>N-COOH
125	B5KFV4; D3TTC2; Q9PVK7; R4G2I0; R4G7J0	B5KFV4_HOPST Stephensease-1 OS=Hoplocephalus stephensii OX=196418 PE=2 SV=1; VM3H_NAJAT Zinc metalloproteinase-disintegrin-like atragin OS=Naja atra OX=8656 PE=1 SV=1; VM3_NAJKA Zinc metalloproteinase-disintegrin-like cobrin OS=Naja kaouthia OX=8649 PE=2 SV=1; R4G2I0_9SAUR SVMP-Hop-46 (Fragment) OS=Hoplocephalus bungaroides OX=83403 PE=2 SV=1; R4G7J0_9SAUR SVMP-Hop-30 (Fragment) OS=Hoplocephalus …	CPIMTNQCIALR	NH2-C<cmm>PIMTNQC<cmm>IALR-COOH
126	P00604; P00605; P14556	PA2B3_NAJMO Basic phospholipase A2 CM-III OS=Naja mossambica OX=8644 PE=1 SV=1; PA2B4_NAJNG Phospholipase A2 "basic" OS=Naja nigricollis OX=8654 PE=1 SV=1; PA2B_NAJPA Basic phospholipase A2 nigexine OS=Naja pallida OX=8658 PE=1 SV=1	CCQVHDNCYEK	pyro-CC<cmm>QVHDNC<cmm>YEK-COOH	Pyrolidone from carbamidomethylated C (1)
127	P01458; P01463; P01467; P01468; P01469	3SA3_NAJNI Cytotoxin 3 OS=Naja nivea OX=8655 PE=1 SV=1; 3SA2_NAJNI Cytotoxin 2 OS=Naja nivea OX=8655 PE=1 SV=1; 3SA1_NAJMO Cytotoxin 1 OS=Naja mossambica OX=8644 PE=1 SV=1; 3SA1_NAJPA Cytotoxin 1 OS=Naja pallida OX=8658 PE=1 SV=1; 3SA2_NAJMO Cytotoxin 2 OS=Naja mossambica OX=8644 PE=1 SV=1	QLIPPFWK	pyro-QLIPPFWK-COOH	Pyrolidone from Q (1)
128	A0A2R4N4Q6; A8QL58	A0A2R4N4Q6_NAJAT Amine oxidase (Fragment) OS=Naja atra OX=8656 PE=1 SV=1; OXLA_NAJAT L-amino-acid oxidase (Fragment) OS=Naja atra OX=8656 PE=1 SV=1	TCADIVINDLSLIHDLPKR	NH2-TC<cmm>ADIVINDLSLIHDLPKR-COOH
129	D5LMJ3	VM3A_NAJAT Zinc metalloproteinase-disintegrin-like atrase-A OS=Naja atra OX=8656 PE=2 SV=1	ERPQCILNKPSR	NH2-ERPQC<cmm>ILNKPSR-COOH
130	A0A077L854; A0A081DUA8; A0A194AQ56; A0A194AR77; A0A194ARN2; A0A194ARS6; A0A194AT78; A0A1L8D608; A0A1W7RFB5; B1Q3K2; J3SDV8; P01140; P25428; P61898; P61899; Q3HXX4; Q3HXX5; Q3HXX7; Q3HXX9; Q3HXY1; Q3HXY2; Q3HXY3; Q3HXY4; Q3HXY5; Q3HXY6; Q3HXY7; Q3HXY8; Q3HXZ0; Q3HXZ1; Q3I5F4; Q5YF89; Q6T6T1; Q90W38; Q9DEZ9; R4FIR0; R4FJE9; T1DEA2; T1DP47; T1E3D1; T1E6V6; T2HPR2; U3EPH5; U3F5A6; V8N4D8; V9I168; V9I…	A0A077L854_PROFL Nerve growth factor (Fragment) OS=Protobothrops flavoviridis OX=88087 PE=2 SV=1; A0A081DUA8_ECHCO Nerve growth factor a OS=Echis coloratus OX=64175 PE=2 SV=1; A0A194AQ56_SISMB Venom nerve growth factor OS=Sistrurus miliarius barbouri OX=8759 PE=3 SV=1; A0A194AR77_9SAUR Venom nerve growth factor OS=Micrurus tener OX=1114301 PE=3 SV=1; A0A194ARN2_SISTE Venom nerve growth factor OS=…	ALTMEGNQASWR	NH2-ALTM<ox>EGNQASWR-COOH	Oxidation of M (4)
131	A0A0B4SXI8; Q09GJ9; Q7T1K6	A0A0B4SXI8_9SAUR Cysteine-rich secretory protein OS=Philodryas chamissonis OX=1050405 PE=2 SV=1; CRVP_PHIOL Cysteine-rich venom protein OS=Philodryas olfersii OX=120305 PE=2 SV=1; CRVP1_NAJAT Cysteine-rich venom protein natrin-1 OS=Naja atra OX=8656 PE=1 SV=1	QSSCQDDWIK	NH2-QSSC<cmm>QDDWIK-COOH
132	A0A024AXX7; A0A194AS47; A0A2D4H710; A0A2D4H725; A0A2D4H737; A0A2D4K510; A0A2D4K515; A0A2D4K525; A0A2D4K526; A0A2D4K545; A0A2D4NYT4; A0A2D4NYV1; A0A2D4P016; A0A2D4P0S5; U3EPC7	A0A024AXX7_MICIK p-III snake venom metalloprotease (Fragment) OS=Micropechis ikaheca OX=66188 PE=2 SV=1; A0A194AS47_9SAUR Metalloproteinase type III 2 OS=Micrurus tener OX=1114301 PE=4 SV=1; A0A2D4H710_MICLE Uncharacterized protein (Fragment) OS=Micrurus lemniscatus lemniscatus OX=129467 PE=4 SV=1; A0A2D4H725_MICLE Disintegrin domain-containing protein (Fragment) OS=Micrurus lemniscatus lemniscat…	AAKDDCDLPELCTGR	NH2-AAKDDC<cmm>DLPELC<cmm>TGR-COOH
133	D3TTC1; D6PXE8; P82942	VM3KL_NAJAT Zinc metalloproteinase-disintegrin-like kaouthiagin-like OS=Naja atra OX=8656 PE=1 SV=1; VM3B_NAJAT Zinc metalloproteinase-disintegrin-like atrase-B OS=Naja atra OX=8656 PE=1 SV=1; VM3K_NAJKA Hemorrhagic metalloproteinase-disintegrin-like kaouthiagin OS=Naja kaouthia OX=8649 PE=1 SV=1	CGDGMVCSK	NH2-C<cmm>GDGMVC<cmm>SK-COOH
134	Q10749	VM3M1_NAJMO Snake venom metalloproteinase-disintegrin-like mocarhagin OS=Naja mossambica OX=8644 PE=1 SV=3	STSMVAITMAHQMGHNLGMNDDR	NH2-STSMVAITMAHQMGHNLGMNDDR-COOH
135	A0A0B8RY19; A0A1W7RFC1; J3SCS8; T1DM74	A0A0B8RY19_BOIIR Glia-derived nexin-like protein OS=Boiga irregularis OX=92519 PE=3 SV=1; A0A1W7RFC1_AGKCO Glia-derived nexin-like protein OS=Agkistrodon contortrix contortrix OX=8713 PE=3 SV=1; J3SCS8_CROAD Glia-derived nexin-like protein OS=Crotalus adamanteus OX=8729 PE=2 SV=1; T1DM74_CROHD Glia-derived nexin-like protein OS=Crotalus horridus OX=35024 PE=2 SV=1	SENIYVSQLLQK	NH2-SENIYVSQLLQK-COOH
136	P00602	PA2A1_NAJMO Acidic phospholipase A2 CM-I OS=Naja mossambica OX=8644 PE=1 SV=1	YIDANYNVNLKER	NH2-YIDANYNVNLKER-COOH
137	A0A2D4MNJ7; V8NYV8	A0A2D4MNJ7_9SAUR IF rod domain-containing protein OS=Micrurus spixii OX=129469 PE=3 SV=1; V8NYV8_OPHHA Keratin, type II cytoskeletal 1 (Fragment) OS=Ophiophagus hannah OX=8665 GN=KRT1 PE=3 SV=1	AQYEDIAQK	NH2-AQYEDIAQK-COOH
138	A7X4R5; A8HDJ9; B0FXL8; E2ITZ3; E2IU03; O57326; O57327; P01420; P01421; P01422; P01423; P01424; P0CB06; P14613; P25675; P60770; P60771; P68417; P68418; P68419; P82849; Q45Z11; Q9PSN6; Q9PTT0; Q9YGJ5; Q9YGJ6	3S13_OXYMI Short neurotoxin 3FTx-Oxy3 OS=Oxyuranus microlepidotus OX=111177 PE=3 SV=1; 3S11_HOPST Short neurotoxin 1 OS=Hoplocephalus stephensii OX=196418 PE=3 SV=1; B0FXL8_9SAUR Siamenotoxin I (Fragment) OS=Naja siamensis OX=84476 GN=VW PE=2 SV=1; E2ITZ3_NAJAT Three-finger toxin OS=Naja atra OX=8656 PE=4 SV=1; E2IU03_NAJAT Three-finger toxin (Fragment) OS=Naja atra OX=8656 PE=4 SV=1; 3S1A3_NAJSP…	GCGCPSVK	NH2-GC<cmm>GC<cmm>PSVK-COOH
139	U3FCT9; V8N4Y2; V8NCE3	U3FCT9_MICFL Endonuclease domain-containing 1 protein OS=Micrurus fulvius OX=8637 PE=2 SV=1; V8N4Y2_OPHHA Endonuclease domain-containing 1 protein OS=Ophiophagus hannah OX=8665 GN=ENDOD1 PE=4 SV=1; V8NCE3_OPHHA Endonuclease domain-containing 1 protein (Fragment) OS=Ophiophagus hannah OX=8665 GN=ENDOD1 PE=4 SV=1	SSTFTLTNIVPQFIK	NH2-SSTFTLTNIVPQFIK-COOH
140	V8N4Y2	V8N4Y2_OPHHA Endonuclease domain-containing 1 protein OS=Ophiophagus hannah OX=8665 GN=ENDOD1 PE=4 SV=1	LAQLYNVNHVSLFHSDCPRQ	NH2-LAQLYNVNHVSLFHSDC<cmm>PRQ-COOH
141	P00602; P00603	PA2A1_NAJMO Acidic phospholipase A2 CM-I OS=Naja mossambica OX=8644 PE=1 SV=1; PA2B2_NAJMO Basic phospholipase A2 CM-II OS=Naja mossambica OX=8644 PE=1 SV=1	LGCWPYLTLYKYECSQGK	NH2-LGC<cmm>WPYLTLYKYEC<cmm>SQGK-COOH
142	A0A0B8RXZ9; A0A0F7YZM6; A0A194AS98; A0A2I4HXH5; A0A346CI90; U3FYP9	A0A0B8RXZ9_BOIIR Snake venom 5'-nucleotidase OS=Boiga irregularis OX=92519 PE=3 SV=1; A0A0F7YZM6_MICFL Ecto-5'-nucleotidase 1a OS=Micrurus fulvius OX=8637 PE=2 SV=1; A0A194AS98_9SAUR Ecto-5'-nucleotidase OS=Micrurus tener OX=1114301 PE=3 SV=1; A0A2I4HXH5_NAJAT Venom 5'-nucleotidase OS=Naja atra OX=8656 PE=1 SV=1; A0A346CI90_9SAUR 5' nucleotidase (Fragment) OS=Spilotes sulphureus OX=1899469 PE=2 S…	FHECNLGNLICDAVVYNNLR	NH2-FHEC<cmm>NLGNLIC<cmm>DAVVYNNLR-COOH
143	P00604; P00605	PA2B3_NAJMO Basic phospholipase A2 CM-III OS=Naja mossambica OX=8644 PE=1 SV=1; PA2B4_NAJNG Phospholipase A2 "basic" OS=Naja nigricollis OX=8654 PE=1 SV=1	CGAAVCNCDLVAANCFAGAR	pyro-CGAAVC<cmm>NC<cmm>DLVAANC<cmm>FAGAR-COOH	Pyrolidone from carbamidomethylated C (1)
144	Q10749	VM3M1_NAJMO Snake venom metalloproteinase-disintegrin-like mocarhagin OS=Naja mossambica OX=8644 PE=1 SV=3	KAIVTPPVCGNYFVER	NH2-KAIVTPPVC<cmm>GNYFVER-COOH
145	P19003	3SOG_ASPSC Cytotoxin homolog S3C2 OS=Aspidelaps scutatus OX=8607 PE=1 SV=1	TCPEGKDLCYK	NH2-TC<cmm>PEGKDLC<cmm>YK-COOH
146	Q10749	VM3M1_NAJMO Snake venom metalloproteinase-disintegrin-like mocarhagin OS=Naja mossambica OX=8644 PE=1 SV=3	NSMICHCPPPSK	NH2-NSMIC<cmm>HC<cmm>PPPSK-COOH
147	A0A077L6M5; A0A077L7M9; A0A0F7YZM6; A0A194APL9; A0A194AS98; A0A1L8D667; A0A1W7RF85; A0A2I4HXH5; B6EWW8; T2HRS9; U3FYP9; U3T7C6; V8NYW9	A0A077L6M5_PROEL 5-nucleotidase OS=Protobothrops elegans OX=88086 PE=2 SV=1; A0A077L7M9_PROFL 5-nucleotidase OS=Protobothrops flavoviridis OX=88087 PE=2 SV=1; A0A0F7YZM6_MICFL Ecto-5'-nucleotidase 1a OS=Micrurus fulvius OX=8637 PE=2 SV=1; A0A194APL9_9SAUR Snake venom 5'-nucleotidase OS=Agkistrodon piscivorus OX=8715 PE=3 SV=1; A0A194AS98_9SAUR Ecto-5'-nucleotidase OS=Micrurus tener OX=1114301 PE=…	VVSLNVLCTECR	NH2-VVSLNVLC<cmm>TEC<cmm>R-COOH
148	P01458; P01467; P01468; P01469	3SA3_NAJNI Cytotoxin 3 OS=Naja nivea OX=8655 PE=1 SV=1; 3SA1_NAJMO Cytotoxin 1 OS=Naja mossambica OX=8644 PE=1 SV=1; 3SA1_NAJPA Cytotoxin 1 OS=Naja pallida OX=8658 PE=1 SV=1; 3SA2_NAJMO Cytotoxin 2 OS=Naja mossambica OX=8644 PE=1 SV=1	CNQLIPPFWK	pyro-CNQLIPPFWK-COOH	Pyrolidone from carbamidomethylated C (1)
149	Q10749	VM3M1_NAJMO Snake venom metalloproteinase-disintegrin-like mocarhagin OS=Naja mossambica OX=8644 PE=1 SV=3	NSMICHCPPPSKDPNYGMVAPGTK	NH2-NSMIC<cmm>HC<cmm>PPPSKDPNYGMVAPGTK-COOH
150	P25517	3SA5_NAJMO Cytotoxin 5 OS=Naja mossambica OX=8644 PE=1 SV=3	KLIPLFSK	NH2-KLIPLFSK-COOH
151	V8PDF4	V8PDF4_OPHHA Thrombospondin type-1 domain-containing protein 7B (Fragment) OS=Ophiophagus hannah OX=8665 GN=THSD7B PE=4 SV=1	SRTFIIQSFENQDSCPEQELETRPCSGGK	NH2-SRTFIIQSFENQDSC<cmm>PEQELETRPC<cmm>SGGK-COOH
152	A0A077L6M5; A0A077L7M9; A0A0B8RXZ9; A0A0F7YZM6; A0A0F7Z1K6; A0A182C5T8; A0A194APL9; A0A194APR8; A0A194AS98; A0A194ASY3; A0A1L8D667; A0A1W7RF85; A0A2I4HXH5; A0A346CI90; B6EWW8; F8S0Z7; T1E3Y5; T2HRS9; U3FYP9; U3T7C6; W8EFS0	A0A077L6M5_PROEL 5-nucleotidase OS=Protobothrops elegans OX=88086 PE=2 SV=1; A0A077L7M9_PROFL 5-nucleotidase OS=Protobothrops flavoviridis OX=88087 PE=2 SV=1; A0A0B8RXZ9_BOIIR Snake venom 5'-nucleotidase OS=Boiga irregularis OX=92519 PE=3 SV=1; A0A0F7YZM6_MICFL Ecto-5'-nucleotidase 1a OS=Micrurus fulvius OX=8637 PE=2 SV=1; A0A0F7Z1K6_CROAD Cadam10_NUC-1 OS=Crotalus adamanteus OX=8729 PE=2 SV=1; A…	QVPVVQAYAFGK	NH2-QVPVVQAYAFGK-COOH
153	A0A024AXX7; A0A194AR91; A0A194AS47; A0A2D4H708; A0A2D4H715; A0A2D4H725; A0A2D4H732; A0A2D4H733; A0A2D4H737; A0A2D4H743; A0A2D4H755; A0A2D4H796; A0A2D4K510; A0A2D4K515; A0A2D4K527; A0A2D4NYT6; A0A2D4P005; A0A2D4P0X4; A0A2H6MYF4; A0A2H6MYZ4; A0A346CLS9; A0A346CLT0; A0A346CLT2; A0A346CLT3; A0A346CLT4; A0A346CLT5; A0A346CLT6; A0A346CLU0; A0A346CLU1; A0A346CLU4; A0A346CLU5; A0A346CLV3; A0A346CLV5; A6X…	A0A024AXX7_MICIK p-III snake venom metalloprotease (Fragment) OS=Micropechis ikaheca OX=66188 PE=2 SV=1; A0A194AR91_9SAUR Metalloproteinase type III 2 OS=Micrurus tener OX=1114301 PE=4 SV=1; A0A194AS47_9SAUR Metalloproteinase type III 2 OS=Micrurus tener OX=1114301 PE=4 SV=1; A0A2D4H708_MICLE Peptidase M12B domain-containing protein (Fragment) OS=Micrurus lemniscatus lemniscatus OX=129467 PE=4 SV…	RPQCILNKPLST	NH2-RPQC<cmm>ILNKPLST-COOH
154	P00603; P00604; P00605	PA2B2_NAJMO Basic phospholipase A2 CM-II OS=Naja mossambica OX=8644 PE=1 SV=1; PA2B3_NAJMO Basic phospholipase A2 CM-III OS=Naja mossambica OX=8644 PE=1 SV=1; PA2B4_NAJNG Phospholipase A2 "basic" OS=Naja nigricollis OX=8654 PE=1 SV=1	CDLVAANCFAGAR	NH2-C<cmm>DLVAANC<cmm>FAGAR-COOH
155	A0A2D4FS26; V8NN65	A0A2D4FS26_MICCO SF3b1 domain-containing protein OS=Micrurus corallinus OX=54390 PE=4 SV=1; V8NN65_OPHHA Splicing factor 3B subunit 1 OS=Ophiophagus hannah OX=8665 GN=SF3B1 PE=4 SV=1	EILPPFFK	pyro-EILPPFFK-COOH	Pyrolidone from E (1)
156	A0A024AX20; A0A2D4G403; A0A2D4K348; A0A2D4K359; A0A2D4K3A3; P84808; Q3SB06; Q3SB07; Q8JI38; R4FIJ7	A0A024AX20_MICIK Cysteine-rich secretory protein OS=Micropechis ikaheca OX=66188 PE=2 SV=1; A0A2D4G403_MICCO SCP domain-containing protein (Fragment) OS=Micrurus corallinus OX=54390 PE=4 SV=1; A0A2D4K348_9SAUR ShKT domain-containing protein OS=Micrurus paraensis OX=1970185 PE=3 SV=1; A0A2D4K359_9SAUR ShKT domain-containing protein (Fragment) OS=Micrurus paraensis OX=1970185 PE=4 SV=1; A0A2D4K3A3_…	CPAGNIIGSIATPYK	pyro-CPAGNIIGSIATPYK-COOH	Pyrolidone from carbamidomethylated C (1)
157	R4FID0	R4FID0_DENDV Amine oxidase OS=Denisonia devisi OX=529689 PE=2 SV=1	IYFEPPLPAK	NH2-IYFEPPLPAK-COOH
158	A0A2D4NMC2; P00602; P00603; Q92086; Q9I900	A0A2D4NMC2_9SAUR PA2c domain-containing protein (Fragment) OS=Micrurus spixii OX=129469 PE=3 SV=1; PA2A1_NAJMO Acidic phospholipase A2 CM-I OS=Naja mossambica OX=8644 PE=1 SV=1; PA2B2_NAJMO Basic phospholipase A2 CM-II OS=Naja mossambica OX=8644 PE=1 SV=1; PA2AC_NAJSP Acidic phospholipase A2 C OS=Naja sputatrix OX=33626 PE=2 SV=1; PA2AD_NAJSP Acidic phospholipase A2 D OS=Naja sputatrix OX=33626 P…	CCQVHDNCYGEAEK	NH2-C<cmm>C<cmm>QVHDNC<cmm>YGEAEK-COOH
159	P01399	3NO2D_NAJHA Weak toxin CM-13b OS=Naja annulifera OX=96794 PE=1 SV=1	GCAATCPVAK	NH2-GC<cmm>AATC<cmm>PVAK-COOH
160	P01462; P01463; P01468; P01469	3SA2_NAJHA Cytotoxin 2 OS=Naja annulifera OX=96794 PE=1 SV=1; 3SA2_NAJNI Cytotoxin 2 OS=Naja nivea OX=8655 PE=1 SV=1; 3SA1_NAJPA Cytotoxin 1 OS=Naja pallida OX=8658 PE=1 SV=1; 3SA2_NAJMO Cytotoxin 2 OS=Naja mossambica OX=8644 PE=1 SV=1	YMCCNTDKCN	NH2-YM<ox>C<cmm>C<cmm>NTDKC<cmm>N-COOH	Oxidation of M (2)
161	P00604; P00605; P14556	PA2B3_NAJMO Basic phospholipase A2 CM-III OS=Naja mossambica OX=8644 PE=1 SV=1; PA2B4_NAJNG Phospholipase A2 "basic" OS=Naja nigricollis OX=8654 PE=1 SV=1; PA2B_NAJPA Basic phospholipase A2 nigexine OS=Naja pallida OX=8658 PE=1 SV=1	CCQVHDNCYEK	NH2-C<cmm>C<cmm>QVHDNC<cmm>YEK-COOH
162	P84805; Q2XXQ1; Q7T1K6	CRVP1_NAJKA Cysteine-rich venom protein kaouthin-1 OS=Naja kaouthia OX=8649 PE=1 SV=2; CRVP_LEIMD Cysteine-rich venom protein LEI1 (Fragment) OS=Leioheterodon madagascariensis OX=46577 PE=1 SV=1; CRVP1_NAJAT Cysteine-rich venom protein natrin-1 OS=Naja atra OX=8656 PE=1 SV=1	MEWYPEAASNAER	NH2-MEWYPEAASNAER-COOH
163	A0A0B8RRE3; A0A0B8RUH1; A0A2D4EY54; A0A2D4I2I1; A0A2H6N791	A0A0B8RRE3_BOIIR Ig lambda chain OS=Boiga irregularis OX=92519 PE=4 SV=1; A0A0B8RUH1_BOIIR Ig lambda chain OS=Boiga irregularis OX=92519 PE=4 SV=1; A0A2D4EY54_MICCO Ig-like domain-containing protein (Fragment) OS=Micrurus corallinus OX=54390 PE=4 SV=1; A0A2D4I2I1_MICLE Ig-like domain-containing protein (Fragment) OS=Micrurus lemniscatus lemniscatus OX=129467 PE=4 SV=1; A0A2H6N791_MICLE Uncharacte…	YLASSYLTR	NH2-YLASSYLTR-COOH
164	P00599; P00604; P00605	PA2B1_NAJME Basic phospholipase A2 1 OS=Naja melanoleuca OX=8643 PE=1 SV=1; PA2B3_NAJMO Basic phospholipase A2 CM-III OS=Naja mossambica OX=8644 PE=1 SV=1; PA2B4_NAJNG Phospholipase A2 "basic" OS=Naja nigricollis OX=8654 PE=1 SV=1	GGKGTPVDDLDR	NH2-GGKGTPVDDLDR-COOH
165	A0A024AXX7; A0A098M215; A0A0B8RSV9; A0A0B8RYU2; A0A0B8RZW0; A0A194AR91; A0A194AS47; A0A2D4H6Z2; A0A2D4H708; A0A2D4H710; A0A2D4H715; A0A2D4H725; A0A2D4H732; A0A2D4H733; A0A2D4H737; A0A2D4H743; A0A2D4H755; A0A2D4H796; A0A2D4K510; A0A2D4K515; A0A2D4K527; A0A2D4KKA6; A0A2D4KKB8; A0A2D4NYT4; A0A2D4NYT6; A0A2D4P005; A0A2D4P016; A0A2D4P0X4; A0A2H6MYF4; A0A2H6MYF9; A0A2H6MYU2; A0A2H6MYZ4; A0A2Z4N9S2; A0A…	A0A024AXX7_MICIK p-III snake venom metalloprotease (Fragment) OS=Micropechis ikaheca OX=66188 PE=2 SV=1; A0A098M215_9SAUR Metalloproteinase (Type III) 5 OS=Hypsiglena sp. JMG-2014 OX=1550645 PE=3 SV=1; A0A0B8RSV9_BOIIR Metalloproteinase (Type III) 1 OS=Boiga irregularis OX=92519 PE=3 SV=1; A0A0B8RYU2_BOIIR Metalloproteinase (Type III) 4b OS=Boiga irregularis OX=92519 PE=4 SV=1; A0A0B8RZW0_BOIIR M…	RPQCLLNKP	NH2-RPQC<cmm>LLNKP-COOH
166	U3FCT9; V8N4Y2	U3FCT9_MICFL Endonuclease domain-containing 1 protein OS=Micrurus fulvius OX=8637 PE=2 SV=1; V8N4Y2_OPHHA Endonuclease domain-containing 1 protein OS=Ophiophagus hannah OX=8665 GN=ENDOD1 PE=4 SV=1	LNGGAWNNYEQTTMQQMTR	NH2-LNGGAWNNYEQTTMQQMTR-COOH
167	P00603; P00604; P00605	PA2B2_NAJMO Basic phospholipase A2 CM-II OS=Naja mossambica OX=8644 PE=1 SV=1; PA2B3_NAJMO Basic phospholipase A2 CM-III OS=Naja mossambica OX=8644 PE=1 SV=1; PA2B4_NAJNG Phospholipase A2 "basic" OS=Naja nigricollis OX=8654 PE=1 SV=1	AVCNCDLVAANCFAGAR	NH2-AVC<cmm>NC<cmm>DLVAANC<cmm>FAGAR-COOH
168	D3TTC1; D6PXE8; P82942	VM3KL_NAJAT Zinc metalloproteinase-disintegrin-like kaouthiagin-like OS=Naja atra OX=8656 PE=1 SV=1; VM3B_NAJAT Zinc metalloproteinase-disintegrin-like atrase-B OS=Naja atra OX=8656 PE=1 SV=1; VM3K_NAJKA Hemorrhagic metalloproteinase-disintegrin-like kaouthiagin OS=Naja kaouthia OX=8649 PE=1 SV=1	TAPAFQFSSCSIR	NH2-TAPAFQFSSC<cmm>SIR-COOH
169	A7X4R5; O57326; O57327; P01420; P01421; P01422; P01423; P01424; P0CB06; P25675; P68417; P68418; P68419; P82849; Q45Z11; Q9YGJ5; Q9YGJ6	3S13_OXYMI Short neurotoxin 3FTx-Oxy3 OS=Oxyuranus microlepidotus OX=111177 PE=3 SV=1; 3S1A3_NAJSP Alpha-neurotoxin NTX-3 OS=Naja sputatrix OX=33626 PE=3 SV=1; 3S1A4_NAJSP Alpha-neurotoxin NTX-4 OS=Naja sputatrix OX=33626 PE=3 SV=1; 3S13_NAJHA Short neurotoxin 3 OS=Naja annulifera OX=96794 PE=1 SV=1; 3S14_NAJHA Short neurotoxin 4 OS=Naja annulifera OX=96794 PE=1 SV=1; 3S12_NAJHA Short neurotoxin …	RGCGCPSVKK	NH2-RGC<cmm>GC<cmm>PSVKK-COOH
170	V8P395	V8P395_OPHHA Glutathione peroxidase (Fragment) OS=Ophiophagus hannah OX=8665 GN=Gpx3 PE=3 SV=1	VDCYDSVK	NH2-VDC<cmm>YDSVK-COOH
171	A2CKF7; D5J9P9; D5J9Q0; D5J9Q1; E2ITZ6; O93422; P01400; P01401; P0DSM9; P29179; P29180; P85520; Q6IZ95; Q8AY49; Q8AY50; Q8AY51; Q9YGI1; Q9YGI2	3NO2_BUNFA Neurotoxin 3FTx-LT OS=Bungarus fasciatus OX=8613 PE=1 SV=1; D5J9P9_9SAUR Non-conventional three finger toxin isoform 5 OS=Bungarus flaviceps OX=8614 PE=2 SV=1; D5J9Q0_9SAUR Non-conventional three finger toxin isoform 6 OS=Bungarus flaviceps OX=8614 PE=2 SV=1; D5J9Q1_9SAUR Non-conventional three finger toxin isoform 7 OS=Bungarus flaviceps OX=8614 PE=2 SV=1; E2ITZ6_NAJAT Three-finger to…	LTCLICPEK	NH2-LTC<cmm>LIC<cmm>PEK-COOH
172	Q91132	VCO3_NAJKA Cobra venom factor OS=Naja kaouthia OX=8649 PE=1 SV=1	VIVPLEQGLHDVEIK	NH2-VIVPLEQGLHDVEIK-COOH
173	A0A0K8RYW0; A0A194APT7	A0A0K8RYW0_CROHD Phospholipase A2 1d OS=Crotalus horridus OX=35024 PE=3 SV=1; A0A194APT7_9SAUR Phospholipase A2 1k OS=Agkistrodon piscivorus OX=8715 PE=3 SV=1	AYGCYCGR	NH2-AYGC<cmm>YC<cmm>GR-COOH
174	P00603; P00604; P00605	PA2B2_NAJMO Basic phospholipase A2 CM-II OS=Naja mossambica OX=8644 PE=1 SV=1; PA2B3_NAJMO Basic phospholipase A2 CM-III OS=Naja mossambica OX=8644 PE=1 SV=1; PA2B4_NAJNG Phospholipase A2 "basic" OS=Naja nigricollis OX=8654 PE=1 SV=1	CDLVAANCFAGAR	pyro-CDLVAANC<cmm>FAGAR-COOH	Pyrolidone from carbamidomethylated C (1)
175	P01140; P61898; P61899; Q5YF89	NGFV_NAJNA Venom nerve growth factor OS=Naja naja OX=35670 PE=1 SV=2; NGFV_NAJAT Venom nerve growth factor OS=Naja atra OX=8656 PE=1 SV=1; NGFV_NAJKA Venom nerve growth factor OS=Naja kaouthia OX=8649 PE=1 SV=1; NGFV2_NAJSP Venom nerve growth factor 2 OS=Naja sputatrix OX=33626 PE=2 SV=1	SYCTETDTFIK	NH2-SYC<cmm>TETDTFIK-COOH
176	A0A2R4N4Q6; A8QL58; P0DI91	A0A2R4N4Q6_NAJAT Amine oxidase (Fragment) OS=Naja atra OX=8656 PE=1 SV=1; OXLA_NAJAT L-amino-acid oxidase (Fragment) OS=Naja atra OX=8656 PE=1 SV=1; OXLA_NAJOX L-amino-acid oxidase (Fragments) OS=Naja oxiana OX=8657 PE=1 SV=1	EIQALCYPSIK	NH2-EIQALC<cmm>YPSIK-COOH
177	A0A077L7E7; A0A098LWY9; A0A098LYE7; A0A0B8RQP5; A0A0F7Z632; A0A1W7RB94; A0A1W7RER1; A0A2D4HN84; A0A2H4N395; A0A2H6N954; A0A2Z4NA16; A0A346CI91; F8J2D3; F8S101; T1DLW3; T2HP68; T2HQ75; U3FA79; V8ND68	A0A077L7E7_PROEL Phospholipase B-like OS=Protobothrops elegans OX=88086 PE=2 SV=1; A0A098LWY9_PANGU Phospholipase B-like OS=Pantherophis guttatus OX=94885 PE=2 SV=1; A0A098LYE7_9SAUR Phospholipase B-like OS=Opheodrys aestivus OX=186591 PE=2 SV=1; A0A0B8RQP5_BOIIR Phospholipase B-like OS=Boiga irregularis OX=92519 PE=3 SV=1; A0A0F7Z632_CROAD Phospholipase B-like OS=Crotalus adamanteus OX=8729 PE=2…	HQGLPESYNFDFVTMKPVL	NH2-HQGLPESYNFDFVTMKPVL-COOH
178	P00599; P00604; P00605	PA2B1_NAJME Basic phospholipase A2 1 OS=Naja melanoleuca OX=8643 PE=1 SV=1; PA2B3_NAJMO Basic phospholipase A2 CM-III OS=Naja mossambica OX=8644 PE=1 SV=1; PA2B4_NAJNG Phospholipase A2 "basic" OS=Naja nigricollis OX=8654 PE=1 SV=1	GKGTPVDDLDR	NH2-GKGTPVDDLDR-COOH
179	A0A2D4KC13; A0A2H6N0F2; A0A2H6N0G3	A0A2D4KC13_9SAUR Uncharacterized protein (Fragment) OS=Micrurus paraensis OX=1970185 PE=4 SV=1; A0A2H6N0F2_MICLE Uncharacterized protein OS=Micrurus lemniscatus carvalhoi OX=129465 PE=3 SV=1; A0A2H6N0G3_MICLE Uncharacterized protein (Fragment) OS=Micrurus lemniscatus carvalhoi OX=129465 PE=4 SV=1	GYFAVAVAK	NH2-GYFAVAVAK-COOH
180	P01467; P01468	3SA1_NAJMO Cytotoxin 1 OS=Naja mossambica OX=8644 PE=1 SV=1; 3SA1_NAJPA Cytotoxin 1 OS=Naja pallida OX=8658 PE=1 SV=1	AAPMVPVKR	NH2-AAPM<ox>VPVKR-COOH	Oxidation of M (4)
181	A0A2I4HXH5	A0A2I4HXH5_NAJAT Venom 5'-nucleotidase OS=Naja atra OX=8656 PE=1 SV=1	VVYDLSQKPGKR	NH2-VVYDLSQKPGKR-COOH
182	P01451; P01452; P14541; P19003; P62375; P62377; P62390; P62394; Q91126; Q91137; Q91996; Q9W716	3SA1_NAJOX Cytotoxin 1 OS=Naja oxiana OX=8657 PE=1 SV=1; 3SA4_NAJMO Cytotoxin 4 OS=Naja mossambica OX=8644 PE=1 SV=1; 3SOFH_NAJKA Cytotoxin homolog OS=Naja kaouthia OX=8649 PE=1 SV=1; 3SOG_ASPSC Cytotoxin homolog S3C2 OS=Aspidelaps scutatus OX=8607 PE=1 SV=1; 3SOF5_NAJAT Cytotoxin A5 OS=Naja atra OX=8656 PE=1 SV=1; 3SOFL_NAJNA Cytotoxin-like basic protein OS=Naja naja OX=35670 PE=1 SV=1; 3SOFB_NA…	YKTCPEGK	NH2-YKTC<cmm>PEGK-COOH
183	A0A194APF0; A0A194ARB6; A0A1J0CQH1; C0HJT5; E2ITZ7; E2IU15; P01474; P15818; P60234; P62390; P62394; P81783; P82462; Q53B49; Q8QGR0; Q9W717; U3EPM9; V8N3G9; V8N9N7	A0A194APF0_9SAUR Three-finger toxin 7a OS=Micrurus tener OX=1114301 PE=4 SV=1; A0A194ARB6_9SAUR Three-finger toxin 6 OS=Micrurus tener OX=1114301 PE=4 SV=1; A0A1J0CQH1_NAJNA Neurotoxin-like protein OS=Naja naja OX=35670 PE=2 SV=1; 3SO1_HEMHA Ringhalexin OS=Hemachatus haemachatus OX=8626 PE=1 SV=1; E2ITZ7_NAJAT Three-finger toxin OS=Naja atra OX=8656 PE=3 SV=1; E2IU15_BUNMU Three-finger toxin OS=B…	RGCAATCPK	NH2-RGC<cmm>AATC<cmm>PK-COOH
184	P01140; Q3HXY1; Q3HXY2; Q3HXY3; Q5YF89	NGFV_NAJNA Venom nerve growth factor OS=Naja naja OX=35670 PE=1 SV=2; NGFV3_PSEAU Venom nerve growth factor 3 OS=Pseudechis australis OX=8670 PE=2 SV=1; NGFV2_PSEAU Venom nerve growth factor 2 OS=Pseudechis australis OX=8670 PE=2 SV=1; NGFV1_PSEAU Venom nerve growth factor 1 OS=Pseudechis australis OX=8670 PE=2 SV=1; NGFV2_NAJSP Venom nerve growth factor 2 OS=Naja sputatrix OX=33626 PE=2 SV=1	IDTACVCVITK	NH2-IDTAC<cmm>VC<cmm>VITK-COOH
185	P01140; P61898; P61899; Q5YF89	NGFV_NAJNA Venom nerve growth factor OS=Naja naja OX=35670 PE=1 SV=2; NGFV_NAJAT Venom nerve growth factor OS=Naja atra OX=8656 PE=1 SV=1; NGFV_NAJKA Venom nerve growth factor OS=Naja kaouthia OX=8649 PE=1 SV=1; NGFV2_NAJSP Venom nerve growth factor 2 OS=Naja sputatrix OX=33626 PE=2 SV=1	TTATDIKGNTVTVMENVNLDNK	NH2-TTATDIKGNTVTVMENVNLDNK-COOH
186	V8P395	V8P395_OPHHA Glutathione peroxidase (Fragment) OS=Ophiophagus hannah OX=8665 GN=Gpx3 PE=3 SV=1	AKVDCYDSVK	NH2-AKVDC<cmm>YDSVK-COOH
187	A0A194AR91; A0A194AS47; A0A2D4H6Y5; A0A2D4H710; A0A2D4H737; A0A2D4K525; A0A2D4K526; A0A2D4K545; A0A2D4KIW9; A0A2D4NYT4; A0A2D4NYV1; A0A2D4P016; A0A2D4P0S5; A0A2H6MYG3; A0A2H6MYK4; B5G6F7; B5KFV1; B5KFV2; B5KFV3; B5KFV4; B5KFV8; F8RKV9; Q9PT48; R4FIL3; R4FIL7; R4FJM6; R4FJY3; R4FJY9; R4FJZ4; R4G2D3; R4G2I1; R4G2W9; R4G2Z1; R4G7I9; R4G7J1	A0A194AR91_9SAUR Metalloproteinase type III 2 OS=Micrurus tener OX=1114301 PE=4 SV=1; A0A194AS47_9SAUR Metalloproteinase type III 2 OS=Micrurus tener OX=1114301 PE=4 SV=1; A0A2D4H6Y5_MICLE ACR domain-containing protein (Fragment) OS=Micrurus lemniscatus lemniscatus OX=129467 PE=4 SV=1; A0A2D4H710_MICLE Uncharacterized protein (Fragment) OS=Micrurus lemniscatus lemniscatus OX=129467 PE=4 SV=1; A0A…	SAECPTDSFQR	NH2-SAEC<cmm>PTDSFQR-COOH
188	P00602; P00603; P00604; P00605; P0DKU3; P0DKU4; P14556; Q92084; Q92085	PA2A1_NAJMO Acidic phospholipase A2 CM-I OS=Naja mossambica OX=8644 PE=1 SV=1; PA2B2_NAJMO Basic phospholipase A2 CM-II OS=Naja mossambica OX=8644 PE=1 SV=1; PA2B3_NAJMO Basic phospholipase A2 CM-III OS=Naja mossambica OX=8644 PE=1 SV=1; PA2B4_NAJNG Phospholipase A2 "basic" OS=Naja nigricollis OX=8654 PE=1 SV=1; PA2B1_NAJNG Basic phospholipase A2 CM-I (Fragment) OS=Naja nigricollis OX=8654 PE=1 S…	WHFADYGCYCGR	NH2-WHFADYGC<cmm>YC<cmm>GR-COOH
189	P01458; P01467; P01468; P01469	3SA3_NAJNI Cytotoxin 3 OS=Naja nivea OX=8655 PE=1 SV=1; 3SA1_NAJMO Cytotoxin 1 OS=Naja mossambica OX=8644 PE=1 SV=1; 3SA1_NAJPA Cytotoxin 1 OS=Naja pallida OX=8658 PE=1 SV=1; 3SA2_NAJMO Cytotoxin 2 OS=Naja mossambica OX=8644 PE=1 SV=1	LKCNQLIPPFWK	NH2-LKC<cmm>NQLIPPFWK-COOH
190	A0A0U4N5W4; A0A0U4W6K7; A0A0U5AL91; A0A0U5ALB9; P01445; P01446; P01447; P01452; P24779; P24780; P86382; P86539; P86540	A0A0U4N5W4_NAJNA Cytotoxin 13 (Fragment) OS=Naja naja OX=35670 GN=CTX13 PE=2 SV=1; A0A0U4W6K7_NAJNA Cytotoxin 16 (Fragment) OS=Naja naja OX=35670 GN=CTX16 PE=2 SV=1; A0A0U5AL91_NAJNA Cytotoxin 17 (Fragment) OS=Naja naja OX=35670 GN=CTX17 PE=2 SV=1; A0A0U5ALB9_NAJNA Cytotoxin 14 (Fragment) OS=Naja naja OX=35670 GN=CTX14a PE=2 SV=1; 3SA7A_NAJKA Cytotoxin 2 OS=Naja kaouthia OX=8649 PE=1 SV=1; 3SA3_N…	LKCNKLIPIAYK	NH2-LKC<cmm>NKLIPIAYK-COOH
191	P00602; P00603; P00604; P00605; P0DKU3; P0DKU4; P14556	PA2A1_NAJMO Acidic phospholipase A2 CM-I OS=Naja mossambica OX=8644 PE=1 SV=1; PA2B2_NAJMO Basic phospholipase A2 CM-II OS=Naja mossambica OX=8644 PE=1 SV=1; PA2B3_NAJMO Basic phospholipase A2 CM-III OS=Naja mossambica OX=8644 PE=1 SV=1; PA2B4_NAJNG Phospholipase A2 "basic" OS=Naja nigricollis OX=8654 PE=1 SV=1; PA2B1_NAJNG Basic phospholipase A2 CM-I (Fragment) OS=Naja nigricollis OX=8654 PE=1 S…	NMIHCTVPSRPW	NH2-NMIHC<cmm>TVPSRPW-COOH
192	A0A2D4MDB1; A0A2H6N3Z6; U3FCD8; V8NAN6; V8NYU2	A0A2D4MDB1_9SAUR IF rod domain-containing protein (Fragment) OS=Micrurus spixii OX=129469 PE=3 SV=1; A0A2H6N3Z6_MICLE IF rod domain-containing protein (Fragment) OS=Micrurus lemniscatus carvalhoi OX=129465 PE=3 SV=1; U3FCD8_MICFL Keratin OS=Micrurus fulvius OX=8637 PE=2 SV=1; V8NAN6_OPHHA Keratin, type I cytoskeletal 42 (Fragment) OS=Ophiophagus hannah OX=8665 GN=Krt42 PE=3 SV=1; V8NYU2_OPHHA Ker…	LASYLDKVR	NH2-LASYLDKVR-COOH
193	P25517	3SA5_NAJMO Cytotoxin 5 OS=Naja mossambica OX=8644 PE=1 SV=3	LIPLFSKTCPEGK	NH2-LIPLFSKTC<cmm>PEGK-COOH
194	P00602; P00603	PA2A1_NAJMO Acidic phospholipase A2 CM-I OS=Naja mossambica OX=8644 PE=1 SV=1; PA2B2_NAJMO Basic phospholipase A2 CM-II OS=Naja mossambica OX=8644 PE=1 SV=1	CCQVHDNCYGEAEKLGCWPYLTLYK	NH2-C<cmm>C<cmm>QVHDNC<cmm>YGEAEKLGC<cmm>WPYLTLYK-COOH
195	P00602; P00603; P00604; P00605; P0DKU3; P0DKU4; P14556	PA2A1_NAJMO Acidic phospholipase A2 CM-I OS=Naja mossambica OX=8644 PE=1 SV=1; PA2B2_NAJMO Basic phospholipase A2 CM-II OS=Naja mossambica OX=8644 PE=1 SV=1; PA2B3_NAJMO Basic phospholipase A2 CM-III OS=Naja mossambica OX=8644 PE=1 SV=1; PA2B4_NAJNG Phospholipase A2 "basic" OS=Naja nigricollis OX=8654 PE=1 SV=1; PA2B1_NAJNG Basic phospholipase A2 CM-I (Fragment) OS=Naja nigricollis OX=8654 PE=1 S…	NMIHCTVPSR	NH2-NMIHC<cmm>TVPSR-COOH
196	A0A081DUA7; A0A081DUB7; A0A081DUC1; A0A0B8RZV9; A0A0F7Z1I7; A0A194APJ4; A0A194ARG1; A0A2Z4N9Y8; A0A346CI96; A0A346CLZ6; A0RZC6; A0RZG1; A0RZG2; A8QL54; J3S836; Q01833; Q0ZZJ6; Q49HM6; Q91132; T1E3W8	A0A081DUA7_ECHCO Complement C3a OS=Echis coloratus OX=64175 PE=2 SV=1; A0A081DUB7_9SAUR Complement C3 OS=Opheodrys aestivus OX=186591 PE=2 SV=1; A0A081DUC1_PANGU Complement C3 OS=Pantherophis guttatus OX=94885 PE=2 SV=1; A0A0B8RZV9_BOIIR Venom factor OS=Boiga irregularis OX=92519 PE=4 SV=1; A0A0F7Z1I7_CROAD Venom factor OS=Crotalus adamanteus OX=8729 PE=2 SV=1; A0A194APJ4_SISTE Venom factor OS=Si…	IKLEGDPGAR	NH2-IKLEGDPGAR-COOH
197	P00602; P00603; P00604; P00605; P0DKU3; P0DKU4; P14556	PA2A1_NAJMO Acidic phospholipase A2 CM-I OS=Naja mossambica OX=8644 PE=1 SV=1; PA2B2_NAJMO Basic phospholipase A2 CM-II OS=Naja mossambica OX=8644 PE=1 SV=1; PA2B3_NAJMO Basic phospholipase A2 CM-III OS=Naja mossambica OX=8644 PE=1 SV=1; PA2B4_NAJNG Phospholipase A2 "basic" OS=Naja nigricollis OX=8654 PE=1 SV=1; PA2B1_NAJNG Basic phospholipase A2 CM-I (Fragment) OS=Naja nigricollis OX=8654 PE=1 S…	NMIHCTVPSRPWWHFADYGCYCGR	NH2-NMIHC<cmm>TVPSRPWWHFADYGC<cmm>YC<cmm>GR-COOH
198	P81382	OXLA_CALRH L-amino-acid oxidase OS=Calloselasma rhodostoma OX=8717 PE=1 SV=2	ENDYEEFLEIAR	NH2-ENDYEEFLEIAR-COOH
199	A0A0B8RV71; A0A2D4Q3W4; J3SCI4; V8NRX1; V8NYV8	A0A0B8RV71_CROHD Keratin, type II cytoskeletal cochleal-like OS=Crotalus horridus OX=35024 PE=3 SV=1; A0A2D4Q3W4_MICSU IF rod domain-containing protein (Fragment) OS=Micrurus surinamensis OX=129470 PE=3 SV=1; J3SCI4_CROAD Keratin, type II cytoskeletal cochleal-like OS=Crotalus adamanteus OX=8729 PE=2 SV=1; V8NRX1_OPHHA IF rod domain-containing protein (Fragment) OS=Ophiophagus hannah OX=8665 GN=L…	NKYEDEINKR	NH2-NKYEDEINKR-COOH
200	P0DL14; P0DL15; P0DL17; P84805; P86543; Q7T1K6; Q7ZT98; V8N8B4	CRVPA_NAJHA Cysteine-rich venom protein annuliferin-a (Fragment) OS=Naja annulifera OX=96794 PE=1 SV=1; CRVPB_NAJHA Cysteine-rich venom protein annuliferin-b (Fragment) OS=Naja annulifera OX=96794 PE=1 SV=1; CRVP_HEMHA Cysteine-rich venom protein hematin (Fragment) OS=Hemachatus haemachatus OX=8626 PE=1 SV=1; CRVP1_NAJKA Cysteine-rich venom protein kaouthin-1 OS=Naja kaouthia OX=8649 PE=1 SV=2; C…	QKEIVDLHNSLR	pyro-QKEIVDLHNSLR-COOH	Pyrolidone from Q (1)
201	J3RZT5	J3RZT5_CROAD Keratin, type I cytoskeletal 19 OS=Crotalus adamanteus OX=8729 PE=2 SV=1	VTMQNLNDR	NH2-VTMQNLNDR-COOH
202	A0A194APF0; A0A194ARB6; A0A1J0CQH1; A8N285; C0HJD7; C0HJT5; E2ITZ7; E2IU15; P01386; P01390; P01393; P01394; P01395; P01396; P01397; P01474; P15818; P18328; P25667; P60234; P62390; P62394; P80494; P81030; P81783; P82462; P82662; Q53B49; Q53B54; Q53B57; Q53B59; Q8QGR0; Q9PSN1; Q9W717; R4FI70; R4G2D8; R4G2Y4; R4G7E7; R4G7I7; U3EPM9; V8N3G9; V8N9N7	A0A194APF0_9SAUR Three-finger toxin 7a OS=Micrurus tener OX=1114301 PE=4 SV=1; A0A194ARB6_9SAUR Three-finger toxin 6 OS=Micrurus tener OX=1114301 PE=4 SV=1; A0A1J0CQH1_NAJNA Neurotoxin-like protein OS=Naja naja OX=35670 PE=2 SV=1; 3L22H_OPHHA Long neurotoxin LNTX-2 homolog OS=Ophiophagus hannah OX=8665 PE=3 SV=1; 3L24_DENPO Alpha-elapitoxin-Dpp2d OS=Dendroaspis polylepis polylepis OX=8620 PE=1 SV…	GCAATCPK	NH2-GC<cmm>AATC<cmm>PK-COOH
203	B0FXL8; E2ITZ3; E2IU03; O57326; O57327; P01431; P14613; P60770; P60771; Q9PSN6; Q9PTT0; Q9YGJ5; Q9YGJ6	B0FXL8_9SAUR Siamenotoxin I (Fragment) OS=Naja siamensis OX=84476 GN=VW PE=2 SV=1; E2ITZ3_NAJAT Three-finger toxin OS=Naja atra OX=8656 PE=4 SV=1; E2IU03_NAJAT Three-finger toxin (Fragment) OS=Naja atra OX=8656 PE=4 SV=1; 3S1A3_NAJSP Alpha-neurotoxin NTX-3 OS=Naja sputatrix OX=33626 PE=3 SV=1; 3S1A4_NAJSP Alpha-neurotoxin NTX-4 OS=Naja sputatrix OX=33626 PE=3 SV=1; 3S11_NAJMO Short neurotoxin 1 O…	GIEINCCTTDR	NH2-GIEINC<cmm>C<cmm>TTDR-COOH
204	P01140; P61898; P61899; Q5YF89	NGFV_NAJNA Venom nerve growth factor OS=Naja naja OX=35670 PE=1 SV=2; NGFV_NAJAT Venom nerve growth factor OS=Naja atra OX=8656 PE=1 SV=1; NGFV_NAJKA Venom nerve growth factor OS=Naja kaouthia OX=8649 PE=1 SV=1; NGFV2_NAJSP Venom nerve growth factor 2 OS=Naja sputatrix OX=33626 PE=2 SV=1	GIDSSHWNSYCTETDTFIK	NH2-GIDSSHWNSYC<cmm>TETDTFIK-COOH
205	V8P395	V8P395_OPHHA Glutathione peroxidase (Fragment) OS=Ophiophagus hannah OX=8665 GN=Gpx3 PE=3 SV=1	FLVNPQGK	NH2-FLVNPQGK-COOH
206	P01458; P01467; P01468; P01469	3SA3_NAJNI Cytotoxin 3 OS=Naja nivea OX=8655 PE=1 SV=1; 3SA1_NAJMO Cytotoxin 1 OS=Naja mossambica OX=8644 PE=1 SV=1; 3SA1_NAJPA Cytotoxin 1 OS=Naja pallida OX=8658 PE=1 SV=1; 3SA2_NAJMO Cytotoxin 2 OS=Naja mossambica OX=8644 PE=1 SV=1	CNQLIPPFWKTCPK	pyro-CNQLIPPFWKTC<cmm>PK-COOH	Pyrolidone from carbamidomethylated C (1)
207	A8QL51	OXLA_BUNMU L-amino-acid oxidase OS=Bungarus multicinctus OX=8616 PE=2 SV=1	SPLEECFR	NH2-SPLEEC<cmm>FR-COOH
208	A0A2D0TC04	A0A2D0TC04_NAJAT Snake venom phosphodiesterase (PDE) OS=Naja atra OX=8656 PE=1 SV=1	FGPVSGQVIK	NH2-FGPVSGQVIK-COOH
209	Q91132	VCO3_NAJKA Cobra venom factor OS=Naja kaouthia OX=8649 PE=1 SV=1	SDLLPTKDK	NH2-SDLLPTKDK-COOH
210	A8QL55; I2C090; Q91132	A8QL55_OPHHA Complement-depleting factor OS=Ophiophagus hannah OX=8665 PE=2 SV=1; VCO3_OPHHA Ophiophagus venom factor OS=Ophiophagus hannah OX=8665 PE=1 SV=1; VCO3_NAJKA Cobra venom factor OS=Naja kaouthia OX=8649 PE=1 SV=1	QLDIFVHDFPR	NH2-QLDIFVHDFPR-COOH
211	A0A0B8RV71; A0A0F7Z8N5; A0A2D4GJ26; A0A2D4GJ49; A0A2D4MH06; A0A2D4MNJ7; J3S4J7; J3SCI4; T1DB52; V8NE24; V8NYV8; V8NZM9	A0A0B8RV71_CROHD Keratin, type II cytoskeletal cochleal-like OS=Crotalus horridus OX=35024 PE=3 SV=1; A0A0F7Z8N5_CROAD Keratin, type II cytoskeletal 8-like protein OS=Crotalus adamanteus OX=8729 PE=2 SV=1; A0A2D4GJ26_MICCO IF rod domain-containing protein (Fragment) OS=Micrurus corallinus OX=54390 PE=3 SV=1; A0A2D4GJ49_MICCO IF rod domain-containing protein (Fragment) OS=Micrurus corallinus OX=54…	FASFIDKVR	NH2-FASFIDKVR-COOH
212	A0A0U4N5W4; A0A0U4W6H0; A0A0U4W6K7; A0A0U5AL91; A0A0U5ALB9; A0A0U5AR60; A0A0U5ARS4; A0A0U5AUY6; E2IU04; E2IU05; O73856; O73857; O73858; O73859; O93471; O93473; P01440; P01441; P01442; P01443; P01445; P01447; P01448; P01451; P01453; P01454; P01455; P01456; P01457; P01458; P01459; P01460; P01461; P01462; P01463; P01464; P01465; P01467; P01468; P01469; P01470; P07525; P0CH80; P0DSN1; P24780; P25517;…	A0A0U4N5W4_NAJNA Cytotoxin 13 (Fragment) OS=Naja naja OX=35670 GN=CTX13 PE=2 SV=1; A0A0U4W6H0_NAJNA Cytotoxin 15 (Fragment) OS=Naja naja OX=35670 GN=CTX15 PE=2 SV=1; A0A0U4W6K7_NAJNA Cytotoxin 16 (Fragment) OS=Naja naja OX=35670 GN=CTX16 PE=2 SV=1; A0A0U5AL91_NAJNA Cytotoxin 17 (Fragment) OS=Naja naja OX=35670 GN=CTX17 PE=2 SV=1; A0A0U5ALB9_NAJNA Cytotoxin 14 (Fragment) OS=Naja naja OX=35670 GN=C…	GCIDVCPK	NH2-GC<cmm>IDVC<cmm>PK-COOH
213	V8N4Y2	V8N4Y2_OPHHA Endonuclease domain-containing 1 protein OS=Ophiophagus hannah OX=8665 GN=ENDOD1 PE=4 SV=1	LAQLYNVNHVSLFHSDCPR	NH2-LAQLYNVNHVSLFHSDC<cmm>PR-COOH
214	P00602	PA2A1_NAJMO Acidic phospholipase A2 CM-I OS=Naja mossambica OX=8644 PE=1 SV=1	YIDANYNVNLK	NH2-YIDANYNVNLK-COOH
215	B5KFV4; D3TTC2; Q9PVK7; R4G2I0; R4G7J0	B5KFV4_HOPST Stephensease-1 OS=Hoplocephalus stephensii OX=196418 PE=2 SV=1; VM3H_NAJAT Zinc metalloproteinase-disintegrin-like atragin OS=Naja atra OX=8656 PE=1 SV=1; VM3_NAJKA Zinc metalloproteinase-disintegrin-like cobrin OS=Naja kaouthia OX=8649 PE=2 SV=1; R4G2I0_9SAUR SVMP-Hop-46 (Fragment) OS=Hoplocephalus bungaroides OX=83403 PE=2 SV=1; R4G7J0_9SAUR SVMP-Hop-30 (Fragment) OS=Hoplocephalus …	CPIMTNQCIALR	pyro-CPIMTNQC<cmm>IALR-COOH	Pyrolidone from carbamidomethylated C (1)
216	P00604; P00605	PA2B3_NAJMO Basic phospholipase A2 CM-III OS=Naja mossambica OX=8644 PE=1 SV=1; PA2B4_NAJNG Phospholipase A2 "basic" OS=Naja nigricollis OX=8654 PE=1 SV=1	CGAAVCNCDLVAANCFAGAR	NH2-C<cmm>GAAVC<cmm>NC<cmm>DLVAANC<cmm>FAGAR-COOH
217	Q4JHE2	OXLA_NOTSC L-amino-acid oxidase OS=Notechis scutatus scutatus OX=70142 PE=2 SV=1	YPVEPSEEGK	NH2-YPVEPSEEGK-COOH
218	A8QL48; A8QL49; D3TTC2; Q9PVK7	VM3_BUNFA Zinc metalloproteinase-disintegrin-like BfMP (Fragment) OS=Bungarus fasciatus OX=8613 PE=2 SV=1; VM3_BUNMU Zinc metalloproteinase-disintegrin-like BmMP OS=Bungarus multicinctus OX=8616 PE=1 SV=1; VM3H_NAJAT Zinc metalloproteinase-disintegrin-like atragin OS=Naja atra OX=8656 PE=1 SV=1; VM3_NAJKA Zinc metalloproteinase-disintegrin-like cobrin OS=Naja kaouthia OX=8649 PE=2 SV=1	DSCFTLNQR	NH2-DSC<cmm>FTLNQR-COOH
219	A0A0F7YYZ8; A0A141DWM1; A0A194ARD7; A0A2D0TC04; A0A2D4FR34; A0A2D4K5D9; A0A2D4P521; A0A2D4P571; A0A2H6N6S6; A0A346CLX5; U3FAB3	A0A0F7YYZ8_MICFL Phosphodiesterase OS=Micrurus fulvius OX=8637 PE=2 SV=1; A0A141DWM1_9SAUR Phosphodiesterase (Fragment) OS=Macropisthodon rudis OX=46269 PE=4 SV=1; A0A194ARD7_9SAUR Phosphodiesterase OS=Micrurus tener OX=1114301 PE=4 SV=1; A0A2D0TC04_NAJAT Snake venom phosphodiesterase (PDE) OS=Naja atra OX=8656 PE=1 SV=1; A0A2D4FR34_MICCO Uncharacterized protein OS=Micrurus corallinus OX=54390 PE…	YCLLHQTK	NH2-YC<cmm>LLHQTK-COOH

## Sheet: MQ_Analysis_Na_proteome
iBAQ	iBAQ NA_80x_KH_PR2.raw	Intensity NA_80x_KH_PR2.raw	Subcellular location [CC]	Peptides	Razor + unique peptides	Unique peptides	Sequence coverage [%]	Unique + razor sequence coverage [%]	Unique sequence coverage [%]	Mol. weight [kDa]	Q-value	Score	Intensity	MS/MS count	Mass	Protein IDs	Majority protein IDs	id	Peptides NA_80x_KH_PR2.raw	Protein Groups	Entry name	Protein names	Organism
431470016	431470016	1294400000	SUBCELLULAR LOCATION: Secreted {ECO:0000269|PubMed:1213685}.	2	2	2	18.5	18.5	18.5	7.5918	0	147.85	1294400000	5	7.592	sp|P01399|3NO2D_NAJHA	sp|P01399|3NO2D_NAJHA	20	2	3FTx	3NO2D_NAJHA	Weak toxin CM-13b	Naja annulifera (Banded Egyptian cobra) (Naja haje annulifera)
135640000	135640000	678200000	SUBCELLULAR LOCATION: Secreted {ECO:0000269|PubMed:1164509}.;SUBCELLULAR LOCATION: Secreted {ECO:0000269|PubMed:710433}.;SUBCELLULAR LOCATION: Secreted {ECO:0000269|Ref.1}.	6	6	6	41.5	41.5	41.5	7.4296	0	172.65	678200000	13	7.496	sp|P01400|3NO2B_NAJME;sp|P85520|3NO2_NAJOX;sp|P01401|3NO2B_NAJHH;sp|P0DSM9|3NO2N_NAJKA;sp|P29179|3NO25_NAJNA;sp|P29180|3NO26_NAJNA	sp|P01400|3NO2B_NAJME;sp|P85520|3NO2_NAJOX;sp|P01401|3NO2B_NAJHH	21	6	3FTx	3NO2_NAJOX;3NO2B_NAJHH;3NO2B_NAJME	Oxiana weak toxin (OWT);Weak toxin CM-11;Weak toxin S4C11	Naja haje haje (Egyptian cobra);Naja melanoleuca (Forest cobra) (Black-lipped cobra);Naja oxiana (Central Asian cobra) (Oxus cobra)
32104000	32104000	128420000	SUBCELLULAR LOCATION: Secreted {ECO:0000269|PubMed:923577}.	3	3	3	32.3	32.3	32.3	7.0808	0	98.086	128420000	4	7.081	sp|P01431|3S11_NAJMO;sp|P01432|3S13_NAJMO;sp|C1IC48|3S14_WALAE;sp|C1IC47|3S13_WALAE	sp|P01431|3S11_NAJMO	22	3	3FTx	3S11_NAJMO	Short neurotoxin 1 (NMM I) (Neurotoxin I)	Naja mossambica (Mozambique spitting cobra)
10616000512	10616000512	42464002048	SUBCELLULAR LOCATION: Secreted {ECO:0000269|PubMed:20203422, ECO:0000269|PubMed:26456928}. Target cell membrane {ECO:0000250|UniProtKB:P60301}.;SUBCELLULAR LOCATION: Secreted {ECO:0000256|SAAS:SAAS00843578}.;SUBCELLULAR LOCATION: Secreted {ECO:0000269|PubMed:20203422}. Target cell membrane {ECO:0000250|UniProtKB:P60301}.;SUBCELLULAR LOCATION: Secreted {ECO:0000269|PubMed:3365434}. Target cell mem…	5	3	3	35	20	20	6.7931	0	287.6	42464000000	24	6.792	sp|P86540|3SA8_NAJNA;sp|P86382|3SA7_NAJNA;sp|P24780|3SA3_NAJNA;sp|P01447|3SA1_NAJNA;sp|P01445|3SA7A_NAJKA;tr|A0A0U5ALB9|A0A0U5ALB9_NAJNA;tr|A0A0U5AL91|A0A0U5AL91_NAJNA;tr|A0A0U4W6K7|A0A0U4W6K7_NAJNA;tr|A0A0U4N5W4|A0A0U4N5W4_NAJNA;sp|P86539|3SA3A_NAJNA;sp|P24779|3SA5_NAJKA;sp|P01446|3SA3_NAJKA;tr|A0A0U5AR60|A0A0U5AR60_NAJNA	sp|P86540|3SA8_NAJNA;sp|P86382|3SA7_NAJNA;sp|P24780|3SA3_NAJNA;sp|P01447|3SA1_NAJNA;sp|P01445|3SA7A_NAJKA;tr|A0A0U5ALB9|A0A0U5ALB9_NAJNA;tr|A0A0U5AL91|A0A0U5AL91_NAJNA;tr|A0A0U4W6K7|A0A0U4W6K7_NAJNA;tr|A0A0U4N5W4|A0A0U4N5W4_NAJNA;sp|P86539|3SA3A_NAJNA;sp|P24779|3SA5_NAJKA;sp|P01446|3SA3_NAJKA;tr|A0A0U5AR60|A0A0U5AR60_NAJNA	23	5	3FTx	3SA1_NAJNA;3SA3_NAJKA;3SA3_NAJNA;3SA3A_NAJNA;3SA5_NAJKA;3SA7_NAJNA;3SA7A_NAJKA;3SA8_NAJNA;A0A0U4N5W4_NAJNA;A0A0U4W6K7_NAJNA;A0A0U5AL91_NAJNA;A0A0U5ALB9_NAJNA;A0A0U5AR60_NAJNA	Cytotoxin 1 (Cobramine-A) (Cytotoxin I) (Cytotoxin XI) (Cytotoxin-like basic protein) (CLBP);Cytotoxin 12 (Fragment);Cytotoxin 13 (Fragment);Cytotoxin 14 (Fragment);Cytotoxin 16 (Fragment);Cytotoxin 17 (Fragment);Cytotoxin 2 (CX2) (Toxin CM-7A);Cytotoxin 3 (CX3) (Toxin CM-7);Cytotoxin 3 (Cytotoxin IIa);Cytotoxin 3a (CTX3a) (Fragment);Cytotoxin 5 (Cytotoxin II);Cytotoxin 7 (CTX7);Cytotoxin 8 (CTX8)	Naja kaouthia (Monocled cobra) (Naja siamensis);Naja naja (Indian cobra)
7929099776	7929099776	23786999808	SUBCELLULAR LOCATION: Secreted {ECO:0000269|PubMed:4834686}. Target cell membrane {ECO:0000250|UniProtKB:P60301}.	6	5	5	68.3	60	60	6.7152	0	323.31	23787000000	20	6.715	sp|P01452|3SA4_NAJMO;sp|P0DQH3|3SBA_HEMHA;sp|P01466|3SA7_NAJHA;sp|P24776|3SB2_HEMHA;sp|P01471|3SB1_HEMHA;sp|B3EWH9|3SBH_HEMHA	sp|P01452|3SA4_NAJMO	24	6	3FTx	3SA4_NAJMO	Cytotoxin 4 (CTX M3) (Cardiotoxin V(II)4)	Naja mossambica (Mozambique spitting cobra)
93833000	93833000	375329984	SUBCELLULAR LOCATION: Secreted {ECO:0000269|PubMed:1017800}. Target cell membrane {ECO:0000250|UniProtKB:P60301}.;SUBCELLULAR LOCATION: Secreted {ECO:0000269|PubMed:1213684}. Target cell membrane {ECO:0000250|UniProtKB:P60301}.;SUBCELLULAR LOCATION: Secreted {ECO:0000269|PubMed:823968}. Target cell membrane {ECO:0000250|UniProtKB:P60301}.;SUBCELLULAR LOCATION: Secreted {ECO:0000269|PubMed:838473}…	6	1	1	60	23.3	23.3	6.8583	0	9.2709	375330000	5	6.857	sp|P01462|3SA2_NAJHA;sp|P01463|3SA2_NAJNI;sp|P01465|3SA6_NAJHA;sp|P01456|3SA1_NAJNI;sp|P01454|3SA9_NAJHA	sp|P01462|3SA2_NAJHA;sp|P01463|3SA2_NAJNI;sp|P01465|3SA6_NAJHA;sp|P01456|3SA1_NAJNI;sp|P01454|3SA9_NAJHA	25	6	3FTx	3SA1_NAJNI;3SA2_NAJHA;3SA2_NAJNI;3SA6_NAJHA;3SA9_NAJHA	Cytotoxin 1 (Toxin V(II)1);Cytotoxin 2 (Toxin V(II)2);Cytotoxin 2 (Toxin V(II)2/V(II)2A);Cytotoxin 6 (Toxin CM-2H);Cytotoxin 9 (Toxin CM-2e)	Naja annulifera (Banded Egyptian cobra) (Naja haje annulifera);Naja nivea (Cape cobra) (Coluber niveus)
11909000192	11909000192	47634001920	SUBCELLULAR LOCATION: Secreted {ECO:0000269|PubMed:1148181}. Target cell membrane {ECO:0000250|UniProtKB:P60301}.;SUBCELLULAR LOCATION: Secreted {ECO:0000269|Ref.1}. Target cell membrane {ECO:0000250|UniProtKB:P60301}.	13	13	3	93.3	93.3	21.7	6.8274	0	107.37	47634000000	214	6.8265	sp|P01468|3SA1_NAJPA;sp|P01467|3SA1_NAJMO	sp|P01468|3SA1_NAJPA;sp|P01467|3SA1_NAJMO	26	13	3FTx	3SA1_NAJMO;3SA1_NAJPA	Cytotoxin 1 (CTX M1) (Cardiotoxin IIB) (CTX-IIB) (Cytotoxin V(II)1);Cytotoxin 1 (CTX-1) (Cardiotoxin gamma)	Naja mossambica (Mozambique spitting cobra);Naja pallida (Red spitting cobra)
892860032	892860032	2678599936	SUBCELLULAR LOCATION: Secreted {ECO:0000269|Ref.1}. Target cell membrane {ECO:0000250|UniProtKB:P60301}.	12	2	2	93.3	15	15	6.8003	0	20.896	2678600000	6	6.8	sp|P01469|3SA2_NAJMO;sp|P01458|3SA3_NAJNI;tr|Q9PS33|Q9PS33_NAJOX;sp|Q98957|3SA1A_NAJAT;sp|P60303|3SA4_NAJKA;sp|O93473|3SA4A_NAJSP;sp|O93471|3SA1_NAJSP;sp|O73857|3SA5A_NAJSP;sp|O73856|3SA4B_NAJSP;sp|P60302|3SA3_NAJSP;sp|P60304|3SA1_NAJAT;sp|Q98959|3SA3A_NAJAT;sp|Q02454|3SA0_NAJSP;sp|Q98958|3SA1D_NAJAT;sp|Q91136|3SATF_NAJAT;sp|P01442|3SA2_NAJAT;sp|Q91135|3SAPF_NAJAT;sp|Q91124|3SA8B_NAJAT;sp|Q98961|…	sp|P01469|3SA2_NAJMO	27	12	3FTx	3SA2_NAJMO	Cytotoxin 2 (CTX M2) (Cardiotoxin IIA) (CTX IIA) (Cytotoxin V(II)2)	Naja mossambica (Mozambique spitting cobra)
17276000	17276000	51827000	SUBCELLULAR LOCATION: Secreted {ECO:0000269|PubMed:27558950}. Target cell membrane {ECO:0000250|UniProtKB:P60301}.;SUBCELLULAR LOCATION: Secreted {ECO:0000269|Ref.1}. Target cell membrane {ECO:0000250|UniProtKB:P60301}.	9	2	1	75	21.7	21.7	6.8954	0	12.624	51827000	4	6.8945	sp|P0DSN1|3SAN_NAJNG;sp|P01470|3SA3_NAJMO	sp|P0DSN1|3SAN_NAJNG;sp|P01470|3SA3_NAJMO	28	9	3FTx	3SA3_NAJMO;3SAN_NAJNG	Cytotoxin 3 (CTX M4) (Cytotoxin V(II)3);Naniproin	Naja mossambica (Mozambique spitting cobra);Naja nigricollis (Black-necked spitting cobra)
10778999808	10778999808	32337000448	SUBCELLULAR LOCATION: Secreted {ECO:0000269|PubMed:6353198}. Target cell membrane {ECO:0000250|UniProtKB:P60301}.	12	9	6	93.3	73.3	50	6.8453	0	323.31	32337000000	33	6.845	sp|P25517|3SA5_NAJMO;sp|P01464|3SA5_NAJHA;sp|P01460|3SA8_NAJHA;sp|P01459|3SA3_NAJHA;sp|P01457|3SA5_NAJHH;sp|P01455|3SA1_NAJHA;sp|P01453|3SAA_NAJHA;sp|P01451|3SA1_NAJOX	sp|P25517|3SA5_NAJMO	30	12	3FTx	3SA5_NAJMO	Cytotoxin 5 (CTX M5) (CTX V)	Naja mossambica (Mozambique spitting cobra)
21782000	21782000	304940000	SUBCELLULAR LOCATION: Secreted {ECO:0000269|PubMed:15670767}.;SUBCELLULAR LOCATION: Secreted.	6	6	2	18.4	18.4	13	26.846	0	97.682	304940000	9	26.864	sp|P84805|CRVP1_NAJKA;sp|Q7T1K6|CRVP1_NAJAT;sp|Q2XXQ1|CRVP_LEIMD	sp|P84805|CRVP1_NAJKA;sp|Q7T1K6|CRVP1_NAJAT	32	6	CRISP	CRVP1_NAJAT;CRVP1_NAJKA	Cysteine-rich venom protein kaouthin-1 (Cysteine-rich venom protein 25) (CRVP-25k);Cysteine-rich venom protein natrin-1 (Cysteine-rich venom protein 1) (NA-CRVP1) (Protein G2a)	Naja atra (Chinese cobra);Naja kaouthia (Monocled cobra) (Naja siamensis)
99134000	99134000	991340032	SUBCELLULAR LOCATION: Secreted {ECO:0000269|PubMed:15670767}.;SUBCELLULAR LOCATION: Secreted {ECO:0000305}.;SUBCELLULAR LOCATION: Secreted.	5	5	4	21	21	11.8	26.216	0	323.31	991340000	11	26.2755	tr|A0A024AX20|A0A024AX20_MICIK;sp|P84808|CRVP2_NAJKA;sp|P81993|CRVP_BUNCA;tr|V8NKT2|V8NKT2_OPHHA;sp|Q7ZZN8|CRVP2_NAJAT;tr|F2Q6G2|F2Q6G2_BUNCA;tr|F2Q6G3|F2Q6G3_BUNCA;tr|C1JZW4|C1JZW4_OPHHA;tr|A0A024AXG9|A0A024AXG9_MICIK;tr|A0A024AYC5|A0A024AYC5_MICIK;tr|R4G7L7|R4G7L7_9SAUR;tr|A0A2D4K348|A0A2D4K348_9SAUR;tr|A0A098LWY0|A0A098LWY0_9SAUR;tr|A0A2D4K3A3|A0A2D4K3A3_9SAUR;tr|R4G2Q3|R4G2Q3_9SAUR;tr|R4FIJ7|…	tr|A0A024AX20|A0A024AX20_MICIK;sp|P84808|CRVP2_NAJKA;sp|P81993|CRVP_BUNCA;tr|V8NKT2|V8NKT2_OPHHA;sp|Q7ZZN8|CRVP2_NAJAT;tr|F2Q6G2|F2Q6G2_BUNCA;tr|F2Q6G3|F2Q6G3_BUNCA;tr|C1JZW4|C1JZW4_OPHHA	33	5	CRISP	A0A024AX20_MICIK;C1JZW4_OPHHA;CRVP_BUNCA;CRVP2_NAJAT;CRVP2_NAJKA;F2Q6G2_BUNCA;F2Q6G3_BUNCA;V8NKT2_OPHHA	Cysteine-rich seceretory protein Bc-CRPa;Cysteine-rich seceretory protein Bc-CRPb;Cysteine-rich secretory protein;Cysteine-rich venom protein bucarin (Fragment);Cysteine-rich venom protein kaouthin-2 (Cysteine-rich venom protein 23) (CRVP-23k);Cysteine-rich venom protein natrin-2 (Cysteine-rich venom protein 2) (NA-CRVP2) (Protein G2b);Opharin;ShKT domain-containing protein (Fragment)	Bungarus candidus (Malayan krait);Micropechis ikaheca (New Guinean small-eyed snake);Naja atra (Chinese cobra);Naja kaouthia (Monocled cobra) (Naja siamensis);Ophiophagus hannah (King cobra) (Naja hannah)
3883700	3883700	7767500	SUBCELLULAR LOCATION: Secreted {ECO:0000269|PubMed:20203422}.;SUBCELLULAR LOCATION: Secreted.	5	1	1	69.7	30.3	30.3	3.9104	0.011765	5.8137	7767500	1	14.3445	sp|P86543|CRVP1_NAJNA;tr|V8N8B4|V8N8B4_OPHHA;sp|Q7ZT98|CRVP_OPHHA;sp|P0DL15|CRVPB_NAJHA;sp|P84806|CRVPP_NAJHH;sp|P0DL16|CRVP_NAJMO;sp|P0DL14|CRVPA_NAJHA	sp|P86543|CRVP1_NAJNA;tr|V8N8B4|V8N8B4_OPHHA;sp|Q7ZT98|CRVP_OPHHA;sp|P0DL15|CRVPB_NAJHA	34	5	CRISP	CRVP_OPHHA;CRVP1_NAJNA;CRVPB_NAJHA;V8N8B4_OPHHA	Cysteine-rich venom protein (CRVP) (Cysteine-rich secretory protein 1) (CRISP1) (Cysteine-rich secretory protein 2) (CRISP2) (Najanajin) (Fragment);Cysteine-rich venom protein annuliferin-b (CRVP) (Fragment);Cysteine-rich venom protein ophanin (CRVP) (Opharin);ShKT domain-containing protein	Naja annulifera (Banded Egyptian cobra) (Naja haje annulifera);Naja naja (Indian cobra);Ophiophagus hannah (King cobra) (Naja hannah)
1245900	1245900	13705000	SUBCELLULAR LOCATION: Secreted {ECO:0000250}.	2	1	1	12.6	3.4	3.4	26.41	0	48.43	13705000	1	26.415	sp|Q3SB07|CRVP_OXYSC;sp|Q3SB06|CRVP_OXYMI;tr|R4G7K2|R4G7K2_9SAUR;tr|H8PG95|H8PG95_9SAUR;sp|Q3SB05|CRVP_PSETE	sp|Q3SB07|CRVP_OXYSC;sp|Q3SB06|CRVP_OXYMI;tr|R4G7K2|R4G7K2_9SAUR;tr|H8PG95|H8PG95_9SAUR;sp|Q3SB05|CRVP_PSETE	36	2	CRISP	CRVP_OXYMI;CRVP_OXYSC;CRVP_PSETE;H8PG95_9SAUR;R4G7K2_9SAUR	CRISP isoform 2;CRiSP-Pse-11;Cysteine-rich venom protein pseudechetoxin-like (CRVP);Cysteine-rich venom protein pseudechetoxin-like (CRVP) (Cysteine-rich secretory protein OXY1) (CRISP-OXY1)	Oxyuranus microlepidotus (Inland taipan) (Diemenia microlepidota);Oxyuranus scutellatus scutellatus (Australian taipan) (Coastal taipan);Parasuta nigriceps (Mallee black-backed snake);Pseudonaja modesta;Pseudonaja textilis (Eastern brown snake)
12737000	12737000	140110000		2	2	2	5	5	5	26.688	0	12.27	140110000	2	27.101	tr|F2Q6F2|F2Q6F2_DABRR;tr|A0A223PK48|A0A223PK48_DABRR;tr|A0A223PK22|A0A223PK22_DABRR	tr|F2Q6F2|F2Q6F2_DABRR;tr|A0A223PK48|A0A223PK48_DABRR;tr|A0A223PK22|A0A223PK22_DABRR	52	2	CRISP	A0A223PK22_DABRR;A0A223PK48_DABRR;F2Q6F2_DABRR	Cysteine rich secretory protein (Fragment);Cysteine-rich seceretory protein Dr-CRPK;Serotriflin (Fragment)	Daboia russelii (Russel's viper) (Vipera russelii)
686730	686730	63866000	SUBCELLULAR LOCATION: Secreted {ECO:0000256|SAAS:SAAS00562025}.;SUBCELLULAR LOCATION: Secreted.	11	1	0	5.3	1.1	0	183.93	0	6.7915	63866000	1	184.141	sp|I2C090|VCO3_OPHHA;tr|A8QL55|A8QL55_OPHHA;tr|V8N3L4|V8N3L4_OPHHA;tr|A0A2D4HQU0|A0A2D4HQU0_MICLE;tr|A0A2D4KNJ4|A0A2D4KNJ4_9SAUR	sp|I2C090|VCO3_OPHHA;tr|A8QL55|A8QL55_OPHHA	15	11	CVF	A8QL55_OPHHA;VCO3_OPHHA	OVF beta chain]; OVF gamma chain;Complement-depleting factor;Ophiophagus venom factor (OVF) (CVF-like) (Complement C3 homolog) [Cleaved into: OVF alpha chain	Ophiophagus hannah (King cobra) (Naja hannah)
7698900	7698900	700600000	SUBCELLULAR LOCATION: Secreted.	24	24	11	12.2	12.2	6.9	184.52	0	323.31	700600000	33	184.518	sp|Q91132|VCO3_NAJKA;tr|A0RZG1|A0RZG1_AUSSU;sp|Q01833|CO3_NAJNA;tr|Q49HM6|Q49HM6_AUSSU;sp|Q0ZZJ6|VCO31_AUSSU;tr|A0A081DUA7|A0A081DUA7_ECHCO;tr|A0A194ARG1|A0A194ARG1_9SAUR;tr|A0A2Z4N9Y8|A0A2Z4N9Y8_BOIIR;tr|A0A0B8RZV9|A0A0B8RZV9_BOIIR;tr|A0A346CI96|A0A346CI96_9SAUR;sp|A0RZC6|VCO32_AUSSU;tr|A0RZG2|A0RZG2_AUSSU;tr|A8QL54|A8QL54_BUNFA;sp|J3S836|VCO3_CROAD;tr|A0A0F7Z1I7|A0A0F7Z1I7_CROAD;tr|A0A194APJ4|A…	sp|Q91132|VCO3_NAJKA	37	24	CVF	VCO3_NAJKA	Cobra venom factor beta chain]; Cobra venom factor gamma chain;Cobra venom factor (CVF) (CVFk) (Complement C3 homolog) [Cleaved into: Cobra venom factor alpha chain	Naja kaouthia (Monocled cobra) (Naja siamensis)
11115000	11115000	133380000		3	2	2	12.7	10.1	10.1	30.103	0	17.789	133380000	4	30.103	tr|A0A2D4LDN5|A0A2D4LDN5_9SAUR;tr|A0A2D4PIZ6|A0A2D4PIZ6_MICSU	tr|A0A2D4LDN5|A0A2D4LDN5_9SAUR	70	3	Ig-like	A0A2D4LDN5_9SAUR	Uncharacterized protein (Fragment)	Micrurus spixii (Amazon coral snake)
30744000	30744000	307440000		4	4	3	11.4	11.4	8.3	25.858	0	55.326	307440000	6	25.858	tr|V8NBD1|V8NBD1_OPHHA	tr|V8NBD1|V8NBD1_OPHHA	87	4	Ig-like	V8NBD1_OPHHA	Pregnancy-specific beta-1-glycoprotein 5	Ophiophagus hannah (King cobra) (Naja hannah)
49108000	49108000	147320000	SUBCELLULAR LOCATION: Secreted {ECO:0000269|PubMed:18405934, ECO:0000269|Ref.2}.;SUBCELLULAR LOCATION: Secreted {ECO:0000269|PubMed:11350064}.;SUBCELLULAR LOCATION: Secreted.	2	2	2	15.8	15.8	15.8	6.4663	0	22.886	147320000	2	8.87	sp|P00986|VKT2_NAJNI;sp|P82966|VKTCI_OPHHA;sp|C1IC52|VKT2_WALAE	sp|P00986|VKT2_NAJNI;sp|P82966|VKTCI_OPHHA;sp|C1IC52|VKT2_WALAE	18	2	KUN	VKT2_NAJNI;VKT2_WALAE;VKTCI_OPHHA	Kunitz-type serine protease inhibitor (Oh11-1) (Venom chymotrypsin inhibitor);Kunitz-type serine protease inhibitor 2 (Venom basic protease inhibitor 2) (Venom basic protease inhibitor II);Kunitz-type serine protease inhibitor spermatin (Kunitz inhibitor KIn-II) (Protease inhibitor 2)	Naja nivea (Cape cobra) (Coluber niveus);Ophiophagus hannah (King cobra) (Naja hannah);Walterinnesia aegyptia (Desert black snake)
698510	698510	6286600		2	1	1	9.3	4.1	4.1	19.773	0	7.1485	6286600	2	16.111	tr|A0A2D4KYN2|A0A2D4KYN2_9SAUR;tr|A0A2D4KYL3|A0A2D4KYL3_9SAUR	tr|A0A2D4KYN2|A0A2D4KYN2_9SAUR;tr|A0A2D4KYL3|A0A2D4KYL3_9SAUR	69	2	LAAO	A0A2D4KYL3_9SAUR;A0A2D4KYN2_9SAUR	Amino_oxidase domain-containing protein (Fragment)	Micrurus paraensis
11990000	11990000	299760000	SUBCELLULAR LOCATION: Secreted {ECO:0000269|PubMed:18180850}.	10	10	7	17.6	17.6	12.8	57.963	0	116.12	299760000	12	57.963	tr|A0A2R4N4Q6|A0A2R4N4Q6_NAJAT;sp|A8QL58|OXLA_NAJAT;sp|P0DI91|OXLA_NAJOX;sp|Q4JHE3|OXLA_OXYSC;tr|R4FJP5|R4FJP5_9SAUR;tr|A0A346CIA4|A0A346CIA4_9SAUR;tr|A0A194AS07|A0A194AS07_SISMB;sp|B0VXW0|OXLA_SISCA;tr|A0A194ATU0|A0A194ATU0_SISMB;sp|C0HJE7|OXLA_CRODU;tr|A0A1W7RGB3|A0A1W7RGB3_AGKCO;tr|U3FYQ2|U3FYQ2_MICFL;tr|A0A346CIA5|A0A346CIA5_9SAUR;tr|A0A0F7Z0X7|A0A0F7Z0X7_CROAD;tr|A0A0K8S046|A0A0K8S046_CROHD;…	tr|A0A2R4N4Q6|A0A2R4N4Q6_NAJAT;sp|A8QL58|OXLA_NAJAT	79	10	LAAO	OXLA_NAJAT	L-amino-acid oxidase (LAO) (NA-LAAO) (EC 1.4.3.2) (Fragment)	Naja atra (Chinese cobra)
184840	184840	5730000		3	1	1	4.8	2	2	61.448	0	6.0686	5730000	3	61.56	tr|R4FID0|R4FID0_DENDV	tr|R4FID0|R4FID0_DENDV	83	3	LAAO	R4FID0_DENDV	Amine oxidase (EC 1.4.3.-)	Denisonia devisi (De Vis' banded snake)
1622100	1622100	53530000		11	1	0	19.7	2.4	0	63.011	0	28.678	53530000	1	63.0185	tr|A0A194AS98|A0A194AS98_9SAUR;tr|U3FYP9|U3FYP9_MICFL;tr|A0A0F7YZM6|A0A0F7YZM6_MICFL;tr|A0A0B8RXZ9|A0A0B8RXZ9_BOIIR;tr|A0A182C5T8|A0A182C5T8_9SAUR;tr|U3T7C6|U3T7C6_OVOOK;sp|B6EWW8|V5NTD_GLOBR;tr|A0A194ASY3|A0A194ASY3_SISMB;tr|T1E3Y5|T1E3Y5_CROHD;tr|A0A194APR8|A0A194APR8_SISTE;tr|A0A194APL9|A0A194APL9_9SAUR;tr|A0A077L6M5|A0A077L6M5_PROEL;sp|F8S0Z7|V5NTD_CROAD;tr|A0A0F7Z1K6|A0A0F7Z1K6_CROAD;tr|A0A1…	tr|A0A194AS98|A0A194AS98_9SAUR;tr|U3FYP9|U3FYP9_MICFL;tr|A0A0F7YZM6|A0A0F7YZM6_MICFL;tr|A0A0B8RXZ9|A0A0B8RXZ9_BOIIR	46	11	Nucleases	A0A0B8RXZ9_BOIIR;A0A0F7YZM6_MICFL;A0A194AS98_9SAUR;U3FYP9_MICFL	Ecto-5'-nucleotidase;Ecto-5'-nucleotidase 1a (Ecto-5'-nucleotidase 1b);Ecto-5'-nucleotidase 1c;Snake venom 5'-nucleotidase	Boiga irregularis (Brown tree snake);Micrurus fulvius (Eastern coral snake) (Coluber fulvius);Micrurus tener (Texas coral snake)
14181000	14181000	425440000		13	13	1	26.3	26.3	4.2	58.198	0	135.97	425440000	16	NaN	tr|A0A2I4HXH5|A0A2I4HXH5_NAJAT;tr|W8EFS0|W8EFS0_MACLB;tr|A0A346CI90|A0A346CI90_9SAUR	tr|A0A2I4HXH5|A0A2I4HXH5_NAJAT	78	13	Nucleases	V5NTD_NAJAT	Snake venom 5'-nucleotidase
36139000	36139000	361390016		5	5	5	41.2	41.2	41.2	17.964	0	109.78	361390000	8	18.075	tr|V8N4Y2|V8N4Y2_OPHHA;tr|U3FCT9|U3FCT9_MICFL	tr|V8N4Y2|V8N4Y2_OPHHA	86	5	Nucleases	V8N4Y2_OPHHA	Endonuclease domain-containing 1 protein	Ophiophagus hannah (King cobra) (Naja hannah)
29585000	29585000	384609984		8	8	8	29.5	29.5	29.5	29.588	0	283.64	384610000	13	28.8765	tr|V8P395|V8P395_OPHHA;tr|J9ZZN7|J9ZZN7_THAEL	tr|V8P395|V8P395_OPHHA;tr|J9ZZN7|J9ZZN7_THAEL	94	8	GPx	J9ZZN7_THAEL;V8P395_OPHHA	Glutathione peroxidase;Glutathione peroxidase (Fragment)	Ophiophagus hannah (King cobra) (Naja hannah);Thamnophis elegans (Western terrestrial garter snake)
3411300	3411300	156920000		13	13	13	19.3	19.3	19.3	94.615	0	97.791	156920000	15	NaN	tr|A0A2D0TC04|A0A2D0TC04_NAJAT;tr|A0A0F7YYZ8|A0A0F7YYZ8_MICFL;tr|A0A2D4K5D9|A0A2D4K5D9_9SAUR;tr|A0A2D4FR34|A0A2D4FR34_MICCO;tr|A0A194ARD7|A0A194ARD7_9SAUR;tr|U3FAB3|U3FAB3_MICFL;tr|A0A2D4P571|A0A2D4P571_MICSU;tr|A0A2D4P521|A0A2D4P521_MICSU;sp|J3SEZ3|PDE1_CROAD;tr|A0A346CLX5|A0A346CLX5_BORPO;tr|T2HPD6|T2HPD6_PROFL;tr|W8E7D1|W8E7D1_MACLB;tr|T2HP62|T2HP62_PROFL;tr|T1D6P7|T1D6P7_CROHD;tr|A0A2H6N6S6|A…	tr|A0A2D0TC04|A0A2D0TC04_NAJAT	54	13	PDE	A0A2D0TC04	Venom phosphodiesterase
390129984	390129984	3511200000	SUBCELLULAR LOCATION: Secreted.	11	8	8	72	51.7	51.7	13.234	0	190.66	3511200000	24	13.2265	sp|P00603|PA2B2_NAJMO;sp|P00602|PA2A1_NAJMO;tr|A0A2D4NMC2|A0A2D4NMC2_9SAUR;sp|Q9I900|PA2AD_NAJSP;sp|Q92086|PA2AC_NAJSP	sp|P00603|PA2B2_NAJMO;sp|P00602|PA2A1_NAJMO	16	11	PLA2	PA2A1_NAJMO;PA2B2_NAJMO	Acidic phospholipase A2 CM-I (svPLA2) (EC 3.1.1.4) (Phosphatidylcholine 2-acylhydrolase);Basic phospholipase A2 CM-II (svPLA2) (EC 3.1.1.4) (Phosphatidylcholine 2-acylhydrolase)	Naja mossambica (Mozambique spitting cobra)
9799199744	9799199744	78393999360	SUBCELLULAR LOCATION: Secreted.	16	16	13	90.7	90.7	70.3	13.268	0	303.86	78394000000	125	13.285	sp|P00605|PA2B4_NAJNG;sp|P00604|PA2B3_NAJMO;sp|P14556|PA2B_NAJPA;sp|P0DKU4|PA2B2_NAJNG;sp|P0DKU3|PA2B1_NAJNG;sp|P00599|PA2B1_NAJME;sp|P0CG57|PA2TC_OXYSC;sp|Q45Z47|PA22_OXYSC;tr|A6MFM6|A6MFM6_DEMVE	sp|P00605|PA2B4_NAJNG;sp|P00604|PA2B3_NAJMO	17	16	PLA2	PA2B3_NAJMO;PA2B4_NAJNG	Basic phospholipase A2 CM-III (svPLA2) (EC 3.1.1.4) (Phosphatidylcholine 2-acylhydrolase);Phospholipase A2 'basic' (svPLA2) (EC 3.1.1.4) (Phosphatidylcholine 2-acylhydrolase) (Phospholipase A2 isozyme III/IV) (CM-III/CM-IV)	Naja mossambica (Mozambique spitting cobra);Naja nigricollis (Black-necked spitting cobra)
550870	550870	14323000	SUBCELLULAR LOCATION: Secreted {ECO:0000250}.;SUBCELLULAR LOCATION: Secreted.	2	2	2	5.1	5.1	5.1	64.27	0	17.037	14323000	1	64.122	tr|A0A098LWY9|A0A098LWY9_PANGU;tr|A0A098LYE7|A0A098LYE7_9SAUR;tr|A0A346CI91|A0A346CI91_9SAUR;tr|A0A2H4N395|A0A2H4N395_BOTMO;tr|A0A182C6E9|A0A182C6E9_9SAUR;sp|F8J2D3|PLB_DRYCN;tr|T2HQ75|T2HQ75_OVOOK;tr|T2HP68|T2HP68_PROFL;tr|T1DLW3|T1DLW3_CROHD;tr|A0A2Z4NA16|A0A2Z4NA16_BOIIR;tr|A0A1W7RER1|A0A1W7RER1_AGKCO;tr|A0A346CLX0|A0A346CLX0_BORPO;tr|A0A1W7RB94|A0A1W7RB94_CROAD;tr|A0A0F7Z632|A0A0F7Z632_CROAD;…	tr|A0A098LWY9|A0A098LWY9_PANGU;tr|A0A098LYE7|A0A098LYE7_9SAUR;tr|A0A346CI91|A0A346CI91_9SAUR;tr|A0A2H4N395|A0A2H4N395_BOTMO;tr|A0A182C6E9|A0A182C6E9_9SAUR;sp|F8J2D3|PLB_DRYCN;tr|T2HQ75|T2HQ75_OVOOK;tr|T2HP68|T2HP68_PROFL;tr|T1DLW3|T1DLW3_CROHD;tr|A0A2Z4NA16|A0A2Z4NA16_BOIIR;tr|A0A1W7RER1|A0A1W7RER1_AGKCO;tr|A0A346CLX0|A0A346CLX0_BORPO;tr|A0A1W7RB94|A0A1W7RB94_CROAD;tr|A0A0F7Z632|A0A0F7Z632_CROAD;…	40	2	PLB	A0A077L7E7_PROEL;A0A098LWY9_PANGU;A0A098LYE7_9SAUR;A0A0B8RQP5_BOIIR;A0A0F7Z632_CROAD;A0A182C6E9_9SAUR;A0A1W7RB94_CROAD;A0A1W7RER1_AGKCO;A0A2H4N395_BOTMO;A0A2Z4NA16_BOIIR;A0A346CI91_9SAUR;A0A346CLX0_BORPO;A0A346CLY2_9SAUR;PLB_CROAD;PLB_DRYCN;T1DLW3_CROHD;T2HP68_PROFL;T2HQ75_OVOOK	Phospholipase B (PLB) (EC 3.1.1.-);Phospholipase B-like (EC 3.1.1.-);Phospholipase B-like (EC 3.1.1.-) (Fragment);Phospholipase-B 81 (PLB) (EC 3.1.1.-)	Agkistrodon contortrix contortrix (Southern copperhead);Ahaetulla prasina;Boiga irregularis (Brown tree snake);Borikenophis portoricensis (Puerto Rican racer) (Alsophis portoricensis);Bothrops moojeni (Lance-headed viper) (Caissaca);Crotalus adamanteus (Eastern diamondback rattlesnake);Crotalus horridus (Timber rattlesnake);Drysdalia coronoides (White-lipped snake) (Hoplocephalus coronoides);Ophe…
16431000	16431000	427200000	SUBCELLULAR LOCATION: Secreted.	6	5	4	9.6	8.1	6.9	66.291	0	101.92	427200000	7	66.246	sp|D3TTC1|VM3KL_NAJAT;sp|D6PXE8|VM3B_NAJAT;sp|P82942|VM3K_NAJKA	sp|D3TTC1|VM3KL_NAJAT;sp|D6PXE8|VM3B_NAJAT;sp|P82942|VM3K_NAJKA	13	6	SVMP	VM3B_NAJAT;VM3K_NAJKA;VM3KL_NAJAT	Hemorrhagic metalloproteinase-disintegrin-like kaouthiagin (EC 3.4.24.-) (Snake venom metalloproteinase) (SVMP);Zinc metalloproteinase-disintegrin-like atrase-B (EC 3.4.24.-) (Snake venom metalloproteinase) (SVMP);Zinc metalloproteinase-disintegrin-like kaouthiagin-like (K-like) (EC 3.4.24.-) (Snake venom metalloproteinase) (SVMP)	Naja atra (Chinese cobra);Naja kaouthia (Monocled cobra) (Naja siamensis)
40981000	40981000	983529984	SUBCELLULAR LOCATION: Secreted {ECO:0000250}.	4	4	3	6.3	6.3	4.8	68.253	0	54.17	983530000	12	68.254	sp|D5LMJ3|VM3A_NAJAT;tr|A0A346CLU9|A0A346CLU9_BORPO;tr|A0A346CLU8|A0A346CLU8_BORPO;tr|A0A346CLU7|A0A346CLU7_BORPO;tr|A0A346CLU6|A0A346CLU6_BORPO;tr|A0A346CLU5|A0A346CLU5_BORPO;tr|A0A346CLU2|A0A346CLU2_BORPO	sp|D5LMJ3|VM3A_NAJAT	14	4	SVMP	VM3A_NAJAT	Zinc metalloproteinase-disintegrin-like atrase-A (EC 3.4.24.-) (Snake venom metalloproteinase) (SVMP)	Naja atra (Chinese cobra)
76740000	76740000	1764999936	SUBCELLULAR LOCATION: Secreted {ECO:0000269|PubMed:8664285}.	14	14	13	24	24	22.5	68.176	0	323.31	1765000000	20	68.176	sp|Q10749|VM3M1_NAJMO;tr|Q9PT47|Q9PT47_9SAUR;tr|A0A1W7RJW8|A0A1W7RJW8_AGKCO;tr|A0A098M216|A0A098M216_9SAUR;tr|A0A098M214|A0A098M214_9SAUR;tr|A0A098M137|A0A098M137_9SAUR	sp|Q10749|VM3M1_NAJMO	35	14	SVMP	VM3M1_NAJMO	Snake venom metalloproteinase-disintegrin-like mocarhagin (MOC) (Mocarhagin-1) (SVMP) (EC 3.4.24.-) (Zinc metalloproteinase mocarhagin)	Naja mossambica (Mozambique spitting cobra)
67563000	67563000	1891800064	SUBCELLULAR LOCATION: Secreted.	8	7	2	11.2	9.7	4.3	67.661	0	323.31	1891800000	13	68.421	sp|Q9PVK7|VM3_NAJKA;sp|D3TTC2|VM3H_NAJAT;tr|A0A2H6MYK4|A0A2H6MYK4_MICLE;tr|A0A2H6MYF4|A0A2H6MYF4_MICLE;tr|R4G7J0|R4G7J0_9SAUR;tr|A0A2D4H703|A0A2D4H703_MICLE;tr|R4FIL7|R4FIL7_9SAUR;tr|B5KFV2|B5KFV2_PSEPO;tr|R4FIC4|R4FIC4_DENDV;tr|R4FIX4|R4FIX4_9SAUR;tr|R4G2W9|R4G2W9_9SAUR;tr|B5KFV3|B5KFV3_PSEAU;tr|A0A2H6MYZ4|A0A2H6MYZ4_MICLE;tr|A0A2D4P0X4|A0A2D4P0X4_MICSU;tr|A0A2H6MYR1|A0A2H6MYR1_MICLE;tr|A0A2H6NI…	sp|Q9PVK7|VM3_NAJKA;sp|D3TTC2|VM3H_NAJAT	39	8	SVMP	VM3_NAJKA;VM3H_NAJAT	Zinc metalloproteinase-disintegrin-like atragin (EC 3.4.24.-) (Snake venom metalloproteinase) (SVMP);Zinc metalloproteinase-disintegrin-like cobrin (EC 3.4.24.-) (Snake venom metalloproteinase) (SVMP)	Naja atra (Chinese cobra);Naja kaouthia (Monocled cobra) (Naja siamensis)
45077	45077	1307200	SUBCELLULAR LOCATION: Secreted {ECO:0000256|SAAS:SAAS01211722}.	5	1	0	7.2	2	0	69.137	0	6.6037	1307200	1	69.0875	tr|A0A194AS47|A0A194AS47_9SAUR;tr|U3EPC7|U3EPC7_MICFL;tr|A0A194AR91|A0A194AR91_9SAUR	tr|A0A194AS47|A0A194AS47_9SAUR;tr|U3EPC7|U3EPC7_MICFL	50	5	SVMP	A0A194AS47_9SAUR;U3EPC7_MICFL	Metalloproteinase (Type III) 1 (Metalloproteinase type III 1) (Snake venom metalloproteinase 1);Metalloproteinase type III 2	Micrurus fulvius (Eastern coral snake) (Coluber fulvius);Micrurus tener (Texas coral snake)
28859000	28859000	288590016		5	3	0	21.7	11.6	0	20.405	0	100.52	288590000	9	20.4825	tr|A0A2D4P0S5|A0A2D4P0S5_MICSU;tr|A0A2D4NYV1|A0A2D4NYV1_MICSU;tr|A0A2D4H710|A0A2D4H710_MICLE;tr|A0A2D4H737|A0A2D4H737_MICLE;tr|A0A2D4K526|A0A2D4K526_9SAUR;tr|A0A2D4K545|A0A2D4K545_9SAUR	tr|A0A2D4P0S5|A0A2D4P0S5_MICSU;tr|A0A2D4NYV1|A0A2D4NYV1_MICSU;tr|A0A2D4H710|A0A2D4H710_MICLE;tr|A0A2D4H737|A0A2D4H737_MICLE;tr|A0A2D4K526|A0A2D4K526_9SAUR;tr|A0A2D4K545|A0A2D4K545_9SAUR	75	5	SVMP	A0A2D4H710_MICLE;A0A2D4H737_MICLE;A0A2D4K526_9SAUR;A0A2D4K545_9SAUR;A0A2D4NYV1_MICSU;A0A2D4P0S5_MICSU	ACR domain-containing protein (Fragment);Disintegrin domain-containing protein (Fragment);Uncharacterized protein (Fragment)	Micrurus lemniscatus lemniscatus;Micrurus paraensis;Micrurus surinamensis (Surinam coral snake)
435000000	435000000	3480000000	SUBCELLULAR LOCATION: Secreted {ECO:0000250|UniProtKB:P61898}.;SUBCELLULAR LOCATION: Secreted {ECO:0000269|PubMed:1002678}.;SUBCELLULAR LOCATION: Secreted {ECO:0000269|PubMed:12359255}.;SUBCELLULAR LOCATION: Secreted {ECO:0000269|PubMed:20203422}.	9	9	8	71.6	71.6	61.2	13.022	0	323.31	3480000000	20	13.064	sp|P01140|NGFV_NAJNA;sp|Q5YF89|NGFV2_NAJSP;sp|P61899|NGFV_NAJKA;sp|P61898|NGFV_NAJAT;sp|Q3HXY3|NGFV1_PSEAU;sp|Q3HXY2|NGFV2_PSEAU;sp|Q3HXY1|NGFV3_PSEAU;tr|V8N4D8|V8N4D8_OPHHA	sp|P01140|NGFV_NAJNA;sp|Q5YF89|NGFV2_NAJSP;sp|P61899|NGFV_NAJKA;sp|P61898|NGFV_NAJAT	19	9	VNGF	NGFV_NAJAT;NGFV_NAJKA;NGFV_NAJNA;NGFV2_NAJSP	Venom nerve growth factor (v-NGF) (vNGF);Venom nerve growth factor (v-NGF) (vNGF) (Cobra nerve growth factor) (cNGF);Venom nerve growth factor 2 (v-NGF-2) (vNGF-2) (Nerve growth factor II)	Naja atra (Chinese cobra);Naja kaouthia (Monocled cobra) (Naja siamensis);Naja naja (Indian cobra);Naja sputatrix (Malayan spitting cobra) (Naja naja sputatrix)
652310	652310	9784700	SUBCELLULAR LOCATION: Secreted {ECO:0000250|UniProtKB:P61898}.;SUBCELLULAR LOCATION: Secreted {ECO:0000269|PubMed:19463841}.;SUBCELLULAR LOCATION: Secreted {ECO:0000269|PubMed:21801740}.	2	1	1	8.4	3.4	3.4	26.728	0	6.149	9784700	1	27.198	tr|T1DEA2|T1DEA2_CROOH;sp|Q9DEZ9|NGFV_CRODU;tr|J3SDV8|J3SDV8_CROAD;tr|T1DP47|T1DP47_CROOH;tr|T1E3D1|T1E3D1_CROHD;tr|T1E6V6|T1E6V6_CROOH;tr|Q6T6T1|Q6T6T1_BITGA;sp|Q3HXY8|NGFV2_PSETE;tr|A0A194AR77|A0A194AR77_9SAUR;sp|Q3HXX4|NGFV5_TROCA;sp|Q3HXX5|NGFV4_TROCA;sp|P25428|NGFV_MACLB;sp|Q3HXZ0|NGFV2_OXYMI;sp|Q3HXY7|NGFV1_NOTSC;sp|Q3HXY5|NGFV3_NOTSC;sp|Q3HXY6|NGFV2_NOTSC;tr|U3EPH5|U3EPH5_MICFL;sp|Q3HXX9|N…	tr|T1DEA2|T1DEA2_CROOH;sp|Q9DEZ9|NGFV_CRODU;tr|J3SDV8|J3SDV8_CROAD;tr|T1DP47|T1DP47_CROOH;tr|T1E3D1|T1E3D1_CROHD;tr|T1E6V6|T1E6V6_CROOH;tr|Q6T6T1|Q6T6T1_BITGA;sp|Q3HXY8|NGFV2_PSETE;tr|A0A194AR77|A0A194AR77_9SAUR;sp|Q3HXX4|NGFV5_TROCA;sp|Q3HXX5|NGFV4_TROCA;sp|P25428|NGFV_MACLB;sp|Q3HXZ0|NGFV2_OXYMI;sp|Q3HXY7|NGFV1_NOTSC;sp|Q3HXY5|NGFV3_NOTSC;sp|Q3HXY6|NGFV2_NOTSC;tr|U3EPH5|U3EPH5_MICFL;sp|Q3HXX9|N…	38	2	VNGF	A0A077L854_PROFL;A0A081DUA8_ECHCO;A0A194AQ56_SISMB;A0A194AR77_9SAUR;A0A194ARN2_SISTE;A0A194ARS6_9SAUR;A0A194AT78_9SAUR;A0A1L8D608_BOTAT;A0A1W7RFB5_AGKCO;B1Q3K2_PROFL;J3SDV8_CROAD;NGFV_BOTJR;NGFV_CRODU;NGFV_MACLB;NGFV_OXYSC;NGFV_PSEPO;NGFV1_NOTSC;NGFV1_OXYMI;NGFV2_HOPST;NGFV2_NOTSC;NGFV2_OXYMI;NGFV2_PSETE;NGFV2_TROCA;NGFV3_NOTSC;NGFV4_TROCA;NGFV5_TROCA;Q6T6T1_BITGA;R4FIR0_9SAUR;R4FJE9_9SAUR;T1DEA2…	BATXNGF1;Cadam10_NGF-1 (Venom nerve growth factor);Nerve growth factor;Nerve growth factor (Fragment);Nerve growth factor a;NGF-Bra-7;NGF-CohCI-3 (NGF-CohLL-1);NGF-CohID-1 (Fragment);NGF-CohLL-2;NGF-CohPH-1;NGF-Pse-1 (Fragment);Venom nerve growth factor;Venom nerve growth factor (v-NGF) (vNGF);Venom nerve growth factor (v-NGF) (vNGF) (Bj-NGF);Venom nerve growth factor (v-NGF) (vNGF) [Cleaved into…	Agkistrodon contortrix contortrix (Southern copperhead);Agkistrodon piscivorus (cottonmouth);Bitis gabonica (Gaboon adder) (Gaboon viper);Bothrops atrox (Barba amarilla) (Fer-de-lance);Bothrops jararacussu (Jararacussu);Brachyurophis roperi (Northern shovel-nosed snake);Crotalus adamanteus (Eastern diamondback rattlesnake);Crotalus durissus terrificus (South American rattlesnake);Crotalus horridu…
#!{Type}E	E	E	C	N	N	N	N	N	N	N	N	N	N	N	N	T	T	T	T		T	T	T
Protein family	Summed iBAQ values
3FTx	42836283336
PLA2	10189329728
VNGF	435652310
SVMP	230619077
CRISP	138782600
Nucleases	51942100
KUN	49108000
Ig-like	41859000
GPx	29585000
LAAO	12873350
CVF	8385630
PDE	3411300
PLB	550870
Protein family (>1%)	Summed iBAQ values
3FTx	42836283336
PLA2	10189329728
Low-abundance proteins (LAP)	1002769237
Low-abundance proteins (LAP)	Summed iBAQ values
VNGF	435652310
SVMP	230619077
CRISP	138782600
Nucleases	51942100
KUN	49108000
Ig-like	41859000
GPx	29585000
LAAO	12873350
CVF	8385630
PDE	3411300
PLB	550870

## Sheet: MQ_Analysis_Na_proteome_peplist
Sequence	N-term cleavage window	C-term cleavage window	Amino acid before	First amino acid	Second amino acid	Second last amino acid	Last amino acid	Amino acid after	A Count	R Count	N Count	D Count	C Count	Q Count	E Count	G Count	H Count	I Count	L Count	K Count	M Count	F Count	P Count	S Count	T Count	W Count	Y Count	V Count	U Count	O Count	Length	Missed cleavages	Mass	Proteins	Leading razor protein	Start position	End position	Unique (Groups)	Unique (Proteins)	Charges	PEP	Score	Identification type NA_80x_KH_PR2.raw	Experiment NA_80x_KH_PR2.raw	Intensity	Intensity NA_80x_KH_PR2.raw	Reverse	Potential contaminant	id
AAFLECCR	CEKRAKYIQEGDACKAAFLECCRYIKGVRD	QEGDACKAAFLECCRYIKGVRDENQRESEL	K	A	A	C	R	Y	2	1	0	0	2	0	1	0	0	0	1	0	0	1	0	0	0	0	0	0	0	0	8	0	1025.44	sp|I2C090|VCO3_OPHHA;tr|A8QL55|A8QL55_OPHHA;sp|Q91132|VCO3_NAJKA;tr|A0RZG1|A0RZG1_AUSSU;tr|Q49HM6|Q49HM6_AUSSU;sp|Q0ZZJ6|VCO31_AUSSU;tr|A0A081DUA7|A0A081DUA7_ECHCO;tr|A0A194ARG1|A0A194ARG1_9SAUR;sp|A0RZC6|VCO32_AUSSU;tr|A0RZG2|A0RZG2_AUSSU;sp|J3S836|VCO3_CROAD;tr|A0A0F7Z1I7|A0A0F7Z1I7_CROAD;tr|A0A194APJ4|A0A194APJ4_SISTE;tr|T1E3W8|T1E3W8_CROHD	sp|Q91132|VCO3_NAJKA	706	713	no	no	2	5.7705e-17	88.734	By MS/MS	1	132770000	132770000			0
AAKDDCDLPELCTGR	CCEKCKFKKAGAECRAAKDDCDLPELCTGR	AAKDDCDLPELCTGRSAECPTDSFQRNGHP	R	A	A	G	R	S	2	1	0	3	2	0	1	1	0	0	2	1	0	0	1	0	1	0	0	0	0	0	15	1	1719.76	tr|A0A2D4P0S5|A0A2D4P0S5_MICSU;tr|A0A2D4NYV1|A0A2D4NYV1_MICSU;tr|A0A2D4H710|A0A2D4H710_MICLE;tr|A0A2D4H737|A0A2D4H737_MICLE;tr|A0A2D4K526|A0A2D4K526_9SAUR;tr|A0A2D4K545|A0A2D4K545_9SAUR;tr|A0A194AS47|A0A194AS47_9SAUR;tr|U3EPC7|U3EPC7_MICFL	tr|A0A2D4P0S5|A0A2D4P0S5_MICSU	45	59	no	no	2;3	5.0478e-35	90.412	By MS/MS	2	269240000	269240000			1
AAKNDCDFPELCTGR	CCEKCKFKGAGAECRAAKNDCDFPELCTGR	AAKNDCDFPELCTGRSAKCPKDSFQRNGHP	R	A	A	G	R	S	2	1	1	2	2	0	1	1	0	0	1	1	0	1	1	0	1	0	0	0	0	0	15	1	1752.76	sp|Q10749|VM3M1_NAJMO	sp|Q10749|VM3M1_NAJMO	468	482	yes	yes	3	0.010935	35.657	By MS/MS	1	265400000	265400000			2
AAPMVPVK	TCPKGKNLCYKMTMRAAPMVPVKRGCIDVC	CYKMTMRAAPMVPVKRGCIDVCPKSSLLIK	R	A	A	V	K	R	2	0	0	0	0	0	0	0	0	0	0	1	1	0	2	0	0	0	0	2	0	0	8	0	811.463	sp|P01468|3SA1_NAJPA;sp|P01467|3SA1_NAJMO	sp|P01468|3SA1_NAJPA	28	35	yes	no	2	0.014363	41.502	By MS/MS	1	116180000	116180000			3
AAPMVPVKR	TCPKGKNLCYKMTMRAAPMVPVKRGCIDVC	YKMTMRAAPMVPVKRGCIDVCPKSSLLIKY	R	A	A	K	R	G	2	1	0	0	0	0	0	0	0	0	0	1	1	0	2	0	0	0	0	2	0	0	9	1	967.564	sp|P01468|3SA1_NAJPA;sp|P01467|3SA1_NAJMO	sp|P01468|3SA1_NAJPA	28	36	yes	no	1;2	0.00015413	68.915	By MS/MS	23	3482100000	3482100000			4
AEAESLYQSKYEELQITAGR	AEVKAQNEDIAQKSKAEAESLYQSKYEELQ	LYQSKYEELQITAGRHGDSVRNSKIEISEL	K	A	E	G	R	H	3	1	0	0	0	2	4	1	0	1	2	1	0	0	0	2	1	0	2	0	0	0	20	1	2285.12	CON__P04264	CON__P04264	367	386	yes	yes	3	0.0011305	31.233	By MS/MS	1	3473900	3473900		+	5
AIGGGLSSVGGGSSTIK	SGLGIGGGFSSSSGRAIGGGLSSVGGGSST	GGGLSSVGGGSSTIKYTTTSSSSRKSYKH_	R	A	I	I	K	Y	1	0	0	0	0	0	0	6	0	2	1	1	0	0	0	4	1	0	0	1	0	0	17	0	1446.77	CON__P48668;CON__P02538	CON__P48668	534	550	yes	no	2	0.0034414	41.283	By MS/MS	1	1977500	1977500		+	6
AIVTPPVCGNYFVER	LRDRPQCILNKPSRKAIVTPPVCGNYFVER	AIVTPPVCGNYFVERGEECDCGSPEDCQNT	K	A	I	E	R	G	1	1	1	0	1	0	1	1	0	1	0	0	0	1	2	0	1	0	1	3	0	0	15	0	1720.86	sp|Q10749|VM3M1_NAJMO	sp|Q10749|VM3M1_NAJMO	404	418	yes	yes	2;3	4.9313e-06	55.314	By MS/MS	2	32122000	32122000			7
AIVTPPVCGNYFVERGEECDCGSPEDCQNTCCDAATCK	LRDRPQCILNKPSRKAIVTPPVCGNYFVER	PEDCQNTCCDAATCKLQHEAQCDSGECCEK	K	A	I	C	K	L	3	1	2	3	7	1	4	3	0	1	0	1	0	1	3	1	3	0	1	3	0	0	38	1	4425.75	sp|Q10749|VM3M1_NAJMO	sp|Q10749|VM3M1_NAJMO	404	441	yes	yes	4	0.0097794	12.589	By MS/MS	1	32507000	32507000			8
AKRPDFSTLYIEEPDTTGHK	EARVMEVLKWLDLPKAKRPDFSTLYIEEPD	FSTLYIEEPDTTGHKFGPVSGQVIKSLQMA	K	A	K	H	K	F	1	1	0	2	0	0	2	1	1	1	1	2	0	1	2	1	3	0	1	0	0	0	20	2	2304.14	tr|A0A2D0TC04|A0A2D0TC04_NAJAT;tr|A0A0F7YYZ8|A0A0F7YYZ8_MICFL;tr|A0A2D4K5D9|A0A2D4K5D9_9SAUR;tr|A0A2D4FR34|A0A2D4FR34_MICCO;tr|A0A194ARD7|A0A194ARD7_9SAUR;tr|U3FAB3|U3FAB3_MICFL;tr|A0A2D4P571|A0A2D4P571_MICSU;tr|A0A2D4P521|A0A2D4P521_MICSU	tr|A0A2D0TC04|A0A2D0TC04_NAJAT	268	287	yes	no	4	0.003176	21.987	By MS/MS	1	4021000	4021000			9
AKVDCYDSVK	SSCSYAPNSQPIPDRAKVDCYDSVKGSAHD	PIPDRAKVDCYDSVKGSAHDYGALSLTELN	R	A	K	V	K	G	1	0	0	2	1	0	0	0	0	0	0	2	0	0	0	1	0	0	1	2	0	0	10	1	1183.55	tr|V8P395|V8P395_OPHHA	tr|V8P395|V8P395_OPHHA	102	111	yes	yes	3	0.0057572	43.308	By MS/MS	1	136000000	136000000			10
AKYIQEGDACK	DVMHENPMGYTCEKRAKYIQEGDACKAAFL	CEKRAKYIQEGDACKAAFLECCRYIKGVRD	R	A	K	C	K	A	2	0	0	1	1	1	1	1	0	1	0	2	0	0	0	0	0	0	1	0	0	0	11	1	1281.6	sp|I2C090|VCO3_OPHHA;tr|A8QL55|A8QL55_OPHHA;sp|Q91132|VCO3_NAJKA;tr|A0RZG1|A0RZG1_AUSSU;sp|Q01833|CO3_NAJNA;tr|Q49HM6|Q49HM6_AUSSU;sp|Q0ZZJ6|VCO31_AUSSU;tr|A0A2Z4N9Y8|A0A2Z4N9Y8_BOIIR;tr|A0A0B8RZV9|A0A0B8RZV9_BOIIR;tr|A0A346CI96|A0A346CI96_9SAUR;tr|M9T1M5|M9T1M5_CYLRU;tr|A0A081DUC5|A0A081DUC5_PYTRG	sp|Q91132|VCO3_NAJKA	695	705	no	no	2	0.011537	38.293	By MS/MS	1	68358000	68358000			11
ALTEAIEFDKAIER	RGRIDHGHHDGIAKRALTEAIEFDKAIERA	RALTEAIEFDKAIERAGELTRENDTLTVVT	R	A	L	E	R	A	3	1	0	1	0	0	3	0	0	2	1	1	0	1	0	0	1	0	0	0	0	0	14	1	1604.84	tr|A0A2D4ILH8|A0A2D4ILH8_MICLE	tr|A0A2D4ILH8|A0A2D4ILH8_MICLE	30	43	yes	yes	3	3.6334e-05	50.145	By MS/MS	1	4968900	4968900			12
ALTMEGNQASWR	SHWNSYCTETDTFIKALTMEGNQASWRFIR	FIKALTMEGNQASWRFIRIDTACVCVITKK	K	A	L	W	R	F	2	1	1	0	0	1	1	1	0	0	1	0	1	0	0	1	1	1	0	0	0	0	12	0	1362.63	tr|T1DEA2|T1DEA2_CROOH;sp|Q9DEZ9|NGFV_CRODU;tr|J3SDV8|J3SDV8_CROAD;tr|T1DP47|T1DP47_CROOH;tr|T1E3D1|T1E3D1_CROHD;tr|T1E6V6|T1E6V6_CROOH;tr|Q6T6T1|Q6T6T1_BITGA;sp|Q3HXY8|NGFV2_PSETE;tr|A0A194AR77|A0A194AR77_9SAUR;sp|Q3HXX4|NGFV5_TROCA;sp|Q3HXX5|NGFV4_TROCA;sp|P25428|NGFV_MACLB;sp|Q3HXZ0|NGFV2_OXYMI;sp|Q3HXY7|NGFV1_NOTSC;sp|Q3HXY5|NGFV3_NOTSC;sp|Q3HXY6|NGFV2_NOTSC;tr|U3EPH5|U3EPH5_MICFL;sp|Q3HXX9|N…	sp|P01140|NGFV_NAJNA	87	98	no	no	2;3	4.1723e-161	137	By MS/MS	3	708080000	708080000			13
AQYEDIAQK	NNRNLDLNSIIAEVKAQYEDIAQKSRAEAE	IIAEVKAQYEDIAQKSRAEAESWYQGKYEE	K	A	Q	Q	K	S	2	0	0	1	0	2	1	0	0	1	0	1	0	0	0	0	0	0	1	0	0	0	9	0	1064.51	tr|A0A2D4MNJ7|A0A2D4MNJ7_9SAUR;tr|V8NYV8|V8NYV8_OPHHA	tr|A0A2D4MNJ7|A0A2D4MNJ7_9SAUR	325	333	yes	no	2	0.0027786	66.682	By MS/MS	2	21838000	21838000			14
AVLSTVPR	NSRQGIRHHLSPVYKAVLSTVPRRFHNQMA	HLSPVYKAVLSTVPRRFHNQMAQ_______	K	A	V	P	R	R	1	1	0	0	0	0	0	0	0	0	1	0	0	0	1	1	1	0	0	2	0	0	8	0	841.502	tr|A0A2D4H622|A0A2D4H622_MICLE	tr|A0A2D4H622|A0A2D4H622_MICLE	85	92	yes	yes	2	0.0014148	66.994	By MS/MS	1	4139500000	4139500000			15
AVPFVIVPLEQGLHDVEIK	QRYRQQFPIKALSSRAVPFVIVPLEQGLHD	VIVPLEQGLHDVEIKASVQEALWSDGVRKK	R	A	V	I	K	A	1	0	0	1	0	1	2	1	1	2	2	1	0	1	2	0	0	0	0	4	0	0	19	0	2102.18	sp|Q91132|VCO3_NAJKA	sp|Q91132|VCO3_NAJKA	879	897	yes	yes	3	0.00043828	40.085	By MS/MS	1	14406000	14406000			16
AVYVLNDK	EGDPGARVGLVAVDKAVYVLNDKYKISQAK	GLVAVDKAVYVLNDKYKISQAKIWDTIEKS	K	A	V	D	K	Y	1	0	1	1	0	0	0	0	0	0	1	1	0	0	0	0	0	0	1	2	0	0	8	0	920.497	sp|I2C090|VCO3_OPHHA;tr|V8N3L4|V8N3L4_OPHHA;sp|Q91132|VCO3_NAJKA;tr|A0RZG1|A0RZG1_AUSSU;sp|Q01833|CO3_NAJNA;tr|Q49HM6|Q49HM6_AUSSU;sp|Q0ZZJ6|VCO31_AUSSU;tr|A0A081DUA7|A0A081DUA7_ECHCO;tr|A0A194ARG1|A0A194ARG1_9SAUR;tr|A0A2Z4N9Y8|A0A2Z4N9Y8_BOIIR;tr|A0A0B8RZV9|A0A0B8RZV9_BOIIR;tr|A0A346CI96|A0A346CI96_9SAUR;sp|A0RZC6|VCO32_AUSSU;tr|A0RZG2|A0RZG2_AUSSU;tr|A8QL54|A8QL54_BUNFA	sp|Q91132|VCO3_NAJKA	583	590	no	no	2	0.0053849	57.463	By MS/MS	1	8162100	8162100			17
AVYVLNDKYK	EGDPGARVGLVAVDKAVYVLNDKYKISQAK	VAVDKAVYVLNDKYKISQAKIWDTIEKSDF	K	A	V	Y	K	I	1	0	1	1	0	0	0	0	0	0	1	2	0	0	0	0	0	0	2	2	0	0	10	1	1211.65	sp|I2C090|VCO3_OPHHA;tr|V8N3L4|V8N3L4_OPHHA;sp|Q91132|VCO3_NAJKA;tr|A0RZG1|A0RZG1_AUSSU;sp|Q01833|CO3_NAJNA;tr|Q49HM6|Q49HM6_AUSSU;sp|Q0ZZJ6|VCO31_AUSSU;tr|A0A081DUA7|A0A081DUA7_ECHCO;tr|A0A194ARG1|A0A194ARG1_9SAUR;tr|A0A2Z4N9Y8|A0A2Z4N9Y8_BOIIR;tr|A0A0B8RZV9|A0A0B8RZV9_BOIIR;tr|A0A346CI96|A0A346CI96_9SAUR;sp|A0RZC6|VCO32_AUSSU;tr|A0RZG2|A0RZG2_AUSSU;tr|A8QL54|A8QL54_BUNFA	sp|Q91132|VCO3_NAJKA	583	592	no	no	3	0.0065116	37.344	By MS/MS	1	15953000	15953000			18
CAAAVCNCDLVAANCFAGAR	ECSQGKLTCSGGNNKCAAAVCNCDLVAANC	CNCDLVAANCFAGARYIDANYNINLKERCQ	K	C	A	A	R	Y	7	1	2	1	4	0	0	1	0	0	1	0	0	1	0	0	0	0	0	2	0	0	20	0	2169.92	sp|P00603|PA2B2_NAJMO	sp|P00603|PA2B2_NAJMO	84	103	yes	yes	2;3	3.8354e-13	66.498	By MS/MS	8	464580000	464580000			19
CCEDVMHENPMGYTCEKR	NASKAAEFQDQDLRKCCEDVMHENPMGYTC	DVMHENPMGYTCEKRAKYIQEGDACKAAFL	K	C	C	K	R	A	0	1	1	1	3	0	3	1	1	0	0	1	2	0	1	0	1	0	1	1	0	0	18	1	2314.89	sp|Q91132|VCO3_NAJKA	sp|Q91132|VCO3_NAJKA	677	694	yes	yes	3;4	0.00099987	35.473	By MS/MS	2	14753000	14753000			20
CCQVHDNCYEK	CGRGGKGTPVDDLDRCCQVHDNCYEKAGKM	DLDRCCQVHDNCYEKAGKMGCWPYLTLYKY	R	C	C	E	K	A	0	0	1	1	3	1	1	0	1	0	0	1	0	0	0	0	0	0	1	1	0	0	11	0	1511.56	sp|P00605|PA2B4_NAJNG;sp|P00604|PA2B3_NAJMO;sp|P14556|PA2B_NAJPA	sp|P00605|PA2B4_NAJNG	43	53	yes	no	2;3	9.0264e-13	79.474	By MS/MS	2	819400000	819400000			21
CCQVHDNCYGEAEK	CGRGGKGTAVDDLDRCCQVHDNCYGEAEKL	RCCQVHDNCYGEAEKLGCWPYLTLYKYECS	R	C	C	E	K	L	1	0	1	1	3	1	2	1	1	0	0	1	0	0	0	0	0	0	1	1	0	0	14	0	1768.66	sp|P00603|PA2B2_NAJMO;sp|P00602|PA2A1_NAJMO;tr|A0A2D4NMC2|A0A2D4NMC2_9SAUR;sp|Q9I900|PA2AD_NAJSP;sp|Q92086|PA2AC_NAJSP	sp|P00603|PA2B2_NAJMO	43	56	yes	no	3	0.017739	25.718	By MS/MS	1	221660000	221660000			22
CCQVHDNCYGEAEKLGCWPYLTLYK	CGRGGKGTAVDDLDRCCQVHDNCYGEAEKL	EAEKLGCWPYLTLYKYECSQGKLTCSGGNN	R	C	C	Y	K	Y	1	0	1	1	4	1	2	2	1	0	3	2	0	0	1	0	1	1	3	1	0	0	25	1	3163.37	sp|P00603|PA2B2_NAJMO;sp|P00602|PA2A1_NAJMO	sp|P00603|PA2B2_NAJMO	43	67	yes	no	3;4	1.3455e-26	68.369	By MS/MS	2	488180000	488180000			23
CCQVHDNCYGEAEKLGCWPYLTLYKYECSQGK	CGRGGKGTAVDDLDRCCQVHDNCYGEAEKL	WPYLTLYKYECSQGKLTCSGGNNKCAAAVC	R	C	C	G	K	L	1	0	1	1	5	2	3	3	1	0	3	3	0	0	1	1	1	1	4	1	0	0	32	2	4015.71	sp|P00603|PA2B2_NAJMO;sp|P00602|PA2A1_NAJMO	sp|P00603|PA2B2_NAJMO	43	74	yes	no	4	0.0053797	14.704	By MS/MS	1	12968000	12968000			24
CGAAVCNCDLVAANCFAGAR	KCSQGKLTCSGGNSKCGAAVCNCDLVAANC	CNCDLVAANCFAGARYIDANYNINFKKRCQ	K	C	G	A	R	Y	6	1	2	1	4	0	0	2	0	0	1	0	0	1	0	0	0	0	0	2	0	0	20	0	2155.9	sp|P00605|PA2B4_NAJNG;sp|P00604|PA2B3_NAJMO	sp|P00605|PA2B4_NAJNG	84	103	yes	no	2;3	2.3962e-33	88.441	By MS/MS	6	10433000000	10433000000			25
CGDGMVCSK	IPPNPDGIMAEPGTKCGDGMVCSKGQCVDV	AEPGTKCGDGMVCSKGQCVDVQTAY_____	K	C	G	S	K	G	0	0	0	1	2	0	0	2	0	0	0	1	1	0	0	1	0	0	0	1	0	0	9	0	1012.38	sp|D3TTC1|VM3KL_NAJAT;sp|D6PXE8|VM3B_NAJAT;sp|P82942|VM3K_NAJKA	sp|D3TTC1|VM3KL_NAJAT	575	583	yes	no	2	0.015892	60.799	By MS/MS	1	26261000	26261000			26
CGDGMVCSNR	SPRDPSYGMVEPGTKCGDGMVCSNRQCVDV	EPGTKCGDGMVCSNRQCVDVKTAY______	K	C	G	N	R	Q	0	1	1	1	2	0	0	2	0	0	0	0	1	0	0	1	0	0	0	1	0	0	10	0	1154.43	sp|Q9PVK7|VM3_NAJKA;sp|D3TTC2|VM3H_NAJAT;tr|A0A2H6MYK4|A0A2H6MYK4_MICLE;tr|A0A2H6MYF4|A0A2H6MYF4_MICLE;tr|A0A2D4H703|A0A2D4H703_MICLE;tr|A0A2H6MYZ4|A0A2H6MYZ4_MICLE;tr|A0A2D4P0X4|A0A2D4P0X4_MICSU;tr|A0A2H6MYR1|A0A2H6MYR1_MICLE;tr|B5KFV5|B5KFV5_OXYSU;tr|B5KFV6|B5KFV6_OXYMI;tr|A0A024AXX7|A0A024AXX7_MICIK;tr|R4FIY6|R4FIY6_9SAUR;tr|A0A2D4P0S5|A0A2D4P0S5_MICSU;tr|A0A2D4NYV1|A0A2D4NYV1_MICSU;tr|A0A2D4H…	sp|Q9PVK7|VM3_NAJKA	582	591	no	no	2	0.0074436	46.426	By MS/MS	2	195460000	195460000			27
CKNPNPEPSGCR	NLDNKVYKEYFFETKCKNPNPEPSGCRGID	ETKCKNPNPEPSGCRGIDSSHWNSYCTETD	K	C	K	C	R	G	0	1	2	0	2	0	1	1	0	0	0	1	0	0	3	1	0	0	0	0	0	0	12	1	1414.61	sp|P01140|NGFV_NAJNA;sp|P61899|NGFV_NAJKA;sp|P61898|NGFV_NAJAT	sp|P01140|NGFV_NAJNA	56	67	yes	no	2;3	2.6551e-13	80.438	By MS/MS	2	154010000	154010000			28
CNKLIPLAYK	______________________________	______________________________	K	C	N	Y	K	T	1	0	1	0	1	0	0	0	0	1	2	2	0	0	1	0	0	0	1	0	0	0	10	1	1218.68	sp|P86540|3SA8_NAJNA;sp|P86382|3SA7_NAJNA;sp|P24780|3SA3_NAJNA;sp|P01447|3SA1_NAJNA;sp|P01445|3SA7A_NAJKA;tr|A0A0U5ALB9|A0A0U5ALB9_NAJNA;tr|A0A0U5AL91|A0A0U5AL91_NAJNA;tr|A0A0U4W6K7|A0A0U4W6K7_NAJNA;tr|A0A0U4N5W4|A0A0U4N5W4_NAJNA;sp|P86539|3SA3A_NAJNA;sp|P24779|3SA5_NAJKA;sp|P01446|3SA3_NAJKA	sp|P86540|3SA8_NAJNA	3	12	yes	no	2	0.012662	38.962	By MS/MS	1	92031000	92031000			29
CNQLIPPFWK	______________________________	______________________________	K	C	N	W	K	T	0	0	1	0	1	1	0	0	0	1	1	1	0	1	2	0	0	1	0	0	0	0	10	0	1301.66	sp|P01469|3SA2_NAJMO;sp|P01458|3SA3_NAJNI;sp|P01468|3SA1_NAJPA;sp|P01467|3SA1_NAJMO	sp|P01468|3SA1_NAJPA	3	12	no	no	1;2;3	2.3557e-06	73.26	By MS/MS	13	16916000000	16916000000			30
CPATCFCR	LAKKSKCQTEWIKSKCPATCFCRTEII___	TEWIKSKCPATCFCRTEII___________	K	C	P	C	R	T	1	1	0	0	3	0	0	0	0	0	0	0	0	1	1	0	1	0	0	0	0	0	8	0	1070.41	sp|Q3SB07|CRVP_OXYSC;sp|Q3SB06|CRVP_OXYMI;tr|R4G7K2|R4G7K2_9SAUR;tr|H8PG95|H8PG95_9SAUR;sp|Q3SB05|CRVP_PSETE	sp|Q3SB07|CRVP_OXYSC	227	234	yes	no	2	3.7112e-45	103.29	By MS/MS	1	13705000	13705000			31
CPIMTNQCIALR	NGLPCQNNGYCYNGKCPIMTNQCIALRGPG	NGKCPIMTNQCIALRGPGVKVSRDSCFTLN	K	C	P	L	R	G	1	1	1	0	2	1	0	0	0	2	1	0	1	0	1	0	1	0	0	0	0	0	12	0	1475.7	sp|Q9PVK7|VM3_NAJKA;sp|D3TTC2|VM3H_NAJAT;tr|R4G7J0|R4G7J0_9SAUR	sp|Q9PVK7|VM3_NAJKA	497	508	no	no	2;3	0	186.3	By MS/MS	3	216170000	216170000			32
CPIMTNQCIALRGPGVK	NGLPCQNNGYCYNGKCPIMTNQCIALRGPG	IMTNQCIALRGPGVKVSRDSCFTLNQRTRG	K	C	P	V	K	V	1	1	1	0	2	1	0	2	0	2	1	1	1	0	2	0	1	0	0	1	0	0	17	1	1913.96	sp|Q9PVK7|VM3_NAJKA;sp|D3TTC2|VM3H_NAJAT	sp|Q9PVK7|VM3_NAJKA	497	513	yes	no	3	0.0078708	35.303	By MS/MS	1	28240000	28240000			33
CSQGKLTCSGGNSK	GKMGCWPYLTLYKYKCSQGKLTCSGGNSKC	KCSQGKLTCSGGNSKCGAAVCNCDLVAANC	K	C	S	S	K	C	0	0	1	0	2	1	0	3	0	0	1	2	0	0	0	3	1	0	0	0	0	0	14	1	1482.66	sp|P00605|PA2B4_NAJNG;sp|P00604|PA2B3_NAJMO	sp|P00605|PA2B4_NAJNG	70	83	yes	no	2	3.4666e-17	78.934	By MS/MS	1	2488200	2488200			34
CSSITDLEAVNQR	CLFGPVPSPDVSGCKCSSITDLEAVNQRLN	CKCSSITDLEAVNQRLNLIDQAKMQSEADN	K	C	S	Q	R	L	1	1	1	1	1	1	1	0	0	1	1	0	0	0	0	2	1	0	0	1	0	0	13	0	1491.7	tr|A0A2D0TC04|A0A2D0TC04_NAJAT;tr|A0A0F7YYZ8|A0A0F7YYZ8_MICFL;tr|A0A2D4K5D9|A0A2D4K5D9_9SAUR;tr|A0A2D4FR34|A0A2D4FR34_MICCO;tr|A0A194ARD7|A0A194ARD7_9SAUR;tr|U3FAB3|U3FAB3_MICFL;tr|A0A2D4P571|A0A2D4P571_MICSU;tr|A0A2D4P521|A0A2D4P521_MICSU;tr|A0A2H6N6S6|A0A2H6N6S6_MICLE	tr|A0A2D0TC04|A0A2D0TC04_NAJAT	533	545	yes	no	2	0.0003834	58.676	By MS/MS	1	10343000	10343000			35
DDCDLPELCTGR	KCKFKKAGAECRAAKDDCDLPELCTGRSAE	AAKDDCDLPELCTGRSAECPTDSFQRNGHP	K	D	D	G	R	S	0	1	0	3	2	0	1	1	0	0	2	0	0	0	1	0	1	0	0	0	0	0	12	0	1449.59	tr|A0A2D4P0S5|A0A2D4P0S5_MICSU;tr|A0A2D4NYV1|A0A2D4NYV1_MICSU;tr|A0A2D4H710|A0A2D4H710_MICLE;tr|A0A2D4H737|A0A2D4H737_MICLE;tr|A0A2D4K526|A0A2D4K526_9SAUR;tr|A0A2D4K545|A0A2D4K545_9SAUR;tr|A0A194AS47|A0A194AS47_9SAUR;tr|U3EPC7|U3EPC7_MICFL	tr|A0A2D4P0S5|A0A2D4P0S5_MICSU	48	59	no	no	2	2.402e-53	101.64	By MS/MS	1	5022400	5022400			36
DFYTFDSEAIVKK	YEGAAPRIRSKNVPKDFYTFDSEAIVKKLT	PKDFYTFDSEAIVKKLTCRKPKQHFKAYLA	K	D	F	K	K	L	1	0	0	2	0	0	1	0	0	1	0	2	0	2	0	1	1	0	1	1	0	0	13	1	1561.77	tr|A0A2D0TC04|A0A2D0TC04_NAJAT	tr|A0A2D0TC04|A0A2D0TC04_NAJAT	370	382	yes	yes	2	3.6793e-08	52.255	By MS/MS	1	2599200	2599200			37
DPNYGMVAPGTK	KKKNSMICHCPPPSKDPNYGMVAPGTKCGV	PSKDPNYGMVAPGTKCGVKKVCRNRQCVKV	K	D	P	T	K	C	1	0	1	1	0	0	0	2	0	0	0	1	1	0	2	0	1	0	1	1	0	0	12	0	1248.58	sp|Q10749|VM3M1_NAJMO	sp|Q10749|VM3M1_NAJMO	583	594	yes	yes	2	0.02122	38.086	By MS/MS	1	9491600	9491600			38
DPSYGMVEPGTK	KKRNSMICNCSISPRDPSYGMVEPGTKCGD	SPRDPSYGMVEPGTKCGDGMVCSNRQCVDV	R	D	P	T	K	C	0	0	0	1	0	0	1	2	0	0	0	1	1	0	2	1	1	0	1	1	0	0	12	0	1279.58	sp|Q9PVK7|VM3_NAJKA;tr|A0A2H6MYK4|A0A2H6MYK4_MICLE;tr|A0A2H6MYF4|A0A2H6MYF4_MICLE	sp|Q9PVK7|VM3_NAJKA	570	581	no	no	2	0.019231	39.022	By MS/MS	1	899240000	899240000			39
DQSEKNHILR	DDPRSPPACNWFRGRDQSEKNHILRGQFNS	WFRGRDQSEKNHILRGQFNSVWGFPTINQT	R	D	Q	L	R	G	0	1	1	1	0	1	1	0	1	1	1	1	0	0	0	1	0	0	0	0	0	0	10	1	1238.64	tr|A0A2D4LDN5|A0A2D4LDN5_9SAUR	tr|A0A2D4LDN5|A0A2D4LDN5_9SAUR	70	79	yes	yes	3	0.014546	34.721	By MS/MS	1	7687700	7687700			40
DRPQCILNKPSR	FSSCSVQEHREYLLRDRPQCILNKPSRKAI	LLRDRPQCILNKPSRKAIVTPPVCGNYFVE	R	D	R	S	R	K	0	2	1	1	1	1	0	0	0	1	1	1	0	0	2	1	0	0	0	0	0	0	12	2	1482.77	sp|Q10749|VM3M1_NAJMO	sp|Q10749|VM3M1_NAJMO	391	402	yes	yes	2	2.2816e-117	124.74	By MS/MS	1	217120000	217120000			41
DSCFTLNQR	NQCIALRGPGVKVSRDSCFTLNQRTRGCGL	GVKVSRDSCFTLNQRTRGCGLCRMEYGRKI	R	D	S	Q	R	T	0	1	1	1	1	1	0	0	0	0	1	0	0	1	0	1	1	0	0	0	0	0	9	0	1139.5	sp|Q9PVK7|VM3_NAJKA;sp|D3TTC2|VM3H_NAJAT;sp|A8QL48|VM3_BUNFA;sp|A8QL49|VM3_BUNMU	sp|Q9PVK7|VM3_NAJKA	517	525	yes	no	2	7.884e-17	83.614	By MS/MS	1	507730000	507730000			42
EADAITLDGGHIFTAGK	VAETTEDCLIKIIKREADAITLDGGHIFTA	DAITLDGGHIFTAGKCGLVPILSEIPRDEA	R	E	A	G	K	C	3	0	0	2	0	0	1	3	1	2	1	1	0	1	0	0	2	0	0	0	0	0	17	0	1714.85	tr|A0A2H6N0G3|A0A2H6N0G3_MICLE;tr|A0A2D4KC13|A0A2D4KC13_9SAUR;tr|A0A2H6N0F2|A0A2H6N0F2_MICLE	tr|A0A2H6N0G3|A0A2H6N0G3_MICLE	393	409	yes	no	3	0.0063544	33.624	By MS/MS	1	5819100	5819100			43
EDHPVHKR	VDNANSLNRNIRAKREDHPVHKRGEYSVCD	RNIRAKREDHPVHKRGEYSVCDSVDVWVAN	R	E	D	K	R	G	0	1	0	1	0	0	1	0	2	0	0	1	0	0	1	0	0	0	0	1	0	0	8	1	1016.52	tr|T1DEA2|T1DEA2_CROOH;sp|Q9DEZ9|NGFV_CRODU;tr|J3SDV8|J3SDV8_CROAD;tr|T1DP47|T1DP47_CROOH;tr|T1E3D1|T1E3D1_CROHD;tr|T1E6V6|T1E6V6_CROOH;tr|T1E7J7|T1E7J7_CROOH	tr|T1DEA2|T1DEA2_CROOH	108	115	yes	no	2	0.0070964	50.039	By MS/MS	1	9784700	9784700			44
EEKEKVIHYQK	KQMTVSFQQERQVWKEEKEKVIHYQKQLQQ	QVWKEEKEKVIHYQKQLQQSYLHMYKAN__	K	E	E	Q	K	Q	0	0	0	0	0	1	3	0	1	1	0	3	0	0	0	0	0	0	1	1	0	0	11	2	1429.76	tr|K4GPZ6|K4GPZ6_XENUN	tr|K4GPZ6|K4GPZ6_XENUN	136	146	yes	yes	2	0.01412	27.254	By MS/MS	1	382250000	382250000			45
EFLEIAR	______________________________	______________________________	-	E	F	A	R	N	1	1	0	0	0	0	2	0	0	1	1	0	0	1	0	0	0	0	0	0	0	0	7	0	876.471	tr|A0A2D4KYN2|A0A2D4KYN2_9SAUR;tr|A0A2D4KYL3|A0A2D4KYL3_9SAUR	tr|A0A2D4KYN2|A0A2D4KYN2_9SAUR	1	7	yes	no	2	0.00071033	56.51	By MS/MS	1	6286600	6286600			46
EGEAEKEKR	RKRERKTERGGKREKEGEAEKEKRQRKRGR	GGKREKEGEAEKEKRQRKRGRQRGERGRKR	K	E	G	K	R	Q	1	1	0	0	0	0	4	1	0	0	0	2	0	0	0	0	0	0	0	0	0	0	9	2	1074.53	tr|V8NHK3|V8NHK3_OPHHA	tr|V8NHK3|V8NHK3_OPHHA	203	211	yes	yes	2	0.0063251	32.47	By MS/MS	1	0	0			47
EHQEYLLR	ISDEPFYEFSSCSVREHQEYLLRERPQCIL	FSSCSVREHQEYLLRERPQCILNKPSRKAI	R	E	H	L	R	E	0	1	0	0	0	1	2	0	1	0	2	0	0	0	0	0	0	0	1	0	0	0	8	0	1086.55	sp|D5LMJ3|VM3A_NAJAT	sp|D5LMJ3|VM3A_NAJAT	381	388	yes	yes	2;3	9.9115e-24	92.191	By MS/MS	3	880840000	880840000			48
EIQALCYPSIKK	IVINDLSLIHDLPKREIQALCYPSIKKWNL	PKREIQALCYPSIKKWNLDKYTMGSITSFT	R	E	I	K	K	W	1	0	0	0	1	1	1	0	0	2	1	2	0	0	1	1	0	0	1	0	0	0	12	1	1448.77	tr|A0A2R4N4Q6|A0A2R4N4Q6_NAJAT;sp|A8QL58|OXLA_NAJAT;sp|P0DI91|OXLA_NAJOX	tr|A0A2R4N4Q6|A0A2R4N4Q6_NAJAT	424	435	yes	no	2	0.00011482	67.563	By MS/MS	1	70725000	70725000			49
EIVDLHNSLR	VDFNSESTRRKKKQKEIVDLHNSLRRRVSP	KKKQKEIVDLHNSLRRRVSPTASNMLKMEW	K	E	I	L	R	R	0	1	1	1	0	0	1	0	1	1	2	0	0	0	0	1	0	0	0	1	0	0	10	0	1194.64	sp|P86543|CRVP1_NAJNA;tr|V8N8B4|V8N8B4_OPHHA;sp|Q7ZT98|CRVP_OPHHA;sp|P0DL15|CRVPB_NAJHA;sp|P84805|CRVP1_NAJKA;sp|Q7T1K6|CRVP1_NAJAT	sp|P84805|CRVP1_NAJKA	35	44	no	no	3	0.0066371	36.334	By MS/MS	1	36537000	36537000			50
EIVDLHNSLRR	VDFNSESTRRKKKQKEIVDLHNSLRRRVSP	KKQKEIVDLHNSLRRRVSPTASNMLKMEWY	K	E	I	R	R	R	0	2	1	1	0	0	1	0	1	1	2	0	0	0	0	1	0	0	0	1	0	0	11	1	1350.74	sp|P86543|CRVP1_NAJNA;tr|V8N8B4|V8N8B4_OPHHA;sp|Q7ZT98|CRVP_OPHHA;sp|P84805|CRVP1_NAJKA;sp|Q7T1K6|CRVP1_NAJAT	sp|P84805|CRVP1_NAJKA	35	45	no	no	3	0.0012252	44.309	By MS/MS	1	48636000	48636000			51
EIVECCSRDK	FKRGCAATCPEARPREIVECCSRDKCNH__	EARPREIVECCSRDKCNH____________	R	E	I	D	K	C	0	1	0	1	2	0	2	0	0	1	0	1	0	0	0	1	0	0	0	1	0	0	10	1	1294.56	sp|C1IC49|3NO25_WALAE	sp|C1IC49|3NO25_WALAE	74	83	yes	yes	2;3	0.0027494	64.836	By MS/MS	2	158870000	158870000			52
EKEHHSGCCVQNDNSGCVQTLR	IRKDQQIEKLIQKEREKEHHSGCCVQNDNS	CCVQNDNSGCVQTLREDCSETLATFVKWPD	R	E	K	L	R	E	0	1	2	1	3	2	2	2	2	0	1	1	0	0	0	2	1	0	0	2	0	0	22	1	2614.11	tr|V8PEU8|V8PEU8_OPHHA	tr|V8PEU8|V8PEU8_OPHHA	474	495	yes	yes	4	0.018906	13.872	By MS/MS	1	77047000	77047000			53
ENAPRIK	GIKTMILMTDLTNKRENAPRIKQKKKKLYK	MTDLTNKRENAPRIKQKKKKLYKK______	R	E	N	I	K	Q	1	1	1	0	0	0	1	0	0	1	0	1	0	0	1	0	0	0	0	0	0	0	7	1	826.466	tr|A0A2D4I372|A0A2D4I372_MICLE;tr|A0A2D4KB66|A0A2D4KB66_9SAUR;tr|A0A2D4I399|A0A2D4I399_MICLE;tr|A0A2D4KB56|A0A2D4KB56_9SAUR;tr|A0A2D4KB65|A0A2D4KB65_9SAUR;tr|A0A2D4H5N6|A0A2D4H5N6_MICLE	tr|A0A2D4I372|A0A2D4I372_MICLE	85	91	yes	no	2	0.019414	46.351	By MS/MS	1	20772000	20772000			54
ERPQCILNKPSR	FSSCSVREHQEYLLRERPQCILNKPSRKAI	LLRERPQCILNKPSRKAIVSRPVCGNNFVE	R	E	R	S	R	K	0	2	1	0	1	1	1	0	0	1	1	1	0	0	2	1	0	0	0	0	0	0	12	2	1496.79	sp|D5LMJ3|VM3A_NAJAT	sp|D5LMJ3|VM3A_NAJAT	389	400	yes	yes	4	0.011788	23.236	By MS/MS	1	43769000	43769000			55
ETVLLPR	KPAASVTLKSFGEWRETVLLPRKRNDNAQL	LKSFGEWRETVLLPRKRNDNAQLLTGIDFN	R	E	T	P	R	K	0	1	0	0	0	0	1	0	0	0	2	0	0	0	1	0	1	0	0	1	0	0	7	0	826.491	sp|D3TTC1|VM3KL_NAJAT;sp|D6PXE8|VM3B_NAJAT	sp|D3TTC1|VM3KL_NAJAT	282	288	no	no	2	0.00071033	56.51	By MS/MS	1	235040000	235040000			56
EVVHFMNSLR	DQYQGTIWFNYYKGREVVHFMNSLRYDAMA	YYKGREVVHFMNSLRYDAMALGNHEFDNGL	R	E	V	L	R	Y	0	1	1	0	0	0	1	0	1	0	1	0	1	1	0	1	0	0	0	2	0	0	10	0	1230.62	tr|A0A194AS98|A0A194AS98_9SAUR;tr|U3FYP9|U3FYP9_MICFL;tr|A0A0F7YZM6|A0A0F7YZM6_MICFL;tr|A0A2I4HXH5|A0A2I4HXH5_NAJAT	tr|A0A2I4HXH5|A0A2I4HXH5_NAJAT	75	84	no	no	2	0.014574	41.979	By MS/MS	1	5954700	5954700			57
EYREYLLR	KRTAPAFQFSSCSIREYREYLLRDRPQCIL	FSSCSIREYREYLLRDRPQCILNKPLSTDI	R	E	Y	L	R	D	0	2	0	0	0	0	2	0	0	0	2	0	0	0	0	0	0	0	2	0	0	0	8	1	1140.59	sp|D3TTC1|VM3KL_NAJAT;sp|D6PXE8|VM3B_NAJAT	sp|D3TTC1|VM3KL_NAJAT	383	390	yes	no	2;3	5.5533e-25	94.407	By MS/MS	2	125710000	125710000			58
FAAPSNK	YHAMNEYPTYQTHSRFAAPSNKQNPYDEGR	PTYQTHSRFAAPSNKQNPYDEGRPKNGTKP	R	F	A	N	K	Q	2	0	1	0	0	0	0	0	0	0	0	1	0	1	1	1	0	0	0	0	0	0	7	0	733.376	tr|A0A2D4MV49|A0A2D4MV49_9SAUR;tr|A0A2D4MWD4|A0A2D4MWD4_9SAUR	tr|A0A2D4MV49|A0A2D4MV49_9SAUR	280	286	yes	no	2	0.0048308	53.522	By MS/MS	1	15218000	15218000			59
FEMEQNLR	DIDNTRMTLDDFRIKFEMEQNLRQGVDADI	LDDFRIKFEMEQNLRQGVDADINGLRQVLD	K	F	E	L	R	Q	0	1	1	0	0	1	2	0	0	0	1	0	1	1	0	0	0	0	0	0	0	0	8	0	1065.49	CON__P35527	CON__P35527	243	250	yes	yes	2	1.221e-05	72.234	By MS/MS	1	1710100	1710100		+	60
FGPVSGQVIK	FSTLYIEEPDTTGHKFGPVSGQVIKSLQMA	TTGHKFGPVSGQVIKSLQMADRTLGMLMEG	K	F	G	I	K	S	0	0	0	0	0	1	0	2	0	1	0	1	0	1	1	1	0	0	0	2	0	0	10	0	1030.58	tr|A0A2D0TC04|A0A2D0TC04_NAJAT	tr|A0A2D0TC04|A0A2D0TC04_NAJAT	288	297	yes	yes	2	0.0014802	52.716	By MS/MS	1	35350000	35350000			61
FHECNLGNLICDAVVYNNLR	GRTIVYLNGTTHACRFHECNLGNLICDAVV	LGNLICDAVVYNNLRHPDDNEWNHVSMCIV	R	F	H	L	R	H	1	1	4	1	2	0	1	1	1	1	3	0	0	1	0	0	0	0	1	2	0	0	20	0	2420.14	tr|A0A194AS98|A0A194AS98_9SAUR;tr|U3FYP9|U3FYP9_MICFL;tr|A0A0F7YZM6|A0A0F7YZM6_MICFL;tr|A0A0B8RXZ9|A0A0B8RXZ9_BOIIR;tr|A0A2I4HXH5|A0A2I4HXH5_NAJAT;tr|A0A346CI90|A0A346CI90_9SAUR	tr|A0A2I4HXH5|A0A2I4HXH5_NAJAT	330	349	no	no	3	0.00062463	31.462	By MS/MS	1	4507500	4507500			62
FHGWIDSTIMTGLR	APVGRIHFAGEYTGRFHGWIDSTIMTGLRA	RFHGWIDSTIMTGLRAARDVNRASQKPSKI	R	F	H	L	R	A	0	1	0	1	0	0	0	2	1	2	1	0	1	1	0	1	2	1	0	0	0	0	14	0	1632.81	tr|A0A2R4N4Q6|A0A2R4N4Q6_NAJAT	tr|A0A2R4N4Q6|A0A2R4N4Q6_NAJAT	478	491	yes	yes	2;3	1.2567e-17	78.692	By MS/MS	2	28521000	28521000			63
FIRIDTACVCVITK	FIKALTMEGNQASWRFIRIDTACVCVITKK	RFIRIDTACVCVITKKTGN___________	R	F	I	T	K	K	1	1	0	1	2	0	0	0	0	3	0	1	0	1	0	0	2	0	0	2	0	0	14	1	1694.88	sp|P01140|NGFV_NAJNA;sp|Q5YF89|NGFV2_NAJSP;sp|Q3HXY3|NGFV1_PSEAU;sp|Q3HXY2|NGFV2_PSEAU;sp|Q3HXY1|NGFV3_PSEAU	sp|P01140|NGFV_NAJNA	99	112	yes	no	3	0.0035218	42.785	By MS/MS	1	31884000	31884000			64
FIRIDTACVCVITKK	FIKALTMEGNQASWRFIRIDTACVCVITKK	FIRIDTACVCVITKKTGN____________	R	F	I	K	K	T	1	1	0	1	2	0	0	0	0	3	0	2	0	1	0	0	2	0	0	2	0	0	15	2	1822.98	sp|P01140|NGFV_NAJNA;sp|Q5YF89|NGFV2_NAJSP;sp|Q3HXY3|NGFV1_PSEAU;sp|Q3HXY2|NGFV2_PSEAU;sp|Q3HXY1|NGFV3_PSEAU	sp|P01140|NGFV_NAJNA	99	113	yes	no	3	0.00079795	47.532	By MS/MS	1	5121600	5121600			65
FKGAEAECR	DGLQCEFGECCEQCKFKGAEAECRASKHDC	CCEQCKFKGAEAECRASKHDCDMPELCTGQ	K	F	K	C	R	A	2	1	0	0	1	0	2	1	0	0	0	1	0	1	0	0	0	0	0	0	0	0	9	1	1066.49	tr|A0A346CM37|A0A346CM37_9SAUR;tr|A0A346CM38|A0A346CM38_9SAUR;tr|A0A346CM21|A0A346CM21_9SAUR;tr|A0A098M142|A0A098M142_9SAUR;tr|A0A098M217|A0A098M217_9SAUR;tr|A0A098M218|A0A098M218_9SAUR;tr|A0A098M220|A0A098M220_9SAUR;tr|A0A346CM22|A0A346CM22_9SAUR;tr|A0A346CM16|A0A346CM16_9SAUR;tr|A0A346CM42|A0A346CM42_9SAUR;tr|A0A346CM11|A0A346CM11_9SAUR;tr|A0A346CM43|A0A346CM43_9SAUR;tr|A0A098M157|A0A098M157_9S…	tr|A0A346CM37|A0A346CM37_9SAUR	401	409	yes	no	2	1.0903e-25	91.041	By MS/MS	1	169750000	169750000			66
FKGAETECR	PHAQCDSEECCEKCKFKGAETECRAAKDDC	CCEKCKFKGAETECRAAKDDCDLPEFCTGQ	K	F	K	C	R	A	1	1	0	0	1	0	2	1	0	0	0	1	0	1	0	0	1	0	0	0	0	0	9	1	1096.5	sp|D5LMJ3|VM3A_NAJAT;tr|A0A346CLU9|A0A346CLU9_BORPO;tr|A0A346CLU8|A0A346CLU8_BORPO;tr|A0A346CLU7|A0A346CLU7_BORPO;tr|A0A346CLU6|A0A346CLU6_BORPO;tr|A0A346CLU5|A0A346CLU5_BORPO;tr|A0A346CLU2|A0A346CLU2_BORPO	sp|D5LMJ3|VM3A_NAJAT	457	465	yes	no	2	7.5555e-11	81.297	By MS/MS	1	38383000	38383000			67
FKGAGAECR	HEAQCDSGECCEKCKFKGAGAECRAAKNDC	CCEKCKFKGAGAECRAAKNDCDFPELCTGR	K	F	K	C	R	A	2	1	0	0	1	0	1	2	0	0	0	1	0	1	0	0	0	0	0	0	0	0	9	1	994.465	sp|Q10749|VM3M1_NAJMO;tr|Q9PT47|Q9PT47_9SAUR;tr|A0A1W7RJW8|A0A1W7RJW8_AGKCO;tr|A0A098M216|A0A098M216_9SAUR;tr|A0A098M214|A0A098M214_9SAUR;tr|A0A098M137|A0A098M137_9SAUR;sp|Q9PVK7|VM3_NAJKA	sp|Q10749|VM3M1_NAJMO	459	467	no	no	2	5.5632e-27	94.407	By MS/MS	1	471160000	471160000			68
FKTIDECHR	CLEFIYGGCGGNANRFKTIDECHRTCVG__	GGNANRFKTIDECHRTCVG___________	R	F	K	H	R	T	0	1	0	1	1	0	1	0	1	1	0	1	0	1	0	0	1	0	0	0	0	0	9	1	1204.57	sp|P00986|VKT2_NAJNI;sp|P82966|VKTCI_OPHHA	sp|P00986|VKT2_NAJNI	45	53	yes	no	2	1.4568e-10	79.469	By MS/MS	1	136390000	136390000			69
FLEQQNQVLQTK	KSLNNQFASFIDKVRFLEQQNQVLQTKWEL	KVRFLEQQNQVLQTKWELLQQVDTSTRTHN	R	F	L	T	K	W	0	0	1	0	0	4	1	0	0	0	2	1	0	1	0	0	1	0	0	1	0	0	12	0	1474.78	CON__P04264;CON__ENSEMBL:ENSBTAP00000038253;CON__P35908v2;CON__P35908;CON__Q9R0H5;CON__Q6NXH9;CON__Q6IFZ6;CON__Q7Z794	CON__P04264	200	211	yes	no	2	1.9395e-05	71.223	By MS/MS	1	17244000	17244000		+	70
FLEQQNQVLQTKWELLQQVDTSTR	KSLNNQFASFIDKVRFLEQQNQVLQTKWEL	QTKWELLQQVDTSTRTHNLEPYFESFINNL	R	F	L	T	R	T	0	1	1	1	0	6	2	0	0	0	4	1	0	1	0	1	3	1	0	2	0	0	24	1	2931.51	CON__P04264	CON__P04264	200	223	yes	yes	3	0.002533	21.129	By MS/MS	1	6159900	6159900		+	71
FLVNPQGKPVMR	WSPLKIHDIKWNFEKFLVNPQGKPVMRWFH	FEKFLVNPQGKPVMRWFHRTNVSTVKNDII	K	F	L	M	R	W	0	1	1	0	0	1	0	1	0	0	1	1	1	1	2	0	0	0	0	2	0	0	12	1	1384.76	tr|V8P395|V8P395_OPHHA	tr|V8P395|V8P395_OPHHA	229	240	yes	yes	2;3	3.2779e-212	145.63	By MS/MS	2	77944000	77944000			72
FPILSANIRPK	NGLNGLLDPLLKNVKFPILSANIRPKGPIA	KNVKFPILSANIRPKGPIASNISGYILPYK	K	F	P	P	K	G	1	1	1	0	0	0	0	0	0	2	1	1	0	1	2	1	0	0	0	0	0	0	11	1	1254.74	tr|A0A194AS98|A0A194AS98_9SAUR;tr|U3FYP9|U3FYP9_MICFL;tr|A0A0F7YZM6|A0A0F7YZM6_MICFL;tr|A0A2I4HXH5|A0A2I4HXH5_NAJAT	tr|A0A2I4HXH5|A0A2I4HXH5_NAJAT	112	122	no	no	2;3	0.0098501	40.987	By MS/MS	2	20444000	20444000			73
FPSVLLSGMYTATSQAK	DNPQNQSIGNQNYMKFPSVLLSGMYTATSQ	SVLLSGMYTATSQAKVPRTTWEQYKPFYCK	K	F	P	A	K	V	2	0	0	0	0	1	0	1	0	0	2	1	1	1	1	3	2	0	1	1	0	0	17	0	1799.91	tr|V8P9R0|V8P9R0_OPHHA	tr|V8P9R0|V8P9R0_OPHHA	63	79	yes	yes	2;3	0.0053513	39.917	By MS/MS	2	13721000	13721000			74
GASKVPVK	TCPKGKNLCYKMTMRGASKVPVKRGCIDVC	CYKMTMRGASKVPVKRGCIDVCPKSSLLIK	R	G	A	V	K	R	1	0	0	0	0	0	0	1	0	0	0	2	0	0	1	1	0	0	0	2	0	0	8	1	784.481	sp|P01469|3SA2_NAJMO	sp|P01469|3SA2_NAJMO	28	35	yes	yes	2	0.00040237	70.912	By MS/MS	1	489220000	489220000			75
GASKVPVKR	TCPKGKNLCYKMTMRGASKVPVKRGCIDVC	YKMTMRGASKVPVKRGCIDVCPKSSLLIKY	R	G	A	K	R	G	1	1	0	0	0	0	0	1	0	0	0	2	0	0	1	1	0	0	0	2	0	0	9	2	940.582	sp|P01469|3SA2_NAJMO	sp|P01469|3SA2_NAJMO	28	36	yes	yes	1;2	3.1579e-10	79.451	By MS/MS	5	2189400000	2189400000			76
GCAATCPIPKR	YTETWYDGRGTRIERGCAATCPIPKRPGIH	RIERGCAATCPIPKRPGIHVTCCSTDRCNP	R	G	C	K	R	P	2	1	0	0	2	0	0	1	0	1	0	1	0	0	2	0	1	0	0	0	0	0	11	1	1229.6	tr|R4G7K4|R4G7K4_9SAUR;tr|R4G323|R4G323_9SAUR;tr|R4G2J5|R4G2J5_9SAUR;tr|R4FK93|R4FK93_9SAUR	tr|R4G7K4|R4G7K4_9SAUR	57	67	yes	no	2	0.013766	40.045	By MS/MS	1	35263000	35263000			77
GCAATCPVAK	KRFNERKLLGKRYTRGCAATCPVAKPREIV	KRYTRGCAATCPVAKPREIVECCSTDRCNH	R	G	C	A	K	P	3	0	0	0	2	0	0	1	0	0	0	1	0	0	1	0	1	0	0	1	0	0	10	0	1033.47	sp|P01399|3NO2D_NAJHA	sp|P01399|3NO2D_NAJHA	41	50	yes	yes	2	0.0057185	63.565	By MS/MS	1	15093000	15093000			78
GCAATCPVAKPR	KRFNERKLLGKRYTRGCAATCPVAKPREIV	YTRGCAATCPVAKPREIVECCSTDRCNH__	R	G	C	P	R	E	3	1	0	0	2	0	0	1	0	0	0	1	0	0	2	0	1	0	0	1	0	0	12	1	1286.62	sp|P01399|3NO2D_NAJHA	sp|P01399|3NO2D_NAJHA	41	52	yes	yes	2;3	2.4466e-138	128.69	By MS/MS	2	1279300000	1279300000			79
GCGCPSVKK	YKKQWSGHRGTIIERGCGCPSVKKGIEINC	GTIIERGCGCPSVKKGIEINCCTTDKCNR_	R	G	C	K	K	G	0	0	0	0	2	0	0	2	0	0	0	2	0	0	1	1	0	0	0	1	0	0	9	1	991.458	sp|P01420|3S13_NAJHA;sp|P0CB06|3S12_OXYSC;sp|Q45Z11|3S11_OXYSC;sp|Q9YGJ5|3S1A2_NAJSP;sp|Q9YGJ6|3S1A1_NAJSP;sp|O57327|3S1A4_NAJSP;sp|O57326|3S1A3_NAJSP;sp|P82849|3S1B2_NAJKA;sp|P01421|3S14_NAJHA;sp|P68419|3S11_NAJNI;sp|P01422|3S12_NAJHA;sp|P01423|3S12_NAJNI;sp|P01424|3S11_NAJME;sp|P25675|3S12_NAJHH;sp|P68417|3S11_NAJHA;sp|P68418|3S11_NAJHH;sp|A7X4R5|3S13_OXYMI	sp|P01420|3S13_NAJHA	39	47	yes	no	2	0.014989	43.814	By MS/MS	1	65527000	65527000			80
GCGCPTVKK	YKKRWRDHRGYRTERGCGCPTVKKGIELNC	GYRTERGCGCPTVKKGIELNCCTTDRCNN_	R	G	C	K	K	G	0	0	0	0	2	0	0	2	0	0	0	2	0	0	1	0	1	0	0	1	0	0	9	1	1005.47	sp|P01431|3S11_NAJMO;sp|P01432|3S13_NAJMO;sp|C1IC48|3S14_WALAE;sp|C1IC47|3S13_WALAE	sp|P01431|3S11_NAJMO	40	48	yes	no	2	0.021427	38.806	By MS/MS	1	17650000	17650000			81
GCIDVCPK	YKMTMRAAPMVPVKRGCIDVCPKSSLLIKY	PMVPVKRGCIDVCPKSSLLIKYMCCNTDKC	R	G	C	P	K	S	0	0	0	1	2	0	0	1	0	1	0	1	0	0	1	0	0	0	0	1	0	0	8	0	947.42	sp|P01469|3SA2_NAJMO;sp|P01458|3SA3_NAJNI;tr|Q9PS33|Q9PS33_NAJOX;sp|Q98957|3SA1A_NAJAT;sp|P60303|3SA4_NAJKA;sp|O93473|3SA4A_NAJSP;sp|O93471|3SA1_NAJSP;sp|O73857|3SA5A_NAJSP;sp|O73856|3SA4B_NAJSP;sp|P60302|3SA3_NAJSP;sp|P60304|3SA1_NAJAT;sp|Q98959|3SA3A_NAJAT;sp|Q02454|3SA0_NAJSP;sp|Q98958|3SA1D_NAJAT;sp|Q91136|3SATF_NAJAT;sp|P01442|3SA2_NAJAT;sp|Q91135|3SAPF_NAJAT;sp|Q91124|3SA8B_NAJAT;sp|Q98961|…	sp|P01468|3SA1_NAJPA	37	44	no	no	2	1.7845e-07	72.234	By MS/MS	69	1006400000	1006400000			82
GCIDVCPKDSALVK	YKMYMVATPMLPVKRGCIDVCPKDSALVKY	RGCIDVCPKDSALVKYMCCNTDKCN_____	R	G	C	V	K	Y	1	0	0	2	2	0	0	1	0	1	1	2	0	0	1	1	0	0	0	2	0	0	14	1	1560.76	sp|P01462|3SA2_NAJHA;sp|P01465|3SA6_NAJHA;sp|P01456|3SA1_NAJNI;sp|P01454|3SA9_NAJHA	sp|P01462|3SA2_NAJHA	37	50	yes	no	2;3	5.3591e-06	65.347	By MS/MS	2	375330000	375330000			83
GCIDVCPKSSLLIK	YKMTMRAAPMVPVKRGCIDVCPKSSLLIKY	RGCIDVCPKSSLLIKYMCCNTDKCN_____	R	G	C	I	K	Y	0	0	0	1	2	0	0	1	0	2	2	2	0	0	1	2	0	0	0	1	0	0	14	1	1588.83	sp|P01469|3SA2_NAJMO;sp|P01468|3SA1_NAJPA;sp|P01467|3SA1_NAJMO;sp|P0DSN1|3SAN_NAJNG;sp|P01470|3SA3_NAJMO	sp|P01468|3SA1_NAJPA	37	50	no	no	2;3	1.5746e-05	54.772	By MS/MS	2	89561000	89561000			84
GCQQTFAVVGAVPGDTYIAR	AWNNYEQTTMQQMTRGCQQTFAVVGAVPGD	FAVVGAVPGDTYIARGRVNRPSHLWSAACC	R	G	C	A	R	G	3	1	0	1	1	2	0	3	0	1	0	0	0	1	1	0	2	0	1	3	0	0	20	0	2109.03	tr|V8N4Y2|V8N4Y2_OPHHA	tr|V8N4Y2|V8N4Y2_OPHHA	85	104	yes	yes	2;3	1.1447e-09	54.7	By MS/MS	2	153770000	153770000			85
GDSSNHSSGDLDISIVGDYIKR	PSFLAAGGDGYYMLKGDSSNHSSGDLDISI	SGDLDISIVGDYIKRMGKVFPAMEGRMVFS	K	G	D	K	R	M	0	1	1	4	0	0	0	3	1	3	1	1	0	0	0	5	0	0	1	1	0	0	22	1	2334.11	tr|A0A2I4HXH5|A0A2I4HXH5_NAJAT;tr|A0A346CI90|A0A346CI90_9SAUR	tr|A0A2I4HXH5|A0A2I4HXH5_NAJAT	489	510	yes	no	3;4	1.7416e-20	71.742	By MS/MS	2	15807000	15807000			86
GEPGAPGLPDLPFRK	HQDKVKFLLQDKLGRGEPGAPGLPDLPFRK	GEPGAPGLPDLPFRKPIGAVGTEPSDPAVQ	R	G	E	R	K	P	1	1	0	1	0	0	1	3	0	0	2	1	0	1	4	0	0	0	0	0	0	0	15	1	1549.83	tr|U3FC87|U3FC87_MICFL	tr|U3FC87|U3FC87_MICFL	171	185	yes	yes	1	0.0083607	25.386	By MS/MS	1	55801000	55801000			87
GFNVDGKALR	FDRLIRQSKLWCYAKGFNVDGKALRRAEQA	WCYAKGFNVDGKALRRAEQAKGCPPTSKAG	K	G	F	L	R	R	1	1	1	1	0	0	0	2	0	0	1	1	0	1	0	0	0	0	0	1	0	0	10	1	1075.58	tr|V8P4Q2|V8P4Q2_OPHHA	tr|V8P4Q2|V8P4Q2_OPHHA	378	387	yes	yes	2	0.022056	28.174	By MS/MS	1	309680	309680			88
GGKGTPVDDLDR	RPWWHFADYGCYCGRGGKGTPVDDLDRCCQ	CGRGGKGTPVDDLDRCCQVHDNCYEKAGKM	R	G	G	D	R	C	0	1	0	3	0	0	0	3	0	0	1	1	0	0	1	0	1	0	0	1	0	0	12	1	1228.6	sp|P00605|PA2B4_NAJNG;sp|P00604|PA2B3_NAJMO;sp|P00599|PA2B1_NAJME	sp|P00605|PA2B4_NAJNG	31	42	yes	no	1;2;3	2.1359e-43	83.005	By MS/MS	5	2437900000	2437900000			89
GGKGTPVDDLDRCCQVHDNCYEK	RPWWHFADYGCYCGRGGKGTPVDDLDRCCQ	DLDRCCQVHDNCYEKAGKMGCWPYLTLYKY	R	G	G	E	K	A	0	1	1	4	3	1	1	3	1	0	1	2	0	0	1	0	1	0	1	2	0	0	23	2	2722.15	sp|P00605|PA2B4_NAJNG;sp|P00604|PA2B3_NAJMO	sp|P00605|PA2B4_NAJNG	31	53	yes	no	3;4;5	1.8445e-05	35.973	By MS/MS	3	760980000	760980000			90
GICVAEPYEIR	ITTWVVLAVSFTPTKGICVAEPYEIRVMKV	TPTKGICVAEPYEIRVMKVFFIDLQMPYSV	K	G	I	I	R	V	1	1	0	0	1	0	2	1	0	2	0	0	0	0	1	0	0	0	1	1	0	0	11	0	1305.64	sp|Q91132|VCO3_NAJKA	sp|Q91132|VCO3_NAJKA	799	809	yes	yes	2	0.014065	40.045	By MS/MS	1	4320000	4320000			91
GIDSSHWNSYCTETDTFIK	ETKCKNPNPEPSGCRGIDSSHWNSYCTETD	SHWNSYCTETDTFIKALTMEGNQASWRFIR	R	G	I	I	K	A	0	0	1	2	1	0	1	1	1	2	0	1	0	1	0	3	3	1	1	0	0	0	19	0	2259.97	sp|P01140|NGFV_NAJNA;sp|Q5YF89|NGFV2_NAJSP;sp|P61899|NGFV_NAJKA;sp|P61898|NGFV_NAJAT	sp|P01140|NGFV_NAJNA	68	86	yes	no	2;3	0	179.19	By MS/MS	2	1111900000	1111900000			92
GIELNCCTTDR	GYRTERGCGCPTVKKGIELNCCTTDRCNN_	TVKKGIELNCCTTDRCNN____________	K	G	I	D	R	C	0	1	1	1	2	0	1	1	0	1	1	0	0	0	0	0	2	0	0	0	0	0	11	0	1337.57	sp|P01431|3S11_NAJMO	sp|P01431|3S11_NAJMO	49	59	yes	yes	2	1.0056e-41	100.15	By MS/MS	1	48730000	48730000			93
GKNLCYK	KCNQLIPPFWKTCPKGKNLCYKMTMRAAPM	PFWKTCPKGKNLCYKMTMRAAPMVPVKRGC	K	G	K	Y	K	M	0	0	1	0	1	0	0	1	0	0	1	2	0	0	0	0	0	0	1	0	0	0	7	1	881.443	sp|P01469|3SA2_NAJMO;sp|P01468|3SA1_NAJPA;sp|P01467|3SA1_NAJMO	sp|P01468|3SA1_NAJPA	17	23	no	no	2	0.0070598	44.531	By MS/MS	6	8443500000	8443500000			94
GKNLCYKMTMR	KCNQLIPPFWKTCPKGKNLCYKMTMRAAPM	TCPKGKNLCYKMTMRAAPMVPVKRGCIDVC	K	G	K	M	R	A	0	1	1	0	1	0	0	1	0	0	1	2	2	0	0	0	1	0	1	0	0	0	11	2	1400.67	sp|P01469|3SA2_NAJMO;sp|P01468|3SA1_NAJPA;sp|P01467|3SA1_NAJMO	sp|P01468|3SA1_NAJPA	17	27	no	no	4	0.0041398	31.431	By MS/MS	2	11262000	11262000			95
GLLSELVK	KLCSTSEDTVQKSKKGLLSELVKSKPNISE	TVQKSKKGLLSELVKSKPNISEEELAATIL	K	G	L	V	K	S	0	0	0	0	0	0	1	1	0	0	3	1	0	0	0	1	0	0	0	1	0	0	8	0	857.522	tr|Q91134|Q91134_NAJNA	tr|Q91134|Q91134_NAJNA	555	562	yes	yes	2	0.0038112	52.683	By MS/MS	1	44255000	44255000			96
GREEVWR	TSHSYLIDRKGAAHRGREEVWRACTLLIRK	DRKGAAHRGREEVWRACTLLIRKVEASDAG	R	G	R	W	R	A	0	2	0	0	0	0	2	1	0	0	0	0	0	0	0	0	0	1	0	1	0	0	7	1	930.467	tr|A0A2D4LDN5|A0A2D4LDN5_9SAUR;tr|A0A2D4PIZ6|A0A2D4PIZ6_MICSU;tr|V8NBD1|V8NBD1_OPHHA	tr|V8NBD1|V8NBD1_OPHHA	181	187	no	no	2	0.00016618	71.378	By MS/MS	1	153600000	153600000			97
GREVVHFMNSLR	AGDQYQGTIWFNYYKGREVVHFMNSLRYDA	YYKGREVVHFMNSLRYDAMALGNHEFDNGL	K	G	R	L	R	Y	0	2	1	0	0	0	1	1	1	0	1	0	1	1	0	1	0	0	0	2	0	0	12	1	1443.74	tr|A0A194AS98|A0A194AS98_9SAUR;tr|U3FYP9|U3FYP9_MICFL;tr|A0A0F7YZM6|A0A0F7YZM6_MICFL;tr|A0A2I4HXH5|A0A2I4HXH5_NAJAT	tr|A0A2I4HXH5|A0A2I4HXH5_NAJAT	73	84	no	no	3	0.01001	36.982	By MS/MS	1	3084500	3084500			98
GSSGGGCFGGSSGGYGGLGGFGGGSFR	GGFSSGGFSGGSFSRGSSGGGCFGGSSGGY	GGYGGLGGFGGGSFRGSYGSSSFGGSYGGS	R	G	S	F	R	G	0	1	0	0	1	0	0	15	0	0	1	0	0	3	0	5	0	0	1	0	0	0	27	0	2341.98	CON__P13645	CON__P13645	60	86	yes	yes	3	4.263e-06	29.745	By MS/MS	1	8292400	8292400		+	99
GTPVDDLDR	WHFADYGCYCGRGGKGTPVDDLDRCCQVHD	CGRGGKGTPVDDLDRCCQVHDNCYEKAGKM	K	G	T	D	R	C	0	1	0	3	0	0	0	1	0	0	1	0	0	0	1	0	1	0	0	1	0	0	9	0	986.467	sp|P00605|PA2B4_NAJNG;sp|P00604|PA2B3_NAJMO;sp|P00599|PA2B1_NAJME;sp|P0CG57|PA2TC_OXYSC;sp|Q45Z47|PA22_OXYSC;tr|A6MFM6|A6MFM6_DEMVE	sp|P00605|PA2B4_NAJNG	34	42	yes	no	2	3.7494e-19	72.138	By MS/MS	18	86012000	86012000			100
GTPVDDLDRCCQVHDNCYEK	WHFADYGCYCGRGGKGTPVDDLDRCCQVHD	DLDRCCQVHDNCYEKAGKMGCWPYLTLYKY	K	G	T	E	K	A	0	1	1	4	3	1	1	1	1	0	1	1	0	0	1	0	1	0	1	2	0	0	20	1	2480.02	sp|P00605|PA2B4_NAJNG;sp|P00604|PA2B3_NAJMO	sp|P00605|PA2B4_NAJNG	34	53	yes	no	2;3;4	0.00061311	35.737	By MS/MS	3	13589000000	13589000000			101
HADKLTTLGVNK	GPYLEFRDEVEELQKHADKLTTLGVNKIIA	LQKHADKLTTLGVNKIIALGHSGFMEDCRI	K	H	A	N	K	I	1	0	1	1	0	0	0	1	1	0	2	2	0	0	0	0	2	0	0	1	0	0	12	1	1295.72	tr|A0A2I4HXH5|A0A2I4HXH5_NAJAT	tr|A0A2I4HXH5|A0A2I4HXH5_NAJAT	178	189	no	no	3	0.019309	29.926	By MS/MS	1	20579000	20579000			102
HFEVGFIQPGSVK	VSHSEDECLHFKILKHFEVGFIQPGSVKVY	LKHFEVGFIQPGSVKVYSYYNLDEKCTKFY	K	H	F	V	K	V	0	0	0	0	0	1	1	2	1	1	0	1	0	2	1	1	0	0	0	2	0	0	13	0	1443.75	sp|I2C090|VCO3_OPHHA;tr|A8QL55|A8QL55_OPHHA;tr|A0A2D4HQU0|A0A2D4HQU0_MICLE;tr|A0A2D4KNJ4|A0A2D4KNJ4_9SAUR;sp|Q91132|VCO3_NAJKA;tr|A0RZG1|A0RZG1_AUSSU;sp|Q01833|CO3_NAJNA;tr|Q49HM6|Q49HM6_AUSSU;sp|Q0ZZJ6|VCO31_AUSSU;tr|A0A081DUA7|A0A081DUA7_ECHCO;tr|A0A194ARG1|A0A194ARG1_9SAUR;tr|A8QL54|A8QL54_BUNFA;sp|J3S836|VCO3_CROAD;tr|A0A0F7Z1I7|A0A0F7Z1I7_CROAD;tr|A0A194APJ4|A0A194APJ4_SISTE;tr|T1E3W8|T1E3W8…	sp|Q91132|VCO3_NAJKA	1445	1457	no	no	2;3	0.0005507	59.8	By MS/MS	2	18643000	18643000			103
HGQGTGELLQVSGIK	KGSTLRQAFEHSVHRHGQGTGELLQVSGIK	HGQGTGELLQVSGIKVVYDLSQKPGKRVVS	R	H	G	I	K	V	0	0	0	0	0	2	1	4	1	1	2	1	0	0	0	1	1	0	0	1	0	0	15	0	1522.81	tr|A0A194AS98|A0A194AS98_9SAUR;tr|U3FYP9|U3FYP9_MICFL;tr|A0A0F7YZM6|A0A0F7YZM6_MICFL;tr|A0A0B8RXZ9|A0A0B8RXZ9_BOIIR;tr|A0A182C5T8|A0A182C5T8_9SAUR;tr|A0A2I4HXH5|A0A2I4HXH5_NAJAT;tr|W8EFS0|W8EFS0_MACLB;tr|A0A346CI90|A0A346CI90_9SAUR	tr|A0A2I4HXH5|A0A2I4HXH5_NAJAT	418	432	no	no	3	7.7435e-06	53.001	By MS/MS	1	18825000	18825000			104
HGVQELEIELQSQLSKK	GQEVQSSAKEVTQLRHGVQELEIELQSQLS	VQELEIELQSQLSKKAALEKSLEDTKNRYC	R	H	G	K	K	A	0	0	0	0	0	3	3	1	1	1	3	2	0	0	0	2	0	0	0	1	0	0	17	1	1965.05	CON__P35527	CON__P35527	375	391	yes	yes	3	0.0164	21.841	By MS/MS	1	3871200	3871200		+	105
HLDCTLQR	GAWGLLATPGELCPRHLDCTLQRRKECPLG	PGELCPRHLDCTLQRRKECPLGSHACGPCL	R	H	L	Q	R	R	0	1	0	1	1	1	0	0	1	0	2	0	0	0	0	0	1	0	0	0	0	0	8	0	1041.5	tr|J3S960|J3S960_CROAD;tr|A0A2D4KDB0|A0A2D4KDB0_9SAUR;tr|A0A2D4KD69|A0A2D4KD69_9SAUR;tr|A0A2D4FBK7|A0A2D4FBK7_MICCO	tr|J3S960|J3S960_CROAD	45	52	yes	no	2	0.0072507	50.039	By MS/MS	1	5863800	5863800			106
HQGLPESYNFDFVTMKPVL	NGLPIFSWVHFNKTKHQGLPESYNFDFVTM	PESYNFDFVTMKPVL_______________	K	H	Q	V	L	-	0	0	1	1	0	1	1	1	1	0	2	1	1	2	2	1	1	0	1	2	0	0	19	1	2221.09	tr|A0A098LWY9|A0A098LWY9_PANGU;tr|A0A098LYE7|A0A098LYE7_9SAUR;tr|A0A346CI91|A0A346CI91_9SAUR;tr|A0A2H4N395|A0A2H4N395_BOTMO;tr|T2HQ75|T2HQ75_OVOOK;tr|T2HP68|T2HP68_PROFL;tr|T1DLW3|T1DLW3_CROHD;tr|A0A2Z4NA16|A0A2Z4NA16_BOIIR;tr|A0A1W7RER1|A0A1W7RER1_AGKCO;tr|A0A1W7RB94|A0A1W7RB94_CROAD;tr|A0A0F7Z632|A0A0F7Z632_CROAD;tr|A0A0B8RQP5|A0A0B8RQP5_BOIIR;tr|A0A077L7E7|A0A077L7E7_PROEL;sp|F8S101|PLB_CROAD	tr|A0A098LWY9|A0A098LWY9_PANGU	535	553	yes	no	3	0.020731	23.329	By MS/MS	1	6541000	6541000			107
ICIGNVCR	TKFYHPDKGTGLLNKICIGNVCRCAGETCS	GTGLLNKICIGNVCRCAGETCSSLNHQERI	K	I	C	C	R	C	0	1	1	0	2	0	0	1	0	2	0	0	0	0	0	0	0	0	0	1	0	0	8	0	990.474	sp|Q91132|VCO3_NAJKA	sp|Q91132|VCO3_NAJKA	1484	1491	yes	yes	2	5.1586e-59	107.74	By MS/MS	1	43725000	43725000			108
IDKVNLMVDR	AKDLPKRLHFANNIRIDKVNLMVDRQWLAV	ANNIRIDKVNLMVDRQWLAVRNKKYKYCSG	R	I	D	D	R	Q	0	1	1	2	0	0	0	0	0	1	1	1	1	0	0	0	0	0	0	2	0	0	10	1	1201.65	tr|A0A2D0TC04|A0A2D0TC04_NAJAT;tr|A0A0F7YYZ8|A0A0F7YYZ8_MICFL;tr|A0A2D4K5D9|A0A2D4K5D9_9SAUR;tr|A0A2D4FR34|A0A2D4FR34_MICCO;tr|A0A194ARD7|A0A194ARD7_9SAUR;tr|U3FAB3|U3FAB3_MICFL;tr|A0A2D4P571|A0A2D4P571_MICSU;tr|A0A2D4P521|A0A2D4P521_MICSU	tr|A0A2D0TC04|A0A2D0TC04_NAJAT	412	421	yes	no	3	0.014946	34.532	By MS/MS	1	14641000	14641000			109
IDTACVCVITKK	ALTMEGNQASWRFIRIDTACVCVITKKTGN	FIRIDTACVCVITKKTGN____________	R	I	D	K	K	T	1	0	0	1	2	0	0	0	0	2	0	2	0	0	0	0	2	0	0	2	0	0	12	1	1406.73	sp|P01140|NGFV_NAJNA;sp|Q5YF89|NGFV2_NAJSP;sp|Q3HXY3|NGFV1_PSEAU;sp|Q3HXY2|NGFV2_PSEAU;sp|Q3HXY1|NGFV3_PSEAU	sp|P01140|NGFV_NAJNA	102	113	yes	no	2	5.2223e-05	69.954	By MS/MS	1	93409000	93409000			110
IEISELNR	QITAGRHGDSVRNSKIEISELNRVIQRLRS	DSVRNSKIEISELNRVIQRLRSEIDNVKKQ	K	I	E	N	R	V	0	1	1	0	0	0	2	0	0	2	1	0	0	0	0	1	0	0	0	0	0	0	8	0	972.524	CON__P04264;CON__P35908v2;CON__P35908	CON__P04264	396	403	yes	no	2	0.0085447	59.205	By MS/MS	1	6481100	6481100		+	111
IFLTCSK	KAHALRSIHYRSATKIFLTCSKKFWEADGI	IHYRSATKIFLTCSKKFWEADGIHGGKSTT	K	I	F	S	K	K	0	0	0	0	1	0	0	0	0	1	1	1	0	1	0	1	1	0	0	0	0	0	7	0	867.452	tr|A0A2R4N4Q6|A0A2R4N4Q6_NAJAT;sp|A8QL58|OXLA_NAJAT;sp|Q4JHE3|OXLA_OXYSC;tr|R4FID0|R4FID0_DENDV	tr|A0A2R4N4Q6|A0A2R4N4Q6_NAJAT	344	350	no	no	2	1.9615e-18	65.263	By MS/MS	1	17706000	17706000			112
IHDIKWNFEK	ETFGDTAKLFWSPLKIHDIKWNFEKFLVNP	WSPLKIHDIKWNFEKFLVNPQGKPVMRWFH	K	I	H	E	K	F	0	0	1	1	0	0	1	0	1	2	0	2	0	1	0	0	0	1	0	0	0	0	10	1	1328.69	tr|V8P395|V8P395_OPHHA;tr|J9ZZN7|J9ZZN7_THAEL	tr|V8P395|V8P395_OPHHA	219	228	yes	no	2	0.011018	41.652	By MS/MS	1	39022000	39022000			113
IIALGHSGFKEDCR	LQKQADKLTTLGVNKIIALGHSGFKEDCRI	KIIALGHSGFKEDCRIAQKVKGVDVVVGGH	K	I	I	C	R	I	1	1	0	1	1	0	1	2	1	2	1	1	0	1	0	1	0	0	0	0	0	0	14	1	1601.8	tr|A0A194AS98|A0A194AS98_9SAUR;tr|U3FYP9|U3FYP9_MICFL;tr|A0A0F7YZM6|A0A0F7YZM6_MICFL	tr|A0A194AS98|A0A194AS98_9SAUR	229	242	no	no	3	2.0994e-25	87.001	By MS/MS	1	53530000	53530000			114
IITHPNFNGNTLDNDIMLIK	IDVLEGNEQFINAAKIITHPNFNGNTLDND	NFNGNTLDNDIMLIKLSSPATLNSRVATVS	K	I	I	I	K	L	0	0	4	2	0	0	0	1	1	4	2	1	1	1	1	0	2	0	0	0	0	0	20	0	2282.17	CON__P00761	CON__P00761	78	97	yes	yes	2;3;4	3.5072e-100	114.29	By MS/MS	4	262240000	262240000		+	115
IKLEGDPGAR	VKGDNLIQMPGAAMKIKLEGDPGARVGLVA	GAAMKIKLEGDPGARVGLVAVDKAVYVLND	K	I	K	A	R	V	1	1	0	1	0	0	1	2	0	1	1	1	0	0	1	0	0	0	0	0	0	0	10	1	1054.58	sp|Q91132|VCO3_NAJKA;tr|A0RZG1|A0RZG1_AUSSU;sp|Q01833|CO3_NAJNA;tr|Q49HM6|Q49HM6_AUSSU;sp|Q0ZZJ6|VCO31_AUSSU;tr|A0A081DUA7|A0A081DUA7_ECHCO;tr|A0A194ARG1|A0A194ARG1_9SAUR;tr|A0A2Z4N9Y8|A0A2Z4N9Y8_BOIIR;tr|A0A0B8RZV9|A0A0B8RZV9_BOIIR;tr|A0A346CI96|A0A346CI96_9SAUR;sp|A0RZC6|VCO32_AUSSU;tr|A0RZG2|A0RZG2_AUSSU;tr|A8QL54|A8QL54_BUNFA;sp|J3S836|VCO3_CROAD;tr|A0A0F7Z1I7|A0A0F7Z1I7_CROAD;tr|A0A194APJ4|A…	sp|Q91132|VCO3_NAJKA	565	574	no	no	2	0.0075893	45.081	By MS/MS	1	8995300	8995300			116
INRQFYK	SEDLEDSSCSSAQRKINRQFYKFIVFPGKW	SCSSAQRKINRQFYKFIVFPGKWIKIWYDR	K	I	N	Y	K	F	0	1	1	0	0	1	0	0	0	1	0	1	0	1	0	0	0	0	1	0	0	0	7	1	967.524	tr|V8NTN3|V8NTN3_OPHHA	tr|V8NTN3|V8NTN3_OPHHA	588	594	yes	yes	2	0.0086784	39.149	By MS/MS	1	2499400	2499400			117
IPCAAKDEK	KGDDVSHCRKENGAKIPCAAKDEKCGTLYC	KENGAKIPCAAKDEKCGTLYCTEIKKTGCI	K	I	P	E	K	C	2	0	0	1	1	0	1	0	0	1	0	2	0	0	1	0	0	0	0	0	0	0	9	1	1030.51	sp|D5LMJ3|VM3A_NAJAT	sp|D5LMJ3|VM3A_NAJAT	551	559	no	no	2	0.00076605	69.998	By MS/MS	1	20543000	20543000			118
IPCAAKDVK	RTRGCGLCRMEYGRKIPCAAKDVKCGRLFC	MEYGRKIPCAAKDVKCGRLFCKKRNSMICN	K	I	P	V	K	C	2	0	0	1	1	0	0	0	0	1	0	2	0	0	1	0	0	0	0	1	0	0	9	1	1000.54	sp|Q9PVK7|VM3_NAJKA;sp|D3TTC2|VM3H_NAJAT;tr|A0A2H6MYK4|A0A2H6MYK4_MICLE;tr|A0A2H6MYF4|A0A2H6MYF4_MICLE;tr|R4G7J0|R4G7J0_9SAUR;tr|A0A2D4H703|A0A2D4H703_MICLE;tr|R4FIL7|R4FIL7_9SAUR;tr|B5KFV2|B5KFV2_PSEPO;tr|R4FIC4|R4FIC4_DENDV;tr|R4FIX4|R4FIX4_9SAUR;tr|R4G2W9|R4G2W9_9SAUR;tr|B5KFV3|B5KFV3_PSEAU;tr|A0A2H6MYZ4|A0A2H6MYZ4_MICLE;tr|A0A2D4P0X4|A0A2D4P0X4_MICSU;tr|A0A2H6MYR1|A0A2H6MYR1_MICLE;tr|A0A2H6NI…	sp|Q9PVK7|VM3_NAJKA	540	548	no	no	2	2.1196e-10	77.741	By MS/MS	1	29635000	29635000			119
IPIIDGDGK	KIDDAKKSIPDSLTRIPIIDGDGKATLKRD	PDSLTRIPIIDGDGKATLKRDTFRSRFPNL	R	I	P	G	K	A	0	0	0	2	0	0	0	2	0	3	0	1	0	0	1	0	0	0	0	0	0	0	9	0	926.507	sp|Q91132|VCO3_NAJKA	sp|Q91132|VCO3_NAJKA	283	291	yes	yes	2	0.0053744	47.849	By MS/MS	1	58522000	58522000			120
IPIIDGDGKATLKR	KIDDAKKSIPDSLTRIPIIDGDGKATLKRD	RIPIIDGDGKATLKRDTFRSRFPNLNELVG	R	I	P	K	R	D	1	1	0	2	0	0	0	2	0	3	1	2	0	0	1	0	1	0	0	0	0	0	14	2	1495.87	sp|Q91132|VCO3_NAJKA	sp|Q91132|VCO3_NAJKA	283	296	yes	yes	4	0.0034568	35.737	By MS/MS	1	26050000	26050000			121
IQDLLQDLDR	AKEEWQGWAEVTATRIQDLLQDLDRKPWKT	VTATRIQDLLQDLDRKPWKTQILHLEHVKS	R	I	Q	D	R	K	0	1	0	3	0	2	0	0	0	1	3	0	0	0	0	0	0	0	0	0	0	0	10	0	1227.65	tr|V8NI21|V8NI21_OPHHA	tr|V8NI21|V8NI21_OPHHA	311	320	yes	yes	3	0.021059	27.329	By MS/MS	1	5526500	5526500			122
ISISTSGGSFR	GYGSRSLYNLGGSKRISISTSGGSFRNRFG	GSKRISISTSGGSFRNRFGAGAGGGYGFGG	R	I	S	F	R	N	0	1	0	0	0	0	0	2	0	2	0	0	0	1	0	4	1	0	0	0	0	0	11	0	1110.57	CON__P13647	CON__P13647	74	84	yes	yes	2	0.0043501	61.962	By MS/MS	1	2216300	2216300		+	123
ITCSAEEKFCYK	______________________________	HLKITCSAEEKFCYKWRDKISNERWLGCAK	K	I	T	Y	K	W	1	0	0	0	2	0	2	0	0	1	0	2	0	1	0	1	1	0	1	0	0	0	12	1	1534.68	sp|C0HKZ8|3NOJ_WALAE	sp|C0HKZ8|3NOJ_WALAE	15	26	yes	yes	2;3	5.1419e-13	77.789	By MS/MS	2	193830000	193830000			124
IWDTIEK	AVYVLNDKYKISQAKIWDTIEKSDFGCTAG	KYKISQAKIWDTIEKSDFGCTAGSGQNNLG	K	I	W	E	K	S	0	0	0	1	0	0	1	0	0	2	0	1	0	0	0	0	1	1	0	0	0	0	7	0	903.47	sp|I2C090|VCO3_OPHHA;tr|A8QL55|A8QL55_OPHHA;sp|Q91132|VCO3_NAJKA;tr|A0RZG1|A0RZG1_AUSSU;sp|Q01833|CO3_NAJNA;tr|Q49HM6|Q49HM6_AUSSU;sp|Q0ZZJ6|VCO31_AUSSU;tr|A0A081DUA7|A0A081DUA7_ECHCO;tr|A0A194ARG1|A0A194ARG1_9SAUR;tr|A0A2Z4N9Y8|A0A2Z4N9Y8_BOIIR;tr|A0A0B8RZV9|A0A0B8RZV9_BOIIR;tr|A0A346CI96|A0A346CI96_9SAUR;sp|A0RZC6|VCO32_AUSSU;tr|A0RZG2|A0RZG2_AUSSU;tr|A8QL54|A8QL54_BUNFA;sp|J3S836|VCO3_CROAD;tr…	sp|Q91132|VCO3_NAJKA	598	604	no	no	2	0.0019946	65.263	By MS/MS	1	31379000	31379000			125
IYADQEEQCLK				I	Y	L	K		1	0	0	1	1	2	2	0	0	1	1	1	0	0	0	0	0	0	1	0	0	0	11	0	1395.63		REV__tr|A0A2D4NXC5|A0A2D4NXC5_MICSU			yes	no	2	0.011365	43.246	By MS/MS	1	130780000	130780000	+		126
IYFEPPLPAKK	ADYVIVCSTSRAARRIYFEPPLPAKKAHAL	AARRIYFEPPLPAKKAHALRSIHYRSGTKI	R	I	Y	K	K	A	1	0	0	0	0	0	1	0	0	1	1	2	0	1	3	0	0	0	1	0	0	0	11	1	1301.74	tr|R4FID0|R4FID0_DENDV	tr|R4FID0|R4FID0_DENDV	321	331	yes	yes	2;3	0.0085389	30.57	By MS/MS	2	5730000	5730000			127
KAIVTPPVCGNYFVER	LLRDRPQCILNKPSRKAIVTPPVCGNYFVE	AIVTPPVCGNYFVERGEECDCGSPEDCQNT	R	K	A	E	R	G	1	1	1	0	1	0	1	1	0	1	0	1	0	1	2	0	1	0	1	3	0	0	16	1	1848.96	sp|Q10749|VM3M1_NAJMO	sp|Q10749|VM3M1_NAJMO	403	418	yes	yes	3	0.00050427	41.967	By MS/MS	1	5057100	5057100			128
KAIVTPPVCGNYFVERGEECDCGSPEDCQNTCCDAATCK	LLRDRPQCILNKPSRKAIVTPPVCGNYFVE	PEDCQNTCCDAATCKLQHEAQCDSGECCEK	R	K	A	C	K	L	3	1	2	3	7	1	4	3	0	1	0	2	0	1	3	1	3	0	1	3	0	0	39	2	4553.84	sp|Q10749|VM3M1_NAJMO	sp|Q10749|VM3M1_NAJMO	403	441	yes	yes	4	0.011775	11.976	By MS/MS	1	38481000	38481000			129
KCCEDVMHENPMGYTCEKR	SNASKAAEFQDQDLRKCCEDVMHENPMGYT	DVMHENPMGYTCEKRAKYIQEGDACKAAFL	R	K	C	K	R	A	0	1	1	1	3	0	3	1	1	0	0	2	2	0	1	0	1	0	1	1	0	0	19	2	2442.98	sp|Q91132|VCO3_NAJKA	sp|Q91132|VCO3_NAJKA	676	694	yes	yes	4	1.0962e-136	123.97	By MS/MS	1	19142000	19142000			130
KGIELNCCTTDR	RGYRTERGCGCPTVKKGIELNCCTTDRCNN	TVKKGIELNCCTTDRCNN____________	K	K	G	D	R	C	0	1	1	1	2	0	1	1	0	1	1	1	0	0	0	0	2	0	0	0	0	0	12	1	1465.67	sp|P01431|3S11_NAJMO	sp|P01431|3S11_NAJMO	48	59	yes	yes	2;3	3.8078e-44	83.005	By MS/MS	2	62035000	62035000			131
KIPCAAKDVK	QRTRGCGLCRMEYGRKIPCAAKDVKCGRLF	MEYGRKIPCAAKDVKCGRLFCKKRNSMICN	R	K	I	V	K	C	2	0	0	1	1	0	0	0	0	1	0	3	0	0	1	0	0	0	0	1	0	0	10	2	1128.63	sp|Q9PVK7|VM3_NAJKA;sp|D3TTC2|VM3H_NAJAT;tr|R4G7J0|R4G7J0_9SAUR;tr|R4FIL7|R4FIL7_9SAUR;tr|B5KFV2|B5KFV2_PSEPO;tr|R4FIC4|R4FIC4_DENDV;tr|R4FIX4|R4FIX4_9SAUR;tr|R4G2W9|R4G2W9_9SAUR;tr|B5KFV3|B5KFV3_PSEAU	sp|Q9PVK7|VM3_NAJKA	539	548	no	no	2	0.0073837	64.265	By MS/MS	1	15287000	15287000			132
KLIPLFSK	______________________________	______________________________	K	K	L	S	K	T	0	0	0	0	0	0	0	0	0	1	2	2	0	1	1	1	0	0	0	0	0	0	8	1	944.606	sp|P25517|3SA5_NAJMO	sp|P25517|3SA5_NAJMO	5	12	yes	yes	1	0.015042	24.632	By MS/MS	1	126140000	126140000			133
KLIPLFSKTCPEGK	______________________________	KKLIPLFSKTCPEGKNLCYKMTMRLAPKVP	K	K	L	G	K	N	0	0	0	0	1	0	1	1	0	1	2	3	0	1	2	1	1	0	0	0	0	0	14	2	1616.9	sp|P25517|3SA5_NAJMO	sp|P25517|3SA5_NAJMO	5	18	yes	yes	3	1.4322e-07	69.602	By MS/MS	1	38290000	38290000			134
KMGGGPK	SLQRSSAFSSPASIRKMGGGPKNLELDQYW	FSSPASIRKMGGGPKNLELDQYWMTSIPRI	R	K	M	P	K	N	0	0	0	0	0	0	0	3	0	0	0	2	1	0	1	0	0	0	0	0	0	0	7	1	673.358	tr|A0A2D4PTJ7|A0A2D4PTJ7_MICSU;tr|A0A2D4FQD5|A0A2D4FQD5_MICCO;tr|A0A2D4PRH9|A0A2D4PRH9_MICSU;tr|V8NZE1|V8NZE1_OPHHA	tr|A0A2D4PTJ7|A0A2D4PTJ7_MICSU	102	108	yes	no	1	0.022602	11.562	By MS/MS	1	3583800	3583800			135
KMVPVKR	PEGKNLCYKMMLASKKMVPVKRGCINVCPK	YKMMLASKKMVPVKRGCINVCPKNSALVKY	K	K	M	K	R	G	0	1	0	0	0	0	0	0	0	0	0	2	1	0	1	0	0	0	0	2	0	0	7	2	856.532	sp|P01452|3SA4_NAJMO	sp|P01452|3SA4_NAJMO	30	36	yes	yes	2	1.0626e-56	106.76	By MS/MS	3	6644500000	6644500000			136
KVPQVSTPTLVEVSR	GEYKFQNALLVRYTKKVPQVSTPTLVEVSR	KVPQVSTPTLVEVSRNLGKVGSKCCKHPEA	K	K	V	S	R	N	0	1	0	0	0	1	1	0	0	0	1	1	0	0	2	2	2	0	0	4	0	0	15	1	1638.93	CON__P02768-1;CON__P02769	CON__P02768-1	438	452	yes	no	3	0.023599	18.833	By MS/MS	1	1723000	1723000		+	137
KYIEFYVVVDNR	QLTNTPEQDRYLQVKKYIEFYVVVDNRMYR	QVKKYIEFYVVVDNRMYRYYKRKKHVIKRR	K	K	Y	N	R	M	0	1	1	1	0	0	1	0	0	1	0	1	0	1	0	0	0	0	2	3	0	0	12	1	1543.8	tr|A0A194AS47|A0A194AS47_9SAUR;tr|U3EPC7|U3EPC7_MICFL;tr|A0A194AR91|A0A194AR91_9SAUR	tr|A0A194AS47|A0A194AS47_9SAUR	205	216	no	no	3	0.0024906	38.634	By MS/MS	1	1307200	1307200			138
LAPKVPVK	TCPEGKNLCYKMTMRLAPKVPVKRGCIDVC	CYKMTMRLAPKVPVKRGCIDVCPKSSFLVK	R	L	A	V	K	R	1	0	0	0	0	0	0	0	0	0	1	2	0	0	2	0	0	0	0	2	0	0	8	1	850.564	sp|P25517|3SA5_NAJMO;sp|P0DSN1|3SAN_NAJNG;sp|P01470|3SA3_NAJMO	sp|P25517|3SA5_NAJMO	28	35	no	no	2	0.0078948	60.358	By MS/MS	1	811070000	811070000			139
LAPKVPVKR	TCPEGKNLCYKMTMRLAPKVPVKRGCIDVC	YKMTMRLAPKVPVKRGCIDVCPKSSFLVKY	R	L	A	K	R	G	1	1	0	0	0	0	0	0	0	0	1	2	0	0	2	0	0	0	0	2	0	0	9	2	1006.67	sp|P25517|3SA5_NAJMO;sp|P0DSN1|3SAN_NAJNG;sp|P01470|3SA3_NAJMO	sp|P25517|3SA5_NAJMO	28	36	no	no	2	0.0044381	38.792	By MS/MS	1	4367000000	4367000000			140
LAQLYNVNHVSLFHSDCPR	LRSWAILARNXLEEKLAQLYNVNHVSLFHS	YNVNHVSLFHSDCPRQ______________	K	L	A	P	R	Q	1	1	2	1	1	1	0	0	2	0	3	0	0	1	1	2	0	0	1	2	0	0	19	0	2269.11	tr|V8N4Y2|V8N4Y2_OPHHA	tr|V8N4Y2|V8N4Y2_OPHHA	141	159	yes	yes	4	4.4929e-06	47.478	By MS/MS	1	6740600	6740600			141
LAQLYNVNHVSLFHSDCPRQ	LRSWAILARNXLEEKLAQLYNVNHVSLFHS	NVNHVSLFHSDCPRQ_______________	K	L	A	R	Q	-	1	1	2	1	1	2	0	0	2	0	3	0	0	1	1	2	0	0	1	2	0	0	20	1	2397.16	tr|V8N4Y2|V8N4Y2_OPHHA	tr|V8N4Y2|V8N4Y2_OPHHA	141	160	yes	yes	3;4	3.3763e-56	99.451	By MS/MS	2	70883000	70883000			142
LASYLDKVR	LSGNEKVTMQNLNDRLASYLDKVRALEESN	QNLNDRLASYLDKVRALEESNYELEGKIKE	R	L	A	V	R	A	1	1	0	1	0	0	0	0	0	0	2	1	0	0	0	1	0	0	1	1	0	0	9	1	1063.6	CON__P13645;tr|A0A2D4MDB1|A0A2D4MDB1_9SAUR;tr|A0A2H6N3Z6|A0A2H6N3Z6_MICLE;CON__P08730-1;tr|V8NYU2|V8NYU2_OPHHA;tr|U3FCD8|U3FCD8_MICFL;tr|V8NAN6|V8NAN6_OPHHA;CON__Q99456;CON__P08727;CON__P19001;CON__Q04695;CON__Q9QWL7;CON__P19012;CON__A2A4G1;CON__P02533;CON__P08779	CON__P13645	157	165	no	no	2	0.0039891	47.849	By MS/MS	1	4413100	4413100		+	143
LFWSPLKIHDIK	NSCPPVVETFGDTAKLFWSPLKIHDIKWNF	TAKLFWSPLKIHDIKWNFEKFLVNPQGKPV	K	L	F	I	K	W	0	0	0	1	0	0	0	0	1	2	2	2	0	1	1	1	0	1	0	0	0	0	12	1	1495.86	tr|V8P395|V8P395_OPHHA	tr|V8P395|V8P395_OPHHA	212	223	yes	yes	4	0.011002	23.118	By MS/MS	1	4845000	4845000			144
LGCWPYLTLYK	RCCQVHDNCYGEAEKLGCWPYLTLYKYECS	EAEKLGCWPYLTLYKYECSQGKLTCSGGNN	K	L	G	Y	K	Y	0	0	0	0	1	0	0	1	0	0	3	1	0	0	1	0	1	1	2	0	0	0	11	0	1412.72	sp|P00603|PA2B2_NAJMO;sp|P00602|PA2A1_NAJMO	sp|P00603|PA2B2_NAJMO	57	67	yes	no	2;3	0.0011939	52.482	By MS/MS	2	2082400000	2082400000			145
LGCWPYLTLYKYECSQGK	RCCQVHDNCYGEAEKLGCWPYLTLYKYECS	WPYLTLYKYECSQGKLTCSGGNNKCAAAVC	K	L	G	G	K	L	0	0	0	0	2	1	1	2	0	0	3	2	0	0	1	1	1	1	3	0	0	0	18	1	2265.06	sp|P00603|PA2B2_NAJMO;sp|P00602|PA2A1_NAJMO	sp|P00603|PA2B2_NAJMO	57	74	yes	no	2;3	8.1683e-23	78.908	By MS/MS	2	198230000	198230000			146
LGEHNIDVLEGNEQFINAAK	VVSAAHCYKSRIQVRLGEHNIDVLEGNEQF	IDVLEGNEQFINAAKIITHPNFNGNTLDND	R	L	G	A	K	I	2	0	3	1	0	1	3	2	1	2	2	1	0	1	0	0	0	0	0	1	0	0	20	0	2210.1	CON__P00761	CON__P00761	58	77	yes	yes	2;3	2.2164e-83	107.85	By MS/MS	4	4446200000	4446200000		+	147
LHVITRR	YVVVDNVMYRKYTGKLHVITRRVYEMVNAL	MYRKYTGKLHVITRRVYEMVNALNTMYRRL	K	L	H	R	R	V	0	2	0	0	0	0	0	0	1	1	1	0	0	0	0	0	1	0	0	1	0	0	7	1	893.556	sp|Q10749|VM3M1_NAJMO	sp|Q10749|VM3M1_NAJMO	225	231	yes	yes	2	0.00079295	44.803	By MS/MS	1	7329600	7329600			148
LIPIAYKTCPEGK	______________________________	NKLIPIAYKTCPEGKNLCYKMMLASKKMVP	K	L	I	G	K	N	1	0	0	0	1	0	1	1	0	2	1	2	0	0	2	0	1	0	1	0	0	0	13	1	1488.8	sp|P01452|3SA4_NAJMO	sp|P01452|3SA4_NAJMO	6	18	yes	yes	2	1.6711e-05	67.563	By MS/MS	1	7370100	7370100			149
LIPLAYK	______________________________	______________________________	K	L	I	Y	K	T	1	0	0	0	0	0	0	0	0	1	2	1	0	0	1	0	0	0	1	0	0	0	7	0	816.511	sp|P86540|3SA8_NAJNA;sp|P86382|3SA7_NAJNA;sp|P24780|3SA3_NAJNA;sp|P01447|3SA1_NAJNA;sp|P01445|3SA7A_NAJKA;tr|A0A0U5ALB9|A0A0U5ALB9_NAJNA;tr|A0A0U5AL91|A0A0U5AL91_NAJNA;tr|A0A0U4W6K7|A0A0U4W6K7_NAJNA;tr|A0A0U4N5W4|A0A0U4N5W4_NAJNA;sp|P86539|3SA3A_NAJNA;sp|P24779|3SA5_NAJKA;sp|P01446|3SA3_NAJKA;tr|A0A0U5AR60|A0A0U5AR60_NAJNA	sp|P86540|3SA8_NAJNA	6	12	yes	no	2	8.725e-05	56.51	By MS/MS	15	42316000000	42316000000			150
LIPLFSK	______________________________	______________________________	K	L	I	S	K	T	0	0	0	0	0	0	0	0	0	1	2	1	0	1	1	1	0	0	0	0	0	0	7	0	816.511	sp|P25517|3SA5_NAJMO	sp|P25517|3SA5_NAJMO	6	12	yes	yes	2	0.0002366	61.997	By MS/MS	18	26537000000	26537000000			151
LIPLFSKTCPEGK	______________________________	KKLIPLFSKTCPEGKNLCYKMTMRLAPKVP	K	L	I	G	K	N	0	0	0	0	1	0	1	1	0	1	2	2	0	1	2	1	1	0	0	0	0	0	13	1	1488.8	sp|P25517|3SA5_NAJMO	sp|P25517|3SA5_NAJMO	6	18	yes	yes	2;3	9.9044e-14	77.677	By MS/MS	2	68551000	68551000			152
LIPPFWK	______________________________	______________________________	R	L	I	W	K	T	0	0	0	0	0	0	0	0	0	1	1	1	0	1	2	0	0	1	0	0	0	0	7	0	899.527	sp|P0DSN1|3SAN_NAJNG;sp|P01470|3SA3_NAJMO	sp|P0DSN1|3SAN_NAJNG	6	12	no	no	2	0.0033818	36.587	By MS/MS	2	0	0			153
LIPPFWKTCPEGK	______________________________	NRLIPPFWKTCPEGKNLCYKMTMRLAPKVP	R	L	I	G	K	N	0	0	0	0	1	0	1	1	0	1	1	2	0	1	3	0	1	1	0	0	0	0	13	1	1571.82	sp|P0DSN1|3SAN_NAJNG;sp|P01470|3SA3_NAJMO	sp|P0DSN1|3SAN_NAJNG	6	18	yes	no	3	0.0070361	41.052	By MS/MS	1	51827000	51827000			154
LKCNKLIPLAYK	______________________________	______________________________	-	L	K	Y	K	T	1	0	1	0	1	0	0	0	0	1	3	3	0	0	1	0	0	0	1	0	0	0	12	2	1459.86	sp|P86540|3SA8_NAJNA;sp|P86382|3SA7_NAJNA;sp|P24780|3SA3_NAJNA;sp|P01447|3SA1_NAJNA;sp|P01445|3SA7A_NAJKA;sp|P86539|3SA3A_NAJNA;sp|P24779|3SA5_NAJKA;sp|P01446|3SA3_NAJKA	sp|P86540|3SA8_NAJNA	1	12	yes	no	2;4	2.2503e-270	159.37	By MS/MS	2	56485000	56485000			155
LKCNQLIPPFWK	______________________________	______________________________	-	L	K	W	K	T	0	0	1	0	1	1	0	0	0	1	2	2	0	1	2	0	0	1	0	0	0	0	12	1	1542.84	sp|P01469|3SA2_NAJMO;sp|P01458|3SA3_NAJNI;sp|P01468|3SA1_NAJPA;sp|P01467|3SA1_NAJMO	sp|P01468|3SA1_NAJPA	1	12	no	no	1;2;3;4	0.0010835	48.794	By MS/MS	19	1721000000	1721000000			156
LNGGAWNNYEQTTMQQMTR	SSTFTLTNIVPQFIKLNGGAWNNYEQTTMQ	AWNNYEQTTMQQMTRGCQQTFAVVGAVPGD	K	L	N	T	R	G	1	1	3	0	0	3	1	2	0	0	1	0	2	0	0	0	3	1	1	0	0	0	19	0	2241.99	tr|V8N4Y2|V8N4Y2_OPHHA;tr|U3FCT9|U3FCT9_MICFL	tr|V8N4Y2|V8N4Y2_OPHHA	66	84	yes	no	2	5.4752e-10	65.395	By MS/MS	1	1315200	1315200			157
LSKEEINHYLK	SVETFSQIDLDSDKKLSKEEINHYLKKEFE	SDKKLSKEEINHYLKKEFERDGKKRDSSVK	K	L	S	L	K	K	0	0	1	0	0	0	2	0	1	1	2	2	0	0	0	1	0	0	1	0	0	0	11	1	1372.74	tr|J3SC78|J3SC78_CROAD;tr|A0A0K8RWA4|A0A0K8RWA4_CROHD	tr|J3SC78|J3SC78_CROAD	164	174	yes	no	2	0.017844	34.089	By MS/MS	1	29388000	29388000			158
LSSPATLNSR	NFNGNTLDNDIMLIKLSSPATLNSRVATVS	IMLIKLSSPATLNSRVATVSLPRSCAAAGT	K	L	S	S	R	V	1	1	1	0	0	0	0	0	0	0	2	0	0	0	1	3	1	0	0	0	0	0	10	0	1044.56	CON__P00761	CON__P00761	98	107	yes	yes	2	2.2593e-17	85.212	By MS/MS	2	739880000	739880000		+	159
LTCLICPEK	______________________________	______________________________	-	L	T	E	K	Y	0	0	0	0	2	0	1	0	0	1	2	1	0	0	1	0	1	0	0	0	0	0	9	0	1132.56	sp|P01400|3NO2B_NAJME;sp|P85520|3NO2_NAJOX;sp|P01401|3NO2B_NAJHH;sp|P0DSM9|3NO2N_NAJKA;sp|P29179|3NO25_NAJNA;sp|P29180|3NO26_NAJNA	sp|P01400|3NO2B_NAJME	1	9	yes	no	2	0.001688	50.632	By MS/MS	1	303160000	303160000			160
LTCLICPEKYCNK	______________________________	______________________________	-	L	T	N	K	V	0	0	1	0	3	0	1	0	0	1	2	2	0	0	1	0	1	0	1	0	0	0	13	1	1697.79	sp|P01400|3NO2B_NAJME;sp|P85520|3NO2_NAJOX;sp|P01401|3NO2B_NAJHH;sp|P0DSM9|3NO2N_NAJKA;sp|P29179|3NO25_NAJNA;sp|P29180|3NO26_NAJNA	sp|P01400|3NO2B_NAJME	1	13	yes	no	2;3	6.0591e-100	119.34	By MS/MS	2	295310000	295310000			161
LTCLICPEKYCNKVHTCR	______________________________	LICPEKYCNKVHTCRNGENICFKRFYEGNL	-	L	T	C	R	N	0	1	1	0	4	0	1	0	1	1	2	2	0	0	1	0	2	0	1	1	0	0	18	2	2351.1	sp|P01400|3NO2B_NAJME;sp|P85520|3NO2_NAJOX;sp|P01401|3NO2B_NAJHH	sp|P01400|3NO2B_NAJME	1	18	yes	no	3;4	6.9407e-18	62.378	By MS/MS	2	27175000	27175000			162
LTCSGGNNKCAAAVCNCDLVAANCFAGAR	WPYLTLYKYECSQGKLTCSGGNNKCAAAVC	CNCDLVAANCFAGARYIDANYNINLKERCQ	K	L	T	A	R	Y	7	1	4	1	5	0	0	3	0	0	2	1	0	1	0	1	1	0	0	2	0	0	29	1	3101.34	sp|P00603|PA2B2_NAJMO	sp|P00603|PA2B2_NAJMO	75	103	yes	yes	4	0.0028591	16.532	By MS/MS	1	3578700	3578700			163
LTCSGGNSK	WPYLTLYKYKCSQGKLTCSGGNSKCGAAVC	KCSQGKLTCSGGNSKCGAAVCNCDLVAANC	K	L	T	S	K	C	0	0	1	0	1	0	0	2	0	0	1	1	0	0	0	2	1	0	0	0	0	0	9	0	922.418	sp|P00605|PA2B4_NAJNG;sp|P00604|PA2B3_NAJMO	sp|P00605|PA2B4_NAJNG	75	83	yes	no	2	0.011965	58.981	By MS/MS	1	20784000	20784000			164
LTTLGVNK	EFRDEVEELQKHADKLTTLGVNKIIALGHS	LQKHADKLTTLGVNKIIALGHSGFMEDCRI	K	L	T	N	K	I	0	0	1	0	0	0	0	1	0	0	2	1	0	0	0	0	2	0	0	1	0	0	8	0	844.502	tr|A0A194AS98|A0A194AS98_9SAUR;tr|U3FYP9|U3FYP9_MICFL;tr|A0A0F7YZM6|A0A0F7YZM6_MICFL;tr|A0A0B8RXZ9|A0A0B8RXZ9_BOIIR;tr|A0A182C5T8|A0A182C5T8_9SAUR;tr|U3T7C6|U3T7C6_OVOOK;sp|B6EWW8|V5NTD_GLOBR;tr|A0A194ASY3|A0A194ASY3_SISMB;tr|T1E3Y5|T1E3Y5_CROHD;tr|A0A194APR8|A0A194APR8_SISTE;tr|A0A194APL9|A0A194APL9_9SAUR;tr|A0A077L6M5|A0A077L6M5_PROEL;sp|F8S0Z7|V5NTD_CROAD;tr|A0A0F7Z1K6|A0A0F7Z1K6_CROAD;tr|A0A1…	tr|A0A2I4HXH5|A0A2I4HXH5_NAJAT	182	189	no	no	2	0.016214	46.37	By MS/MS	1	7743100	7743100			165
LVILGFPCNQFGK	LTELNALQNSLKTDRLVILGFPCNQFGKQE	DRLVILGFPCNQFGKQEPGQNSEILQGIKH	R	L	V	G	K	Q	0	0	1	0	1	1	0	2	0	1	2	1	0	2	1	0	0	0	0	1	0	0	13	0	1491.79	tr|V8P395|V8P395_OPHHA;tr|J9ZZN7|J9ZZN7_THAEL	tr|V8P395|V8P395_OPHHA	137	149	yes	no	2	0.00023063	49.418	By MS/MS	1	38047000	38047000			166
MEWYPEAASNAER	SLRRRVSPTASNMLKMEWYPEAASNAERWA	LKMEWYPEAASNAERWANTCSLNHSPDNLR	K	M	E	E	R	W	3	1	1	0	0	0	3	0	0	0	0	0	1	0	1	1	0	1	1	0	0	0	13	0	1552.66	sp|P84805|CRVP1_NAJKA;sp|Q7T1K6|CRVP1_NAJAT;sp|Q2XXQ1|CRVP_LEIMD	sp|P84805|CRVP1_NAJKA	57	69	yes	no	2	2.7352e-21	87.308	By MS/MS	1	92095000	92095000			167
MFTTFYVKR	TLFHQKDVTVPDMSKMFTTFYVKRRAMLVN	VPDMSKMFTTFYVKRRAMLVNPFLFNFAQD	K	M	F	K	R	R	0	1	0	0	0	0	0	0	0	0	0	1	1	2	0	0	2	0	1	1	0	0	9	1	1191.61	tr|A0A0B8RNZ4|A0A0B8RNZ4_BOIIR	tr|A0A0B8RNZ4|A0A0B8RNZ4_BOIIR	209	217	yes	yes	3	0.015805	25.559	By MS/MS	1	76116000	76116000			168
MGCWPYLTLYK	RCCQVHDNCYEKAGKMGCWPYLTLYKYKCS	KAGKMGCWPYLTLYKYKCSQGKLTCSGGNS	K	M	G	Y	K	Y	0	0	0	0	1	0	0	1	0	0	2	1	1	0	1	0	1	1	2	0	0	0	11	0	1430.67	sp|P00605|PA2B4_NAJNG	sp|P00605|PA2B4_NAJNG	57	67	yes	yes	2	0.00071528	60.436	By MS/MS	5	18902000000	18902000000			169
MGCWPYLTLYKYK	RCCQVHDNCYEKAGKMGCWPYLTLYKYKCS	GKMGCWPYLTLYKYKCSQGKLTCSGGNSKC	K	M	G	Y	K	C	0	0	0	0	1	0	0	1	0	0	2	2	1	0	1	0	1	1	3	0	0	0	13	1	1721.83	sp|P00605|PA2B4_NAJNG	sp|P00605|PA2B4_NAJNG	57	69	yes	yes	3	0.022093	27.137	By MS/MS	1	4532300	4532300			170
MMLASKK	IAYKTCPEGKNLCYKMMLASKKMVPVKRGC	EGKNLCYKMMLASKKMVPVKRGCINVCPKN	K	M	M	K	K	M	1	0	0	0	0	0	0	0	0	0	1	2	2	0	0	1	0	0	0	0	0	0	7	1	807.435	sp|P01452|3SA4_NAJMO	sp|P01452|3SA4_NAJMO	24	30	yes	yes	2	0.0016797	54.525	By MS/MS	2	11342000000	11342000000			171
MQSEADNLPYGRPHVLQHSK	LEAVNQRLNLIDQAKMQSEADNLPYGRPHV	DNLPYGRPHVLQHSKYCLLHQTKYISAYSQ	K	M	Q	S	K	Y	1	1	1	1	0	2	1	1	2	0	2	1	1	0	2	2	0	0	1	1	0	0	20	1	2306.12	tr|A0A2D0TC04|A0A2D0TC04_NAJAT	tr|A0A2D0TC04|A0A2D0TC04_NAJAT	554	573	yes	yes	3	0.00066556	32.926	By MS/MS	1	8235400	8235400			172
MRELGIKVINMK	______________________________	______________________________	-	M	R	M	K	R	0	1	1	0	0	0	1	1	0	2	1	2	2	0	0	0	0	0	0	1	0	0	12	2	1430.81	tr|A0A2D4GXA1|A0A2D4GXA1_MICCO	tr|A0A2D4GXA1|A0A2D4GXA1_MICCO	1	12	yes	yes	2	0.00014006	51.346	By MS/MS	1	1172100000	1172100000			173
MRVCMAQMNRNPR	______________________________	______________________________	-	M	R	P	R	S	1	3	2	0	1	1	0	0	0	0	0	0	3	0	1	0	0	0	0	1	0	0	13	2	1662.77	tr|V8NBT3|V8NBT3_OPHHA	tr|V8NBT3|V8NBT3_OPHHA	1	13	yes	yes	4	0.015187	20.953	By MS/MS	1	4879300	4879300			174
MTLDDFR	TVGNNKTLLDIDNTRMTLDDFRIKFEMEQN	LLDIDNTRMTLDDFRIKFEMEQNLRQGVDA	R	M	T	F	R	I	0	1	0	2	0	0	0	0	0	0	1	0	1	1	0	0	1	0	0	0	0	0	7	0	896.406	CON__P35527	CON__P35527	234	240	yes	yes	2	0.0017437	61.997	By MS/MS	1	11859000	11859000		+	175
MTMRAAPMVPVKR	PFWKTCPKGKNLCYKMTMRAAPMVPVKRGC	YKMTMRAAPMVPVKRGCIDVCPKSSLLIKY	K	M	T	K	R	G	2	2	0	0	0	0	0	0	0	0	0	1	3	0	2	0	1	0	0	2	0	0	13	2	1486.79	sp|P01468|3SA1_NAJPA;sp|P01467|3SA1_NAJMO	sp|P01468|3SA1_NAJPA	24	36	yes	no	3	0.010353	42.031	By MS/MS	1	7401400	7401400			176
NAAWWGGQPIWHTASYQGLK	VKLNQNFSLSGSNMRNAAWWGGQPIWHTAS	GGQPIWHTASYQGLKAATYFWPGSEVKING	R	N	A	L	K	A	3	0	1	0	0	2	0	3	1	1	1	1	0	0	1	1	1	3	1	0	0	0	20	0	2270.1	tr|A0A2D0TC04|A0A2D0TC04_NAJAT	tr|A0A2D0TC04|A0A2D0TC04_NAJAT	203	222	yes	yes	3	0.0063043	22.435	By MS/MS	1	24229000	24229000			177
NCQKPQFSKK	GGDQWTELDRTEKIKNCQKPQFSKKLLIDY	TEKIKNCQKPQFSKKLLIDYYFEKVQKLKF	K	N	C	K	K	L	0	0	1	0	1	2	0	0	0	0	0	3	0	1	1	1	0	0	0	0	0	0	10	2	1263.64	tr|A0A0B8RTX0|A0A0B8RTX0_BOIIR	tr|A0A0B8RTX0|A0A0B8RTX0_BOIIR	52	61	yes	yes	2	0.021681	21.3	By MS/MS	1	3560500	3560500			178
NDCDFPELCTGR	KCKFKGAGAECRAAKNDCDFPELCTGRSAK	AAKNDCDFPELCTGRSAKCPKDSFQRNGHP	K	N	D	G	R	S	0	1	1	2	2	0	1	1	0	0	1	0	0	1	1	0	1	0	0	0	0	0	12	0	1482.59	sp|Q10749|VM3M1_NAJMO	sp|Q10749|VM3M1_NAJMO	471	482	yes	yes	2	5.5029e-186	143.45	By MS/MS	1	25789000	25789000			179
NGENICFK	LICPEKYCNKVHTCRNGENICFKRFYEGNL	NKVHTCRNGENICFKRFYEGNLLGKRYPRG	R	N	G	F	K	R	0	0	2	0	1	0	1	1	0	1	0	1	0	1	0	0	0	0	0	0	0	0	8	0	980.439	sp|P01400|3NO2B_NAJME	sp|P01400|3NO2B_NAJME	19	26	yes	yes	2	0.010636	60.358	By MS/MS	1	23367000	23367000			180
NGENICFKR	LICPEKYCNKVHTCRNGENICFKRFYEGNL	KVHTCRNGENICFKRFYEGNLLGKRYPRGC	R	N	G	K	R	F	0	1	2	0	1	0	1	1	0	1	0	1	0	1	0	0	0	0	0	0	0	0	9	1	1136.54	sp|P01400|3NO2B_NAJME	sp|P01400|3NO2B_NAJME	19	27	yes	yes	2	0.0057934	65.038	By MS/MS	1	17967000	17967000			181
NGTSFETCPK	VAPDVTSSLPEEKSKNGTSFETCPKPSEKQ	EEKSKNGTSFETCPKPSEKQE_________	K	N	G	P	K	P	0	0	1	0	1	0	1	1	0	0	0	1	0	1	1	1	2	0	0	0	0	0	10	0	1139.49	tr|A0A2D4PKI8|A0A2D4PKI8_MICSU;tr|A0A2D4FDL4|A0A2D4FDL4_MICCO;tr|A0A2D4FEB3|A0A2D4FEB3_MICCO;tr|V8NLY0|V8NLY0_OPHHA	tr|A0A2D4PKI8|A0A2D4PKI8_MICSU	118	127	yes	no	2	0.014468	42.109	By MS/MS	1	7749700	7749700			182
NLCYKMTMR	NQLIPPFWKTCPKGKNLCYKMTMRAAPMVP	TCPKGKNLCYKMTMRAAPMVPVKRGCIDVC	K	N	L	M	R	A	0	1	1	0	1	0	0	0	0	0	1	1	2	0	0	0	1	0	1	0	0	0	9	1	1215.56	sp|P01469|3SA2_NAJMO;sp|P25517|3SA5_NAJMO;sp|P01468|3SA1_NAJPA;sp|P01467|3SA1_NAJMO;sp|P0DSN1|3SAN_NAJNG;sp|P01470|3SA3_NAJMO	sp|P01468|3SA1_NAJPA	19	27	no	no	2;3	0.0078858	45.718	By MS/MS	2	53696000	53696000			183
NLQLSYSPFVSHPEAAR	SMMGLGGKDPVTGVRNLQLSYSPFVSHPEA	QLSYSPFVSHPEAARLVQFPPNPQVGQSVY	R	N	L	A	R	L	2	1	1	0	0	1	1	0	1	0	2	0	0	1	2	3	0	0	1	1	0	0	17	0	1914.96	tr|A0A2D4LDN5|A0A2D4LDN5_9SAUR	tr|A0A2D4LDN5|A0A2D4LDN5_9SAUR	141	157	yes	yes	2;3	1.1168e-08	60.434	By MS/MS	2	125690000	125690000			184
NMIHCTVPSR	______________________________	LYQFKNMIHCTVPSRPWWHFADYGCYCGRG	K	N	M	S	R	P	0	1	1	0	1	0	0	0	1	1	0	0	1	0	1	1	1	0	0	1	0	0	10	0	1213.57	sp|P00605|PA2B4_NAJNG;sp|P00604|PA2B3_NAJMO;sp|P14556|PA2B_NAJPA;sp|P0DKU4|PA2B2_NAJNG;sp|P0DKU3|PA2B1_NAJNG;sp|P00603|PA2B2_NAJMO;sp|P00602|PA2A1_NAJMO	sp|P00605|PA2B4_NAJNG	7	16	no	no	2	0.0030453	65.252	By MS/MS	1	9231800	9231800			185
NMIHCTVPSRPWWHFADYGCYCGR	______________________________	RPWWHFADYGCYCGRGGKGTPVDDLDRCCQ	K	N	M	G	R	G	1	2	1	1	3	0	0	2	2	1	0	0	1	1	2	1	1	2	2	1	0	0	24	1	3069.3	sp|P00605|PA2B4_NAJNG;sp|P00604|PA2B3_NAJMO;sp|P14556|PA2B_NAJPA;sp|P0DKU4|PA2B2_NAJNG;sp|P0DKU3|PA2B1_NAJNG;sp|P00603|PA2B2_NAJMO;sp|P00602|PA2A1_NAJMO	sp|P00605|PA2B4_NAJNG	7	30	no	no	2;3;4	3.6876e-14	54.271	By MS/MS	3	5632900000	5632900000			186
NMLQMEWNSNAAQNAK	DKHNALRRSVRPTARNMLQMEWNSNAAQNA	MLQMEWNSNAAQNAKRWADRCSFAHSPPHL	R	N	M	A	K	R	3	0	4	0	0	2	1	0	0	0	1	1	2	0	0	1	0	1	0	0	0	0	16	0	1848.82	tr|A0A024AX20|A0A024AX20_MICIK;sp|P84808|CRVP2_NAJKA;sp|P81993|CRVP_BUNCA;tr|V8NKT2|V8NKT2_OPHHA;sp|Q7ZZN8|CRVP2_NAJAT;tr|F2Q6G2|F2Q6G2_BUNCA;tr|F2Q6G3|F2Q6G3_BUNCA;tr|C1JZW4|C1JZW4_OPHHA;tr|A0A098LWY0|A0A098LWY0_9SAUR	tr|A0A024AX20|A0A024AX20_MICIK	54	69	yes	no	2;3	1.891e-283	157.95	By MS/MS	2	538830000	538830000			187
NMLQMEWNSNAAQNAKR	DKHNALRRSVRPTARNMLQMEWNSNAAQNA	LQMEWNSNAAQNAKRWADRCSFAHSPPHLR	R	N	M	K	R	W	3	1	4	0	0	2	1	0	0	0	1	1	2	0	0	1	0	1	0	0	0	0	17	1	2004.93	tr|A0A024AX20|A0A024AX20_MICIK;sp|P84808|CRVP2_NAJKA;sp|P81993|CRVP_BUNCA;tr|V8NKT2|V8NKT2_OPHHA;sp|Q7ZZN8|CRVP2_NAJAT;tr|F2Q6G2|F2Q6G2_BUNCA;tr|F2Q6G3|F2Q6G3_BUNCA;tr|C1JZW4|C1JZW4_OPHHA;tr|A0A098LWY0|A0A098LWY0_9SAUR	tr|A0A024AX20|A0A024AX20_MICIK	54	70	yes	no	3	0.0056265	28.956	By MS/MS	1	27493000	27493000			188
NMQNAEIIR	HCSGCRGTVRIEMFRNMQNAEIIRKMTEEF	RIEMFRNMQNAEIIRKMTEEFDEDSGDYPL	R	N	M	I	R	K	1	1	2	0	0	1	1	0	0	2	0	0	1	0	0	0	0	0	0	0	0	0	9	0	1087.54	tr|A0A2D4H6S7|A0A2D4H6S7_MICLE;tr|A0A2D4H6H2|A0A2D4H6H2_MICLE;tr|A0A2D4H6I9|A0A2D4H6I9_MICLE;tr|A0A0K8RWG6|A0A0K8RWG6_CROHD;tr|A0A0F7ZBF9|A0A0F7ZBF9_CROAD	tr|A0A2D4H6S7|A0A2D4H6S7_MICLE	133	141	yes	no	3	0.016536	25.559	By MS/MS	1	0	0			189
NPLKNLRIMIK	LRPPKKKIHRRVLKKNPLKNLRIMIKLNPY	VLKKNPLKNLRIMIKLNPYAKTMRRNTILR	K	N	P	I	K	L	0	1	2	0	0	0	0	0	0	2	2	2	1	0	1	0	0	0	0	0	0	0	11	2	1338.82	tr|T1DJ19|T1DJ19_CROHD;tr|J3S0R4|J3S0R4_CROAD;tr|A0A1W7RDT7|A0A1W7RDT7_AGKCO	tr|T1DJ19|T1DJ19_CROHD	317	327	yes	no	1	0.0096235	22.237	By MS/MS	1	59156000	59156000			190
NPNPEPSGCR	DNKVYKEYFFETKCKNPNPEPSGCRGIDSS	ETKCKNPNPEPSGCRGIDSSHWNSYCTETD	K	N	P	C	R	G	0	1	2	0	1	0	1	1	0	0	0	0	0	0	3	1	0	0	0	0	0	0	10	0	1126.48	sp|P01140|NGFV_NAJNA;sp|P61899|NGFV_NAJKA;sp|P61898|NGFV_NAJAT;tr|V8N4D8|V8N4D8_OPHHA	sp|P01140|NGFV_NAJNA	58	67	yes	no	2	0.018477	28.174	By MS/MS	1	0	0			191
NSMICHCPPPSKDPNYGMVAPGTK	AAKDVKCGRLFCKKKNSMICHCPPPSKDPN	PSKDPNYGMVAPGTKCGVKKVCRNRQCVKV	K	N	S	T	K	C	1	0	2	1	2	0	0	2	1	1	0	2	2	0	5	2	1	0	1	1	0	0	24	1	2657.19	sp|Q10749|VM3M1_NAJMO	sp|Q10749|VM3M1_NAJMO	571	594	yes	yes	3;4	0.0021404	22.123	By MS/MS	2	395070000	395070000			192
NVDFNSESTR	______________________________	______________________________	-	N	V	T	R	R	0	1	2	1	0	0	1	0	0	0	0	0	0	1	0	2	1	0	0	1	0	0	10	0	1167.52	sp|P86543|CRVP1_NAJNA;sp|P0DL15|CRVPB_NAJHA;sp|P84806|CRVPP_NAJHH;sp|P0DL16|CRVP_NAJMO;sp|P0DL14|CRVPA_NAJHA	sp|P86543|CRVP1_NAJNA	1	10	yes	no	2	0.015357	41.029	By MS/MS	1	7767500	7767500			193
NVKFPILSANIRPK	EFDNGLNGLLDPLLKNVKFPILSANIRPKG	KNVKFPILSANIRPKGPIASNISGYILPYK	K	N	V	P	K	G	1	1	2	0	0	0	0	0	0	2	1	2	0	1	2	1	0	0	0	1	0	0	14	2	1595.95	tr|A0A194AS98|A0A194AS98_9SAUR;tr|U3FYP9|U3FYP9_MICFL;tr|A0A0F7YZM6|A0A0F7YZM6_MICFL;tr|A0A2I4HXH5|A0A2I4HXH5_NAJAT	tr|A0A2I4HXH5|A0A2I4HXH5_NAJAT	109	122	no	no	3;4	9.7067e-36	93.011	By MS/MS	2	12418000	12418000			194
PSATSLNR	GSSGGAKASEIDCLRPSATSLNRFSALQAP	SEIDCLRPSATSLNRFSALQAPASTVSGTT	R	P	S	N	R	F	1	1	1	0	0	0	0	0	0	0	1	0	0	0	1	2	1	0	0	0	0	0	8	0	844.44	tr|A0A2D4KRI1|A0A2D4KRI1_9SAUR;tr|A0A2D4F008|A0A2D4F008_MICCO;tr|A0A2D4PLH4|A0A2D4PLH4_MICSU;tr|V8NDH0|V8NDH0_OPHHA;tr|A0A2D4HCL1|A0A2D4HCL1_MICLE;tr|J3SDI2|J3SDI2_CROAD	tr|A0A2D4KRI1|A0A2D4KRI1_9SAUR	91	98	yes	no	2	0.0014148	54.525	By MS/MS	1	131920000	131920000			195
PWWHFADYGCYCGR	LYQFKNMIHCTVPSRPWWHFADYGCYCGRG	RPWWHFADYGCYCGRGGKGTPVDDLDRCCQ	R	P	W	G	R	G	1	1	0	1	2	0	0	2	1	0	0	0	0	1	1	0	0	2	2	0	0	0	14	0	1873.75	sp|P00605|PA2B4_NAJNG;sp|P00604|PA2B3_NAJMO;sp|P14556|PA2B_NAJPA;sp|P0DKU4|PA2B2_NAJNG;sp|P0DKU3|PA2B1_NAJNG;sp|P00603|PA2B2_NAJMO;sp|P00602|PA2A1_NAJMO	sp|P00605|PA2B4_NAJNG	17	30	no	no	2;3	4.3813e-12	76.465	By MS/MS	2	67607000	67607000			196
QAFEHSVHR	GGTFDLLQIKGSTLRQAFEHSVHRHGQGTG	KGSTLRQAFEHSVHRHGQGTGELLQVSGIK	R	Q	A	H	R	H	1	1	0	0	0	1	1	0	2	0	0	0	0	1	0	1	0	0	0	1	0	0	9	0	1109.54	tr|A0A194AS98|A0A194AS98_9SAUR;tr|U3FYP9|U3FYP9_MICFL;tr|A0A0F7YZM6|A0A0F7YZM6_MICFL;tr|A0A0B8RXZ9|A0A0B8RXZ9_BOIIR;tr|A0A182C5T8|A0A182C5T8_9SAUR;tr|U3T7C6|U3T7C6_OVOOK;sp|B6EWW8|V5NTD_GLOBR;tr|A0A194ASY3|A0A194ASY3_SISMB;tr|T1E3Y5|T1E3Y5_CROHD;tr|A0A194APR8|A0A194APR8_SISTE;tr|A0A194APL9|A0A194APL9_9SAUR;tr|A0A077L6M5|A0A077L6M5_PROEL;sp|F8S0Z7|V5NTD_CROAD;tr|A0A0F7Z1K6|A0A0F7Z1K6_CROAD;tr|A0A1…	tr|A0A2I4HXH5|A0A2I4HXH5_NAJAT	409	417	no	no	2	5.4665e-06	84.097	By MS/MS	1	14267000	14267000			197
QEPGQNSEILQGIK	DRLVILGFPCNQFGKQEPGQNSEILQGIKH	KQEPGQNSEILQGIKHVRPGGGFVPNFQLF	K	Q	E	I	K	H	0	0	1	0	0	3	2	2	0	2	1	1	0	0	1	1	0	0	0	0	0	0	14	0	1539.79	tr|V8P395|V8P395_OPHHA;tr|J9ZZN7|J9ZZN7_THAEL	tr|V8P395|V8P395_OPHHA	150	163	yes	no	2;3	5.8766e-25	86.624	By MS/MS	2	33368000	33368000			198
QIKETAGTEMTSGK	LAKDHDFSEIMHLVRQIKETAGTEMTSGKV	RQIKETAGTEMTSGKVALYVLALRSSCQNP	R	Q	I	G	K	V	1	0	0	0	0	1	2	2	0	1	0	2	1	0	0	1	3	0	0	0	0	0	14	1	1479.72	tr|V8NRR7|V8NRR7_OPHHA	tr|V8NRR7|V8NRR7_OPHHA	353	366	yes	yes	2	5.3887e-08	71.016	By MS/MS	1	6568800	6568800			199
QIVDKHNALR	VDFASESSNKRENQKQIVDKHNALRRSVRP	RENQKQIVDKHNALRRSVRPTARNMLQMEW	K	Q	I	L	R	R	1	1	1	1	0	1	0	0	1	1	1	1	0	0	0	0	0	0	0	1	0	0	10	1	1192.67	tr|A0A024AX20|A0A024AX20_MICIK;sp|P84808|CRVP2_NAJKA;sp|P81993|CRVP_BUNCA;tr|V8NKT2|V8NKT2_OPHHA;sp|Q7ZZN8|CRVP2_NAJAT;tr|F2Q6G2|F2Q6G2_BUNCA;tr|F2Q6G3|F2Q6G3_BUNCA;tr|C1JZW4|C1JZW4_OPHHA;tr|A0A024AXG9|A0A024AXG9_MICIK;tr|A0A024AYC5|A0A024AYC5_MICIK;tr|R4G7L7|R4G7L7_9SAUR;tr|A0A2D4K348|A0A2D4K348_9SAUR;tr|A0A2D4K3A3|A0A2D4K3A3_9SAUR;tr|R4G2Q3|R4G2Q3_9SAUR	tr|A0A024AX20|A0A024AX20_MICIK	36	45	yes	no	2	0.0010939	63.565	By MS/MS	1	70813000	70813000			200
QIVDKHNALRR	VDFASESSNKRENQKQIVDKHNALRRSVRP	ENQKQIVDKHNALRRSVRPTARNMLQMEWN	K	Q	I	R	R	S	1	2	1	1	0	1	0	0	1	1	1	1	0	0	0	0	0	0	0	1	0	0	11	2	1348.77	tr|A0A024AX20|A0A024AX20_MICIK;sp|P84808|CRVP2_NAJKA;sp|P81993|CRVP_BUNCA;tr|V8NKT2|V8NKT2_OPHHA;sp|Q7ZZN8|CRVP2_NAJAT;tr|F2Q6G2|F2Q6G2_BUNCA;tr|F2Q6G3|F2Q6G3_BUNCA;tr|C1JZW4|C1JZW4_OPHHA;tr|A0A024AXG9|A0A024AXG9_MICIK;tr|A0A024AYC5|A0A024AYC5_MICIK;tr|R4G7L7|R4G7L7_9SAUR;tr|A0A2D4K348|A0A2D4K348_9SAUR;tr|A0A2D4K3A3|A0A2D4K3A3_9SAUR;tr|R4G2Q3|R4G2Q3_9SAUR	tr|A0A024AX20|A0A024AX20_MICIK	36	46	yes	no	2;3	1.8527e-81	114.93	By MS/MS	2	274260000	274260000			201
QKEIVDLHNSLR	GNVDFNSESTRRKKKQKEIVDLHNSLRRRV	KKKQKEIVDLHNSLRRRVSPTASNMLKMEW	K	Q	K	L	R	R	0	1	1	1	0	1	1	0	1	1	2	1	0	0	0	1	0	0	0	1	0	0	12	1	1450.79	sp|P86543|CRVP1_NAJNA;tr|V8N8B4|V8N8B4_OPHHA;sp|Q7ZT98|CRVP_OPHHA;sp|P0DL15|CRVPB_NAJHA;sp|P84805|CRVP1_NAJKA;sp|Q7T1K6|CRVP1_NAJAT	sp|P84805|CRVP1_NAJKA	33	44	no	no	2;4	1.1176e-40	97.431	By MS/MS	2	49447000	49447000			202
QKEIVDLHNSLRR	GNVDFNSESTRRKKKQKEIVDLHNSLRRRV	KKQKEIVDLHNSLRRRVSPTASNMLKMEWY	K	Q	K	R	R	R	0	2	1	1	0	1	1	0	1	1	2	1	0	0	0	1	0	0	0	1	0	0	13	2	1606.89	sp|P86543|CRVP1_NAJNA;tr|V8N8B4|V8N8B4_OPHHA;sp|Q7ZT98|CRVP_OPHHA;sp|P84805|CRVP1_NAJKA;sp|Q7T1K6|CRVP1_NAJAT	sp|P84805|CRVP1_NAJKA	33	45	no	no	4	2.3721e-06	68.069	By MS/MS	1	41097000	41097000			203
QLDIFVHDFPR	EEQILVEAHGDSTPKQLDIFVHDFPRKQKT	STPKQLDIFVHDFPRKQKTLFQTRVDMNPA	K	Q	L	P	R	K	0	1	0	2	0	1	0	0	1	1	1	0	0	2	1	0	0	0	0	1	0	0	11	0	1385.71	sp|I2C090|VCO3_OPHHA;tr|A8QL55|A8QL55_OPHHA;sp|Q91132|VCO3_NAJKA	sp|Q91132|VCO3_NAJKA	53	63	no	no	2;3	0.0022337	41.448	By MS/MS	3	0	0			204
QLDIFVHDFPRK	EEQILVEAHGDSTPKQLDIFVHDFPRKQKT	TPKQLDIFVHDFPRKQKTLFQTRVDMNPAG	K	Q	L	R	K	Q	0	1	0	2	0	1	0	0	1	1	1	1	0	2	1	0	0	0	0	1	0	0	12	1	1513.8	sp|I2C090|VCO3_OPHHA;tr|A8QL55|A8QL55_OPHHA;sp|Q91132|VCO3_NAJKA	sp|Q91132|VCO3_NAJKA	53	64	no	no	4	0.0095963	21.873	By MS/MS	1	3729300	3729300			205
QNTAWEFEESPR	PRVLSNTGWGQTPVKQNTAWEFEESPRSER	PVKQNTAWEFEESPRSERKNDNGTEAWGCA	K	Q	N	P	R	S	1	1	1	0	0	1	3	0	0	0	0	0	0	1	1	1	1	1	0	0	0	0	12	0	1492.66	tr|A0A2D4ERZ7|A0A2D4ERZ7_MICCO;tr|V8PET0|V8PET0_OPHHA	tr|A0A2D4ERZ7|A0A2D4ERZ7_MICCO	108	119	yes	no	3	0.0098485	31.185	By MS/MS	1	40132000	40132000			206
QVPVVQAYAFGK	AAGNYPFMQLSDDGRQVPVVQAYAFGKYLG	DGRQVPVVQAYAFGKYLGYLNVTFDDKGKV	R	Q	V	G	K	Y	2	0	0	0	0	2	0	1	0	0	0	1	0	1	1	0	0	0	1	3	0	0	12	0	1305.71	tr|A0A194AS98|A0A194AS98_9SAUR;tr|U3FYP9|U3FYP9_MICFL;tr|A0A0F7YZM6|A0A0F7YZM6_MICFL;tr|A0A0B8RXZ9|A0A0B8RXZ9_BOIIR;tr|A0A182C5T8|A0A182C5T8_9SAUR;tr|U3T7C6|U3T7C6_OVOOK;sp|B6EWW8|V5NTD_GLOBR;tr|A0A194ASY3|A0A194ASY3_SISMB;tr|T1E3Y5|T1E3Y5_CROHD;tr|A0A194APR8|A0A194APR8_SISTE;tr|A0A194APL9|A0A194APL9_9SAUR;tr|A0A077L6M5|A0A077L6M5_PROEL;sp|F8S0Z7|V5NTD_CROAD;tr|A0A0F7Z1K6|A0A0F7Z1K6_CROAD;tr|A0A1…	tr|A0A2I4HXH5|A0A2I4HXH5_NAJAT	249	260	no	no	2	0.023019	37.191	By MS/MS	1	225490000	225490000			207
RCEDMEK	PHVSAFQRRFVGELRRCEDMEKTFTFLAQE	RRFVGELRRCEDMEKTFTFLAQEVQKAGQS	R	R	C	E	K	T	0	1	0	1	1	0	2	0	0	0	0	1	1	0	0	0	0	0	0	0	0	0	7	1	966.39	tr|V8PG20|V8PG20_OPHHA	tr|V8PG20|V8PG20_OPHHA	86	92	yes	yes	1	0.022158	11.905	By MS/MS	1	241290000	241290000			208
RDGQNLVTMNLHITPDLIPSFR	ILNKGKIFKVGRQPRRDGQNLVTMNLHITP	TMNLHITPDLIPSFRFVAYYQVGNNEIVAD	R	R	D	F	R	F	0	2	2	2	0	1	0	1	1	2	3	0	1	1	2	1	2	0	0	1	0	0	22	1	2536.32	sp|Q91132|VCO3_NAJKA;sp|Q01833|CO3_NAJNA	sp|Q91132|VCO3_NAJKA	498	519	yes	no	4	0.023024	11.46	By MS/MS	1	765440	765440			209
REIQALCYPSIK	DIVINDLSLIHDLPKREIQALCYPSIKKWN	LPKREIQALCYPSIKKWNLDKYTMGSITSF	K	R	E	I	K	K	1	1	0	0	1	1	1	0	0	2	1	1	0	0	1	1	0	0	1	0	0	0	12	1	1476.78	tr|A0A2R4N4Q6|A0A2R4N4Q6_NAJAT;sp|A8QL58|OXLA_NAJAT;sp|P0DI91|OXLA_NAJOX	tr|A0A2R4N4Q6|A0A2R4N4Q6_NAJAT	423	434	yes	no	3	0.02374	17.211	By MS/MS	1	2491400	2491400			210
REIQALCYPSIKK	DIVINDLSLIHDLPKREIQALCYPSIKKWN	PKREIQALCYPSIKKWNLDKYTMGSITSFT	K	R	E	K	K	W	1	1	0	0	1	1	1	0	0	2	1	2	0	0	1	1	0	0	1	0	0	0	13	2	1604.87	tr|A0A2R4N4Q6|A0A2R4N4Q6_NAJAT;sp|A8QL58|OXLA_NAJAT;sp|P0DI91|OXLA_NAJOX	tr|A0A2R4N4Q6|A0A2R4N4Q6_NAJAT	423	435	yes	no	4	0.01606	20.585	By MS/MS	1	2137300	2137300			211
RGCAATCPK	FKTTLKKLPLKIPIKRGCAATCPKSSALLK	LKIPIKRGCAATCPKSSALLKVVCCSTDKC	K	R	G	P	K	S	2	1	0	0	2	0	0	1	0	0	0	1	0	0	1	0	1	0	0	0	0	0	9	1	1019.46	sp|P62390|3SOFB_NAJHA;sp|P62394|3SOFB_NAJHH;tr|E2ITZ7|E2ITZ7_NAJAT	sp|P62390|3SOFB_NAJHA	38	46	yes	no	2	5.1865e-36	95.541	By MS/MS	1	100370000	100370000			212
RGCIDVCPK	CYKMTMRAAPMVPVKRGCIDVCPKSSLLIK	PMVPVKRGCIDVCPKSSLLIKYMCCNTDKC	K	R	G	P	K	S	0	1	0	1	2	0	0	1	0	1	0	1	0	0	1	0	0	0	0	1	0	0	9	1	1103.52	sp|P01469|3SA2_NAJMO;sp|P01458|3SA3_NAJNI;tr|Q9PS33|Q9PS33_NAJOX;sp|Q98957|3SA1A_NAJAT;sp|P60303|3SA4_NAJKA;sp|O93473|3SA4A_NAJSP;sp|O93471|3SA1_NAJSP;sp|O73857|3SA5A_NAJSP;sp|O73856|3SA4B_NAJSP;sp|P60302|3SA3_NAJSP;sp|P60304|3SA1_NAJAT;sp|Q98959|3SA3A_NAJAT;sp|Q02454|3SA0_NAJSP;sp|Q98958|3SA1D_NAJAT;sp|Q91136|3SATF_NAJAT;sp|P01442|3SA2_NAJAT;sp|Q91135|3SAPF_NAJAT;sp|Q91124|3SA8B_NAJAT;sp|Q98961|…	sp|P01468|3SA1_NAJPA	36	44	no	no	2;3	0.00264	58.981	By MS/MS	4	3268300000	3268300000			213
RHPDYSVVLLLR	AKDVFLGMFLYEYARRHPDYSVVLLLRLAK	YARRHPDYSVVLLLRLAKTYETTLEKCCAA	R	R	H	L	R	L	0	2	0	1	0	0	0	0	1	0	3	0	0	0	1	1	0	0	1	2	0	0	12	1	1466.84	CON__P02768-1	CON__P02768-1	361	372	yes	yes	3	0.0042313	32.062	By MS/MS	1	2942200	2942200		+	214
RLHFANNIR	PKQHFKAYLAKDLPKRLHFANNIRIDKVNL	AKDLPKRLHFANNIRIDKVNLMVDRQWLAV	K	R	L	I	R	I	1	2	2	0	0	0	0	0	1	1	1	0	0	1	0	0	0	0	0	0	0	0	9	1	1139.63	tr|A0A2D0TC04|A0A2D0TC04_NAJAT	tr|A0A2D0TC04|A0A2D0TC04_NAJAT	403	411	yes	yes	3	0.0092065	32.32	By MS/MS	1	8784400	8784400			215
RLSLLPR	AQGVYQVLGSDEHERRLSLLPRPEMTPTGE	LGSDEHERRLSLLPRPEMTPTGESRRRRLA	R	R	L	P	R	P	0	2	0	0	0	0	0	0	0	0	3	0	0	0	1	1	0	0	0	0	0	0	7	1	853.55	tr|A0A2D4PSD6|A0A2D4PSD6_MICSU	tr|A0A2D4PSD6|A0A2D4PSD6_MICSU	140	146	yes	yes	2	7.1348e-57	106.29	By MS/MS	1	80611000	80611000			216
RPDFSTLYIEEPDTTGHK	RVMEVLKWLDLPKAKRPDFSTLYIEEPDTT	FSTLYIEEPDTTGHKFGPVSGQVIKSLQMA	K	R	P	H	K	F	0	1	0	2	0	0	2	1	1	1	1	1	0	1	2	1	3	0	1	0	0	0	18	1	2105.01	tr|A0A2D0TC04|A0A2D0TC04_NAJAT;tr|A0A0F7YYZ8|A0A0F7YYZ8_MICFL;tr|A0A2D4K5D9|A0A2D4K5D9_9SAUR;tr|A0A2D4FR34|A0A2D4FR34_MICCO;tr|A0A194ARD7|A0A194ARD7_9SAUR;tr|U3FAB3|U3FAB3_MICFL;tr|A0A2D4P571|A0A2D4P571_MICSU;tr|A0A2D4P521|A0A2D4P521_MICSU	tr|A0A2D0TC04|A0A2D0TC04_NAJAT	270	287	yes	no	3;4	2.6075e-08	50.079	By MS/MS	2	11436000	11436000			217
RPDFSTLYIEEPDTTGHKFGPVSGQVIK	RVMEVLKWLDLPKAKRPDFSTLYIEEPDTT	TTGHKFGPVSGQVIKSLQMADRTLGMLMEG	K	R	P	I	K	S	0	1	0	2	0	1	2	3	1	2	1	2	0	2	3	2	3	0	1	2	0	0	28	2	3117.58	tr|A0A2D0TC04|A0A2D0TC04_NAJAT	tr|A0A2D0TC04|A0A2D0TC04_NAJAT	270	297	yes	yes	4;5	5.5841e-07	31.384	By MS/MS	2	10974000	10974000			218
RQVHQCQCYK	DLNFYQQVKLMNFIRRQVHQCQCYKCEKKF	MNFIRRQVHQCQCYKCEKKFQLKKELICHL	R	R	Q	Y	K	C	0	1	0	0	2	3	0	0	1	0	0	1	0	0	0	0	0	0	1	1	0	0	10	1	1405.63	tr|V8NEU3|V8NEU3_OPHHA	tr|V8NEU3|V8NEU3_OPHHA	129	138	yes	yes	1	0.015586	20.52	By MS/MS	1	21665000	21665000			219
RSPGGAR	______________________________	GLAGFTFKRSPGGARGRRADTHIHTHPAGE	K	R	S	A	R	G	1	2	0	0	0	0	0	2	0	0	0	0	0	0	1	1	0	0	0	0	0	0	7	1	699.378	tr|A0A2H6NH52|A0A2H6NH52_MICLE	tr|A0A2H6NH52|A0A2H6NH52_MICLE	14	20	yes	yes	1	0.018401	20.985	By MS/MS	1	928130	928130			220
RSSATMR	MTSPQLSPVVSPVNKRSSATMRTTKSFSQT	PVVSPVNKRSSATMRTTKSFSQTPKQQNRT	K	R	S	M	R	T	1	2	0	0	0	0	0	0	0	0	0	0	1	0	0	2	1	0	0	0	0	0	7	1	807.402	tr|V8PGR4|V8PGR4_OPHHA	tr|V8PGR4|V8PGR4_OPHHA	537	543	yes	yes	2	8.5033e-05	42.773	By MS/MS	1	0	0			221
RSVTPTASNMLK	PEIQNEIVDLHNSLRRSVTPTASNMLKMEW	SLRRSVTPTASNMLKMEWYPEAAANAERWA	R	R	S	L	K	M	1	1	1	0	0	0	0	0	0	0	1	1	1	0	1	2	2	0	0	1	0	0	12	1	1303.69	tr|F2Q6F2|F2Q6F2_DABRR;tr|A0A223PK48|A0A223PK48_DABRR;tr|A0A223PK22|A0A223PK22_DABRR	tr|F2Q6F2|F2Q6F2_DABRR	46	57	yes	no	3	0.011704	23.676	By MS/MS	1	5100500	5100500			222
SASQLYQESLR	PSLLKYPVKPSEEGKSASQLYQESLRKVIE	EEGKSASQLYQESLRKVIEELKRTNCSYIL	K	S	A	L	R	K	1	1	0	0	0	2	1	0	0	0	2	0	0	0	0	3	0	0	1	0	0	0	11	0	1280.64	tr|A0A2R4N4Q6|A0A2R4N4Q6_NAJAT;tr|A0A2D4KYM4|A0A2D4KYM4_9SAUR	tr|A0A2R4N4Q6|A0A2R4N4Q6_NAJAT	171	181	yes	no	2	0.0012694	51.854	By MS/MS	1	18875000	18875000			223
SCEPFIYHGCPGNR	CGEPKHRFFYNVTSKSCEPFIYHGCPGNRN	KSCEPFIYHGCPGNRNRYHTIEECQRYCGQ	K	S	C	N	R	N	0	1	1	0	2	0	1	2	1	1	0	0	0	1	2	1	0	0	1	0	0	0	14	0	1692.71	tr|A0A182C5R8|A0A182C5R8_9SAUR	tr|A0A182C5R8|A0A182C5R8_9SAUR	48	61	yes	yes	3	6.3075e-06	62.924	By MS/MS	1	3166300	3166300			224
SCGLCRK	KMSPGLCFMLNWNARSCGLCRKENGRKILC	FMLNWNARSCGLCRKENGRKILCAAKDVKC	R	S	C	R	K	E	0	1	0	0	2	0	0	1	0	0	1	1	0	0	0	1	0	0	0	0	0	0	7	1	879.405	sp|Q10749|VM3M1_NAJMO	sp|Q10749|VM3M1_NAJMO	541	547	yes	yes	2	0.012276	51.036	By MS/MS	1	10236000	10236000			225
SDALFSYEK	NEDSSYHLSFMESLKSDALFSYEKRFDEIV	FMESLKSDALFSYEKRFDEIVGGFDQLPIS	K	S	D	E	K	R	1	0	0	1	0	0	1	0	0	0	1	1	0	1	0	2	0	0	1	0	0	0	9	0	1058.49	tr|A0A2R4N4Q6|A0A2R4N4Q6_NAJAT;sp|A8QL58|OXLA_NAJAT;sp|P0DI91|OXLA_NAJOX	tr|A0A2R4N4Q6|A0A2R4N4Q6_NAJAT	242	250	yes	no	2	0.004111	56.011	By MS/MS	1	6490300	6490300			226
SDLLPTK	LNLKVNDDYLIWGSRSDLLPTKDKISYIIT	DYLIWGSRSDLLPTKDKISYIITKNTWIER	R	S	D	T	K	D	0	0	0	1	0	0	0	0	0	0	2	1	0	0	1	1	1	0	0	0	0	0	7	0	772.433	sp|Q91132|VCO3_NAJKA	sp|Q91132|VCO3_NAJKA	1588	1594	yes	yes	2	0.0035097	36.556	By MS/MS	2	0	0			227
SDLLPTKDK	LNLKVNDDYLIWGSRSDLLPTKDKISYIIT	LIWGSRSDLLPTKDKISYIITKNTWIERWP	R	S	D	D	K	I	0	0	0	2	0	0	0	0	0	0	2	2	0	0	1	1	1	0	0	0	0	0	9	1	1015.55	sp|Q91132|VCO3_NAJKA	sp|Q91132|VCO3_NAJKA	1588	1596	yes	yes	2	0.0054186	47.067	By MS/MS	1	4480300	4480300			228
SKAEAESLYQSKYEELQITAGR	IIAEVKAQNEDIAQKSKAEAESLYQSKYEE	LYQSKYEELQITAGRHGDSVRNSKIEISEL	K	S	K	G	R	H	3	1	0	0	0	2	4	1	0	1	2	2	0	0	0	3	1	0	2	0	0	0	22	2	2500.24	CON__P04264	CON__P04264	365	386	yes	yes	4	0.0023673	20.814	By MS/MS	1	6256300	6256300		+	229
SLDLDSIIAEVK	QISETNVILSMDNNRSLDLDSIIAEVKAQN	NNRSLDLDSIIAEVKAQNEDIAQKSKAEAE	R	S	L	V	K	A	1	0	0	2	0	0	1	0	0	2	2	1	0	0	0	2	0	0	0	1	0	0	12	0	1301.71	CON__P04264;CON__Q8BGZ7;CON__P50446;CON__Q922U2;CON__Q5XQN5	CON__P04264	344	355	yes	no	2	0.018962	39.148	By MS/MS	1	5716600	5716600		+	230
SLNNQFASFIDKVR	PEIQKVKSREREQIKSLNNQFASFIDKVRF	KSLNNQFASFIDKVRFLEQQNQVLQTKWEL	K	S	L	V	R	F	1	1	2	1	0	1	0	0	0	1	1	1	0	2	0	2	0	0	0	1	0	0	14	1	1637.85	CON__P04264;CON__ENSEMBL:ENSBTAP00000038253	CON__P04264	186	199	yes	no	3	0.0173	31.526	By MS/MS	1	28223000	28223000		+	231
SPATCNWFR	HPFGKVVLLFLDDPRSPATCNWFRGRDQSE	FLDDPRSPATCNWFRGRDQSEKSHILRGQF	R	S	P	F	R	G	1	1	1	0	1	0	0	0	0	0	0	0	0	1	1	1	1	1	0	0	0	0	9	0	1137.5	tr|V8NBD1|V8NBD1_OPHHA	tr|V8NBD1|V8NBD1_OPHHA	47	55	yes	yes	2	0.015918	60.788	By MS/MS	1	21381000	21381000			232
SQYEQLAEQNRK	AAPGVDLTQLLNNMRSQYEQLAEQNRKDAE	NMRSQYEQLAEQNRKDAEAWFNEKSKELTT	R	S	Q	R	K	D	1	1	1	0	0	3	2	0	0	0	1	1	0	0	0	1	0	0	1	0	0	0	12	1	1492.73	CON__P13645	CON__P13645	323	334	yes	yes	2;3	5.2223e-05	69.954	By MS/MS	2	12539000	12539000		+	233
SSFLVKYECCDTDR	PKVPVKRGCIDVCPKSSFLVKYECCDTDRC	KSSFLVKYECCDTDRCN_____________	K	S	S	D	R	C	0	1	0	2	2	0	1	0	0	0	1	1	0	1	0	2	1	0	1	1	0	0	14	1	1778.76	sp|P25517|3SA5_NAJMO	sp|P25517|3SA5_NAJMO	45	58	yes	yes	2	2.7263e-05	56.563	By MS/MS	1	186970000	186970000			234
STMQELNSR	GAGGGDGGILTANEKSTMQELNSRLASYLD	LTANEKSTMQELNSRLASYLDKVQALEEAN	K	S	T	S	R	L	0	1	1	0	0	1	1	0	0	0	1	0	1	0	0	2	1	0	0	0	0	0	9	0	1064.49	CON__P35527	CON__P35527	155	163	yes	yes	2	1.7578e-93	122.79	By MS/MS	1	15015000	15015000		+	235
STPFEAR	KINGSYPTIYKVYNKSTPFEARVMEVLKWL	TIYKVYNKSTPFEARVMEVLKWLDLPKAKR	K	S	T	A	R	V	1	1	0	0	0	0	1	0	0	0	0	0	0	1	1	1	1	0	0	0	0	0	7	0	806.392	tr|A0A2D0TC04|A0A2D0TC04_NAJAT;tr|A0A0F7YYZ8|A0A0F7YYZ8_MICFL;tr|A0A2D4K5D9|A0A2D4K5D9_9SAUR;tr|A0A2D4FR34|A0A2D4FR34_MICCO;tr|A0A194ARD7|A0A194ARD7_9SAUR;tr|U3FAB3|U3FAB3_MICFL;tr|A0A346CLX5|A0A346CLX5_BORPO	tr|A0A2D0TC04|A0A2D0TC04_NAJAT	249	255	yes	no	2	0.0017699	62.338	By MS/MS	1	20916000	20916000			236
STSMVAITMAHQMGHNLGMNDDR	CSPKKSVAVVQDHSKSTSMVAITMAHQMGH	MAHQMGHNLGMNDDRASCTCGSNKCIMSTK	K	S	T	D	R	A	2	1	2	2	0	1	0	2	2	1	1	0	4	0	0	2	2	0	0	1	0	0	23	0	2516.1	sp|Q10749|VM3M1_NAJMO	sp|Q10749|VM3M1_NAJMO	331	353	yes	yes	3;4	0.0004449	27.904	By MS/MS	2	105580000	105580000			237
STTDLPSR	CSKKFWEADGIHGGKSTTDLPSRFIHYPNH	DGIHGGKSTTDLPSRFIHYPNHNFTSGIGV	K	S	T	S	R	F	0	1	0	1	0	0	0	0	0	0	1	0	0	0	1	2	2	0	0	0	0	0	8	0	875.435	tr|A0A2R4N4Q6|A0A2R4N4Q6_NAJAT;sp|A8QL58|OXLA_NAJAT;sp|Q4JHE3|OXLA_OXYSC;tr|R4FJP5|R4FJP5_9SAUR;tr|A0A346CIA4|A0A346CIA4_9SAUR;tr|A0A194AS07|A0A194AS07_SISMB;sp|B0VXW0|OXLA_SISCA;tr|A0A194ATU0|A0A194ATU0_SISMB;sp|C0HJE7|OXLA_CRODU;tr|A0A1W7RGB3|A0A1W7RGB3_AGKCO;tr|U3FYQ2|U3FYQ2_MICFL;tr|A0A346CIA5|A0A346CIA5_9SAUR;tr|A0A0F7Z0X7|A0A0F7Z0X7_CROAD;tr|A0A0K8S046|A0A0K8S046_CROHD;tr|U3EPI5|U3EPI5_MICF…	tr|A0A2R4N4Q6|A0A2R4N4Q6_NAJAT	363	370	no	no	2	0.024431	43	By MS/MS	1	125620000	125620000			238
SVAVVQDHSK	TTGLGYIGSLCSPKKSVAVVQDHSKSTSMV	CSPKKSVAVVQDHSKSTSMVAITMAHQMGH	K	S	V	S	K	S	1	0	0	1	0	1	0	0	1	0	0	1	0	0	0	2	0	0	0	3	0	0	10	0	1068.56	sp|Q10749|VM3M1_NAJMO	sp|Q10749|VM3M1_NAJMO	321	330	yes	yes	2	1.9655e-48	100.45	By MS/MS	1	149690000	149690000			239
SVGIVQDHSK	TIGLASIGGMCNPKKSVGIVQDHSKEHLLV	CNPKKSVGIVQDHSKEHLLVAATMAHEMGH	K	S	V	S	K	E	0	0	0	1	0	1	0	1	1	1	0	1	0	0	0	2	0	0	0	2	0	0	10	0	1068.56	tr|E9JGK5|E9JGK5_ECHPL;tr|E9JGI7|E9JGI7_ECHPL;tr|E9JGI2|E9JGI2_ECHPL;tr|E9JGI1|E9JGI1_ECHPL;tr|E9JGJ3|E9JGJ3_ECHPL;tr|A0A0B4U9L8|A0A0B4U9L8_VIPAA	tr|E9JGK5|E9JGK5_ECHPL	84	93	yes	no	3	0.0036698	42.19	By MS/MS	1	104920000	104920000			240
SVGIVTTTR	______________________________	PPAAGKSVGIVTTTRVNHATPSAAYAHSAD	K	S	V	T	R	V	0	1	0	0	0	0	0	1	0	1	0	0	0	0	0	1	3	0	0	2	0	0	9	0	932.529	tr|A0A2D4LYL2|A0A2D4LYL2_9SAUR;tr|V8N8G0|V8N8G0_OPHHA;tr|V8N947|V8N947_OPHHA	tr|A0A2D4LYL2|A0A2D4LYL2_9SAUR	13	21	yes	no	2	0.001661	50.966	By MS/MS	1	3216500	3216500			241
SVTPTASNMLK	EIQNEIVDLHNSLRRSVTPTASNMLKMEWY	SLRRSVTPTASNMLKMEWYPEAAANAERWA	R	S	V	L	K	M	1	0	1	0	0	0	0	0	0	0	1	1	1	0	1	2	2	0	0	1	0	0	11	0	1147.59	tr|F2Q6F2|F2Q6F2_DABRR;tr|A0A223PK48|A0A223PK48_DABRR;tr|A0A223PK22|A0A223PK22_DABRR	tr|F2Q6F2|F2Q6F2_DABRR	47	57	yes	no	2	0.0045854	59.245	By MS/MS	1	135010000	135010000			242
SWAILAR	LWSAACCLIDNNHLRSWAILARNXLEEKLA	LIDNNHLRSWAILARNXLEEKLAQLYNVNH	R	S	W	A	R	N	2	1	0	0	0	0	0	0	0	1	1	0	0	0	0	1	0	1	0	0	0	0	7	0	815.465	tr|V8N4Y2|V8N4Y2_OPHHA	tr|V8N4Y2|V8N4Y2_OPHHA	128	134	yes	yes	2	1.7475e-11	83.229	By MS/MS	1	128680000	128680000			243
TAPAFQFSSCSIR	SCICIPGPCIMLKKRTAPAFQFSSCSIREY	KRTAPAFQFSSCSIREYREYLLRDRPQCIL	R	T	A	I	R	E	2	1	0	0	1	1	0	0	0	1	0	0	0	2	1	3	1	0	0	0	0	0	13	0	1470.69	sp|D3TTC1|VM3KL_NAJAT;sp|D6PXE8|VM3B_NAJAT;sp|P82942|VM3K_NAJKA	sp|D3TTC1|VM3KL_NAJAT	370	382	yes	no	2	1.0343e-13	78.934	By MS/MS	1	12154000	12154000			244
TCADIVINDLSLIHDLPKR	VLADDSDFFQALDTKTCADIVINDLSLIHD	IVINDLSLIHDLPKREIQALCYPSIKKWNL	K	T	C	K	R	E	1	1	1	3	1	0	0	0	1	3	3	1	0	0	1	1	1	0	0	1	0	0	19	1	2192.16	tr|A0A2R4N4Q6|A0A2R4N4Q6_NAJAT;sp|A8QL58|OXLA_NAJAT	tr|A0A2R4N4Q6|A0A2R4N4Q6_NAJAT	405	423	yes	no	4	0.0037848	23.799	By MS/MS	1	2658900	2658900			245
TCKLKHK	CGSPQDCQSACCDARTCKLKHKAQCDSEEC	QSACCDARTCKLKHKAQCDSEECCEKCKFK	R	T	C	H	K	A	0	0	0	0	1	0	0	0	1	0	1	3	0	0	0	0	1	0	0	0	0	0	7	2	913.517	tr|A0A2D4P0S5|A0A2D4P0S5_MICSU;tr|A0A2D4NYV1|A0A2D4NYV1_MICSU;tr|A0A194AS47|A0A194AS47_9SAUR;tr|U3EPC7|U3EPC7_MICFL	tr|A0A2D4P0S5|A0A2D4P0S5_MICSU	16	22	no	no	2	0.025139	17.887	By MS/MS	1	14332000	14332000			246
TCPEGKDLCYK	______________________________	LFYKTCPEGKDLCYKMNFKLLPKKLSIKRG	K	T	C	Y	K	M	0	0	0	1	2	0	1	1	0	0	1	2	0	0	1	0	1	0	1	0	0	0	11	1	1369.6	sp|P19003|3SOG_ASPSC	sp|P19003|3SOG_ASPSC	14	24	yes	yes	2	0.00091202	53.968	By MS/MS	1	78689000	78689000			247
TCPEGKNLCYK	______________________________	LFSKTCPEGKNLCYKMTMRLAPKVPVKRGC	K	T	C	Y	K	M	0	0	1	0	2	0	1	1	0	0	1	2	0	0	1	0	1	0	1	0	0	0	11	1	1368.62	sp|P01452|3SA4_NAJMO;sp|P0DQH3|3SBA_HEMHA;sp|P01466|3SA7_NAJHA;sp|P24776|3SB2_HEMHA;sp|P01471|3SB1_HEMHA;sp|B3EWH9|3SBH_HEMHA;sp|P25517|3SA5_NAJMO;sp|P01464|3SA5_NAJHA;sp|P01460|3SA8_NAJHA;sp|P01459|3SA3_NAJHA;sp|P01457|3SA5_NAJHH;sp|P01455|3SA1_NAJHA;sp|P01453|3SAA_NAJHA;sp|P01451|3SA1_NAJOX;sp|P01462|3SA2_NAJHA;sp|P01463|3SA2_NAJNI;sp|P01465|3SA6_NAJHA;sp|P01456|3SA1_NAJNI;sp|P01454|3SA9_NAJHA;…	sp|P25517|3SA5_NAJMO	13	23	no	no	2	0.0015164	48.796	By MS/MS	1	41762000	41762000			248
TCVDTYTNR	LESQASVGTLLAKMKTCVDTYTNRLRSKKD	LLAKMKTCVDTYTNRLRSKKDKSKPGVKSE	K	T	C	N	R	L	0	1	1	1	1	0	0	0	0	0	0	0	0	0	0	0	3	0	1	1	0	0	9	0	1128.49	tr|V8NI37|V8NI37_OPHHA;tr|A0A2D4NRD1|A0A2D4NRD1_MICSU;tr|A0A2H6NIG7|A0A2H6NIG7_MICLE;tr|A0A2D4LMP7|A0A2D4LMP7_9SAUR;tr|A0A2D4GGW4|A0A2D4GGW4_MICCO;tr|A0A2D4NTI9|A0A2D4NTI9_MICSU	tr|V8NI37|V8NI37_OPHHA	58	66	yes	no	3	0.018968	22.74	By MS/MS	1	418600	418600			249
TDTEEQILVEAHGDNTPK	SHGALYTLITPGVLRTDTEEQILVEAHGDN	EEQILVEAHGDNTPKQLDIFVHDFPRKQKI	R	T	D	P	K	Q	1	0	1	2	0	1	3	1	1	1	1	1	0	0	1	0	3	0	0	1	0	0	18	0	1995.94	sp|I2C090|VCO3_OPHHA;tr|A8QL55|A8QL55_OPHHA	sp|I2C090|VCO3_OPHHA	35	52	no	no	3	0.0016161	37.583	By MS/MS	1	63866000	63866000			250
TFVNHYTIVTGLYAETHGIIDNNMYDVK	CGTHAKYMRAVYPTKTFVNHYTIVTGLYAE	AETHGIIDNNMYDVKLNQNFSLSGSNMRNA	K	T	F	V	K	L	1	0	3	2	0	0	1	2	2	3	1	1	1	1	0	0	4	0	3	3	0	0	28	0	3227.56	tr|A0A2D0TC04|A0A2D0TC04_NAJAT	tr|A0A2D0TC04|A0A2D0TC04_NAJAT	162	189	yes	yes	4	0.0086915	16.938	By MS/MS	1	2565800	2565800			251
TGVAINK	______________________________	AHGPGLEKTGVAINKPAEFTVDARSGGKAP	K	T	G	N	K	P	1	0	1	0	0	0	0	1	0	1	0	1	0	0	0	0	1	0	0	1	0	0	7	0	701.407	tr|A0A2D4MLA3|A0A2D4MLA3_9SAUR;tr|A0A2D4MLE3|A0A2D4MLE3_9SAUR;tr|A0A2D4F6A8|A0A2D4F6A8_MICCO;tr|A0A2D4F699|A0A2D4F699_MICCO;tr|V8P9W0|V8P9W0_OPHHA;tr|U3F896|U3F896_MICFL	tr|A0A2D4MLA3|A0A2D4MLA3_9SAUR	9	15	yes	no	2	0.018653	32.929	By MS/MS	1	0	0			252
THNLEPYFESFINNLRR	QTKWELLQQVDTSTRTHNLEPYFESFINNL	NLEPYFESFINNLRRRVDQLKSDQSRLDSE	R	T	H	R	R	R	0	2	3	0	0	0	2	0	1	1	2	0	0	2	1	1	1	0	1	0	0	0	17	1	2149.07	CON__P04264	CON__P04264	224	240	yes	yes	4	0.0090634	26.771	By MS/MS	1	6987000	6987000		+	253
TIDECHR	EFIYGGCGGNANRFKTIDECHRTCVG____	GGNANRFKTIDECHRTCVG___________	K	T	I	H	R	T	0	1	0	1	1	0	1	0	1	1	0	0	0	0	0	0	1	0	0	0	0	0	7	0	929.403	sp|P00986|VKT2_NAJNI;sp|P82966|VKTCI_OPHHA;sp|C1IC52|VKT2_WALAE	sp|P00986|VKT2_NAJNI	47	53	yes	no	2	8.916e-06	74.832	By MS/MS	1	10931000	10931000			254
TLGMLMEGLK	PVSGQVIKSLQMADRTLGMLMEGLKQRNLH	QMADRTLGMLMEGLKQRNLHNCVNLILLAD	R	T	L	L	K	Q	0	0	0	0	0	0	1	2	0	0	3	1	2	0	0	0	1	0	0	0	0	0	10	0	1091.57	tr|A0A2D0TC04|A0A2D0TC04_NAJAT;tr|A0A0F7YYZ8|A0A0F7YYZ8_MICFL;tr|A0A2D4K5D9|A0A2D4K5D9_9SAUR;tr|A0A2D4FR34|A0A2D4FR34_MICCO;tr|A0A194ARD7|A0A194ARD7_9SAUR;tr|U3FAB3|U3FAB3_MICFL;tr|A0A2D4P571|A0A2D4P571_MICSU;tr|A0A2D4P521|A0A2D4P521_MICSU;sp|J3SEZ3|PDE1_CROAD;tr|T2HPD6|T2HPD6_PROFL;tr|W8E7D1|W8E7D1_MACLB;tr|T2HP62|T2HP62_PROFL;tr|T1D6P7|T1D6P7_CROHD;tr|A0A0F7Z2Q3|A0A0F7Z2Q3_CROAD;tr|U3TAI7|U3TAI…	tr|A0A2D0TC04|A0A2D0TC04_NAJAT	305	314	yes	no	2	0.018848	35.618	By MS/MS	1	2824400	2824400			255
TLLDIDNTR	DLKDQIVDLTVGNNKTLLDIDNTRMTLDDF	TVGNNKTLLDIDNTRMTLDDFRIKFEMEQN	K	T	L	T	R	M	0	1	1	2	0	0	0	0	0	1	2	0	0	0	0	0	2	0	0	0	0	0	9	0	1059.56	CON__P35527	CON__P35527	225	233	yes	yes	2	5.4911e-26	93.262	By MS/MS	1	17361000	17361000		+	256
TNAENEFVTIKK	VEDYRNKYEDEINKRTNAENEFVTIKKDVD	NKRTNAENEFVTIKKDVDGAYMTKVDLQAK	R	T	N	K	K	D	1	0	2	0	0	0	2	0	0	1	0	2	0	1	0	0	2	0	0	1	0	0	12	1	1392.72	CON__P04264	CON__P04264	278	289	yes	yes	3	0.02374	17.211	By MS/MS	1	12147000	12147000		+	257
TNVSTVKNDIIR	LVNPQGKPVMRWFHRTNVSTVKNDIIRFMR	FHRTNVSTVKNDIIRFMRKKRSG_______	R	T	N	I	R	F	0	1	2	1	0	0	0	0	0	2	0	1	0	0	0	1	2	0	0	2	0	0	12	1	1358.75	tr|V8P395|V8P395_OPHHA;tr|J9ZZN7|J9ZZN7_THAEL	tr|V8P395|V8P395_OPHHA	245	256	yes	no	2;3	0.001508	48.423	By MS/MS	2	55384000	55384000			258
TTATDIKGNTVTVMENVNLDNK	GEHSVCDSVSAWVTKTTATDIKGNTVTVME	GNTVTVMENVNLDNKVYKEYFFETKCKNPN	K	T	T	N	K	V	1	0	4	2	0	0	1	1	0	1	1	2	1	0	0	0	5	0	0	3	0	0	22	1	2377.18	sp|P01140|NGFV_NAJNA;sp|Q5YF89|NGFV2_NAJSP;sp|P61899|NGFV_NAJKA;sp|P61898|NGFV_NAJAT	sp|P01140|NGFV_NAJNA	24	45	yes	no	2;3;4	6.5108e-13	51.566	By MS/MS	3	513890000	513890000			259
TTATDIKGNTVTVMENVNLDNKVYK	GEHSVCDSVSAWVTKTTATDIKGNTVTVME	VTVMENVNLDNKVYKEYFFETKCKNPNPEP	K	T	T	Y	K	E	1	0	4	2	0	0	1	1	0	1	1	3	1	0	0	0	5	0	1	4	0	0	25	2	2767.41	sp|P01140|NGFV_NAJNA;sp|Q5YF89|NGFV2_NAJSP;sp|P61899|NGFV_NAJKA;sp|P61898|NGFV_NAJAT	sp|P01140|NGFV_NAJNA	24	48	yes	no	3;4	2.8009e-13	46.982	By MS/MS	2	861720000	861720000			260
TVIYEIPR	KRSVEEAIPAVCKTRTVIYEIPRSQIDPTS	PAVCKTRTVIYEIPRSQIDPTSANFLIWPP	R	T	V	P	R	S	0	1	0	0	0	0	1	0	0	2	0	0	0	0	1	0	1	0	1	1	0	0	8	0	989.555	tr|A0A2D4FVJ0|A0A2D4FVJ0_MICCO;tr|A0A2D4FVI9|A0A2D4FVI9_MICCO;tr|V8N8R5|V8N8R5_OPHHA;tr|A0A2D4K2U6|A0A2D4K2U6_9SAUR;tr|J3SCW6|J3SCW6_CROAD;tr|A0A2D4N8S8|A0A2D4N8S8_9SAUR;tr|U3FBS7|U3FBS7_MICFL;tr|A0A2D4N8U0|A0A2D4N8U0_9SAUR	tr|A0A2D4FVJ0|A0A2D4FVJ0_MICCO	22	29	yes	no	2	5.2167e-06	75.311	By MS/MS	1	3172200	3172200			261
TYWQFLSGK	MVTSINGLQGSTNEKTYWQFLSGKTPLEQG	GSTNEKTYWQFLSGKTPLEQGRPGLKERTN	K	T	Y	G	K	T	0	0	0	0	0	1	0	1	0	0	1	1	0	1	0	1	1	1	1	0	0	0	9	0	1128.56	tr|V8NRR7|V8NRR7_OPHHA	tr|V8NRR7|V8NRR7_OPHHA	247	255	yes	no	2	0.010698	41.227	By MS/MS	1	9465300	9465300			262
VADINMAAK	LKHKAPVPAGCYDSKVADINMAAKFTAYAI	GCYDSKVADINMAAKFTAYAINGPPVENGL	K	V	A	A	K	F	3	0	1	1	0	0	0	0	0	1	0	1	1	0	0	0	0	0	0	1	0	0	9	0	931.48	tr|A0A098LWY9|A0A098LWY9_PANGU;tr|A0A098LYE7|A0A098LYE7_9SAUR;tr|A0A346CI91|A0A346CI91_9SAUR;tr|A0A182C6E9|A0A182C6E9_9SAUR;sp|F8J2D3|PLB_DRYCN;tr|A0A346CLX0|A0A346CLX0_BORPO;tr|A0A346CLY2|A0A346CLY2_9SAUR	tr|A0A098LWY9|A0A098LWY9_PANGU	499	507	yes	no	2	4.4324e-08	54.787	By MS/MS	1	7781600	7781600			263
VATVSLPR	IMLIKLSSPATLNSRVATVSLPRSCAAAGT	PATLNSRVATVSLPRSCAAAGTECLISGWG	R	V	A	P	R	S	1	1	0	0	0	0	0	0	0	0	1	0	0	0	1	1	1	0	0	2	0	0	8	0	841.502	CON__P00761	CON__P00761	108	115	yes	yes	2	1.7262e-06	76.847	By MS/MS	6	4162400000	4162400000		+	264
VCLCISETLCR	ATGGWKQFIHCSSVKVCLCISETLCRGEKK	SSVKVCLCISETLCRGEKKETKEGLQTLTL	K	V	C	C	R	G	0	1	0	0	3	0	1	0	0	1	2	0	0	0	0	1	1	0	0	1	0	0	11	0	1409.65	tr|V8P702|V8P702_OPHHA	tr|V8P702|V8P702_OPHHA	281	291	yes	yes	4	0.022983	15.89	By MS/MS	1	1081600	1081600			265
VDCYDSVK	CSYAPNSQPIPDRAKVDCYDSVKGSAHDYG	PIPDRAKVDCYDSVKGSAHDYGALSLTELN	K	V	D	V	K	G	0	0	0	2	1	0	0	0	0	0	0	1	0	0	0	1	0	0	1	2	0	0	8	0	984.422	tr|V8P395|V8P395_OPHHA	tr|V8P395|V8P395_OPHHA	104	111	yes	yes	2	0.00048573	53.554	By MS/MS	2	0	0			266
VDFNSESTR	ILLSLAAVLQQSFGKVDFNSESTRRREKQR	QQSFGKVDFNSESTRRREKQREIVDMHNSF	K	V	D	T	R	R	0	1	1	1	0	0	1	0	0	0	0	0	0	1	0	2	1	0	0	1	0	0	9	0	1053.47	tr|A0A346CM05|A0A346CM05_9SAUR;tr|A0A346CLY3|A0A346CLY3_9SAUR	tr|A0A346CM05|A0A346CM05_9SAUR	20	28	yes	no	2	0.010624	45.718	By MS/MS	1	6554300	6554300			267
VGIIGYTTK	GYILPYKIINVGSEKVGIIGYTTKETPVLS	NVGSEKVGIIGYTTKETPVLSNPGPYLEFR	K	V	G	T	K	E	0	0	0	0	0	0	0	2	0	2	0	1	0	0	0	0	2	0	1	1	0	0	9	0	950.544	tr|A0A194AS98|A0A194AS98_9SAUR;tr|U3FYP9|U3FYP9_MICFL;tr|A0A0F7YZM6|A0A0F7YZM6_MICFL;tr|A0A0B8RXZ9|A0A0B8RXZ9_BOIIR;tr|A0A182C5T8|A0A182C5T8_9SAUR;tr|U3T7C6|U3T7C6_OVOOK;sp|B6EWW8|V5NTD_GLOBR;tr|A0A194ASY3|A0A194ASY3_SISMB;tr|T1E3Y5|T1E3Y5_CROHD;tr|A0A194APR8|A0A194APR8_SISTE;tr|A0A194APL9|A0A194APL9_9SAUR;tr|A0A077L6M5|A0A077L6M5_PROEL;sp|F8S0Z7|V5NTD_CROAD;tr|A0A0F7Z1K6|A0A0F7Z1K6_CROAD;tr|A0A1…	tr|A0A2I4HXH5|A0A2I4HXH5_NAJAT	146	154	no	no	2	0.0026147	66.993	By MS/MS	1	74496000	74496000			268
VGLVAVDK	GAAMKIKLEGDPGARVGLVAVDKAVYVLND	EGDPGARVGLVAVDKAVYVLNDKYKISQAK	R	V	G	D	K	A	1	0	0	1	0	0	0	1	0	0	1	1	0	0	0	0	0	0	0	3	0	0	8	0	799.48	sp|Q91132|VCO3_NAJKA;tr|A0RZG1|A0RZG1_AUSSU;sp|Q01833|CO3_NAJNA;tr|Q49HM6|Q49HM6_AUSSU;sp|Q0ZZJ6|VCO31_AUSSU;tr|A0A081DUA7|A0A081DUA7_ECHCO;tr|A0A194ARG1|A0A194ARG1_9SAUR;tr|A0A2Z4N9Y8|A0A2Z4N9Y8_BOIIR;tr|A0A0B8RZV9|A0A0B8RZV9_BOIIR;tr|A0A346CI96|A0A346CI96_9SAUR;sp|A0RZC6|VCO32_AUSSU;tr|A0RZG2|A0RZG2_AUSSU;tr|A8QL54|A8QL54_BUNFA;sp|J3S836|VCO3_CROAD;tr|A0A0F7Z1I7|A0A0F7Z1I7_CROAD;tr|A0A194APJ4|A…	sp|Q91132|VCO3_NAJKA	575	582	no	no	2	4.4022e-07	53.71	By MS/MS	1	81129000	81129000			269
VGLVAVDKAVYVLNDKYK	GAAMKIKLEGDPGARVGLVAVDKAVYVLND	VAVDKAVYVLNDKYKISQAKIWDTIEKSDF	R	V	G	Y	K	I	2	0	1	2	0	0	0	1	0	0	2	3	0	0	0	0	0	0	2	5	0	0	18	2	1993.12	sp|Q91132|VCO3_NAJKA;tr|A0RZG1|A0RZG1_AUSSU;sp|Q01833|CO3_NAJNA;tr|Q49HM6|Q49HM6_AUSSU;sp|Q0ZZJ6|VCO31_AUSSU;tr|A0A081DUA7|A0A081DUA7_ECHCO;tr|A0A194ARG1|A0A194ARG1_9SAUR;tr|A0A2Z4N9Y8|A0A2Z4N9Y8_BOIIR;tr|A0A0B8RZV9|A0A0B8RZV9_BOIIR;tr|A0A346CI96|A0A346CI96_9SAUR;sp|A0RZC6|VCO32_AUSSU;tr|A0RZG2|A0RZG2_AUSSU;tr|A8QL54|A8QL54_BUNFA	sp|Q91132|VCO3_NAJKA	575	592	no	no	3	0.013019	33.624	By MS/MS	1	9020500	9020500			270
VIGWSGPVPR	GGGATAGLLQPRWKRVIGWSGPVPRPRHGH	PRWKRVIGWSGPVPRPRHGHRAVAIKELIV	R	V	I	P	R	P	0	1	0	0	0	0	0	2	0	1	0	0	0	0	2	1	0	1	0	2	0	0	10	0	1066.59	tr|A0A2D4N0I0|A0A2D4N0I0_9SAUR;tr|A0A2D4HBL5|A0A2D4HBL5_MICLE;tr|A0A2D4HBM0|A0A2D4HBM0_MICLE;tr|V8NZA6|V8NZA6_OPHHA	tr|A0A2D4N0I0|A0A2D4N0I0_9SAUR	29	38	yes	no	2	0.0020177	45.718	By MS/MS	9	18250000	18250000			271
VKQPNNKR	RIIAGHMRKXRCIRKVKQPNNKRLMKKISN	KXRCIRKVKQPNNKRLMKKISNCKQIHLST	K	V	K	K	R	L	0	1	2	0	0	1	0	0	0	0	0	2	0	0	1	0	0	0	0	1	0	0	8	2	982.567	tr|A0A286S140|A0A286S140_NATNA	tr|A0A286S140|A0A286S140_NATNA	19	26	yes	yes	2	0.0022659	54.525	By MS/MS	1	5058500	5058500			272
VLDELTLAR	ALRMSVEADINGLRRVLDELTLARTDLEMQ	INGLRRVLDELTLARTDLEMQIEGLKEELA	R	V	L	A	R	T	1	1	0	1	0	0	1	0	0	0	3	0	0	0	0	0	1	0	0	1	0	0	9	0	1028.59	CON__P08727;CON__P19001;CON__Q04695;CON__Q9QWL7;CON__P19012;CON__A2A4G1;CON__P02533;CON__P08779;tr|J3RZT5|J3RZT5_CROAD;CON__Q6IFX2	CON__P08727	189	197	yes	no	2	0.004111	56.011	By MS/MS	1	2182700	2182700		+	273
VLEGIQCGESIYMSSNAR	WANTCSLNHSPDNLRVLEGIQCGESIYMSS	GIQCGESIYMSSNARTWTEIIHLWHDEYKN	R	V	L	A	R	T	1	1	1	0	1	1	2	2	0	2	1	0	1	0	0	3	0	0	1	1	0	0	18	0	2012.93	sp|P84805|CRVP1_NAJKA;sp|Q7T1K6|CRVP1_NAJAT	sp|P84805|CRVP1_NAJKA	85	102	yes	no	2;3	0.0035256	39.917	By MS/MS	2	37131000	37131000			274
VNDDYLIWGSR	QYISQRKCQEALNLKVNDDYLIWGSRSDLL	LNLKVNDDYLIWGSRSDLLPTKDKISYIIT	K	V	N	S	R	S	0	1	1	2	0	0	0	1	0	1	1	0	0	0	0	1	0	1	1	1	0	0	11	0	1336.64	sp|Q91132|VCO3_NAJKA	sp|Q91132|VCO3_NAJKA	1577	1587	yes	yes	2	0.0012287	50.878	By MS/MS	1	42876000	42876000			275
VPNKLEK	FPAPSNPKIKILISRVPNKLEKIVEKKPPM	KIKILISRVPNKLEKIVEKKPPMTVKVSRA	R	V	P	E	K	I	0	0	1	0	0	0	1	0	0	0	1	2	0	0	1	0	0	0	0	1	0	0	7	1	826.491	tr|A0A2D4LEF9|A0A2D4LEF9_9SAUR	tr|A0A2D4LEF9|A0A2D4LEF9_9SAUR	32	38	yes	yes	1	0.013813	30.07	By MS/MS	1	8413700	8413700			276
VPTYVPLEMEKTYK	GKRVVSLNVLCTECRVPTYVPLEMEKTYKV	RVPTYVPLEMEKTYKVLLPSFLAAGGDGYY	R	V	P	Y	K	V	0	0	0	0	0	0	2	0	0	0	1	2	1	0	2	0	2	0	2	2	0	0	14	1	1696.87	tr|A0A2I4HXH5|A0A2I4HXH5_NAJAT;tr|W8EFS0|W8EFS0_MACLB	tr|A0A2I4HXH5|A0A2I4HXH5_NAJAT	457	470	no	no	3	0.0087985	38.787	By MS/MS	1	1824300	1824300			277
VTLLEASER	AGLSAAYVLAGAGHKVTLLEASERVGGRVI	AGAGHKVTLLEASERVGGRVITYHNDREGW	K	V	T	E	R	V	1	1	0	0	0	0	2	0	0	0	2	0	0	0	0	1	1	0	0	1	0	0	9	0	1016.55	tr|A0A2R4N4Q6|A0A2R4N4Q6_NAJAT;sp|A8QL58|OXLA_NAJAT;sp|Q4JHE3|OXLA_OXYSC;tr|R4FJP5|R4FJP5_9SAUR;tr|R4FIJ6|R4FIJ6_9SAUR;tr|A0A2D4KYN2|A0A2D4KYN2_9SAUR	tr|A0A2R4N4Q6|A0A2R4N4Q6_NAJAT	78	86	no	no	2	1.4689e-25	91.041	By MS/MS	1	24532000	24532000			278
VVLLFLDDPR	TIHIAQFPPYHPFGKVVLLFLDDPRSPATC	HPFGKVVLLFLDDPRSPATCNWFRGRDQSE	K	V	V	P	R	S	0	1	0	2	0	0	0	0	0	0	3	0	0	1	1	0	0	0	0	2	0	0	10	0	1185.68	tr|V8NBD1|V8NBD1_OPHHA	tr|V8NBD1|V8NBD1_OPHHA	37	46	yes	yes	2	0.0014954	49.358	By MS/MS	1	117600000	117600000			279
VVLLFLDDPRSPATCNWFR	TIHIAQFPPYHPFGKVVLLFLDDPRSPATC	FLDDPRSPATCNWFRGRDQSEKSHILRGQF	K	V	V	F	R	G	1	2	1	2	1	0	0	0	0	0	3	0	0	2	2	1	1	1	0	2	0	0	19	1	2305.17	tr|V8NBD1|V8NBD1_OPHHA	tr|V8NBD1|V8NBD1_OPHHA	37	55	yes	yes	3	1.1921e-31	84.874	By MS/MS	1	14859000	14859000			280
VVPEGVQK	VQEALWSDGVRKKLKVVPEGVQKSIVTIVK	GVRKKLKVVPEGVQKSIVTIVKLDPRAKGV	K	V	V	Q	K	S	0	0	0	0	0	1	1	1	0	0	0	1	0	0	1	0	0	0	0	3	0	0	8	0	854.486	sp|I2C090|VCO3_OPHHA;tr|A8QL55|A8QL55_OPHHA;sp|Q91132|VCO3_NAJKA	sp|Q91132|VCO3_NAJKA	915	922	no	no	2	0.021237	44.531	By MS/MS	1	22750000	22750000			281
VYEMINAVNTK	MYRYYNNDKPAIKIRVYEMINAVNTKFRPL	IKIRVYEMINAVNTKFRPLKIHIALIGLEI	R	V	Y	T	K	F	1	0	2	0	0	0	1	0	0	1	0	1	1	0	0	0	1	0	1	2	0	0	11	0	1280.64	sp|D3TTC1|VM3KL_NAJAT;sp|D6PXE8|VM3B_NAJAT;sp|P82942|VM3K_NAJKA	sp|D3TTC1|VM3KL_NAJAT	232	242	yes	no	2	1.867e-40	98.392	By MS/MS	1	28028000	28028000			282
WELLQQVDTSTR	KVRFLEQQNQVLQTKWELLQQVDTSTRTHN	QTKWELLQQVDTSTRTHNLEPYFESFINNL	K	W	E	T	R	T	0	1	0	1	0	2	1	0	0	0	2	0	0	0	0	1	2	1	0	1	0	0	12	0	1474.74	CON__P04264	CON__P04264	212	223	yes	yes	2	7.0689e-55	105.78	By MS/MS	1	45161000	45161000		+	283
YCNKVHTCR	______________________________	LICPEKYCNKVHTCRNGENICFKRFYEGNL	K	Y	C	C	R	N	0	1	1	0	2	0	0	0	1	0	0	1	0	0	0	0	1	0	1	1	0	0	9	1	1236.55	sp|P01400|3NO2B_NAJME;sp|P85520|3NO2_NAJOX;sp|P01401|3NO2B_NAJHH	sp|P01400|3NO2B_NAJME	10	18	yes	no	2	5.1138e-26	92.925	By MS/MS	1	11220000	11220000			284
YECCDTDRCN	RGCIDVCPKSSFLVKYECCDTDRCN_____	SFLVKYECCDTDRCN_______________	K	Y	E	C	N	-	0	1	1	2	3	0	1	0	0	0	0	0	0	0	0	0	1	0	1	0	0	0	10	1	1391.45	sp|P25517|3SA5_NAJMO	sp|P25517|3SA5_NAJMO	51	60	yes	yes	2	3.2757e-292	164.53	By MS/MS	1	159550000	159550000			285
YECSQGKLTCSGGNNK	EAEKLGCWPYLTLYKYECSQGKLTCSGGNN	ECSQGKLTCSGGNNKCAAAVCNCDLVAANC	K	Y	E	N	K	C	0	0	2	0	2	1	1	3	0	0	1	2	0	0	0	2	1	0	1	0	0	0	16	1	1801.77	sp|P00603|PA2B2_NAJMO;sp|P00602|PA2A1_NAJMO	sp|P00603|PA2B2_NAJMO	68	83	yes	no	2	1.6037e-89	112.75	By MS/MS	1	39594000	39594000			286
YIDANYNINFK	CNCDLVAANCFAGARYIDANYNINFKKRCQ	AGARYIDANYNINFKKRCQ___________	R	Y	I	F	K	K	1	0	3	1	0	0	0	0	0	2	0	1	0	1	0	0	0	0	2	0	0	0	11	0	1373.66	sp|P00605|PA2B4_NAJNG;sp|P00604|PA2B3_NAJMO	sp|P00605|PA2B4_NAJNG	104	114	yes	no	2;3	5.0057e-44	96.253	By MS/MS	20	24493000000	24493000000			287
YIDANYNINFKK	CNCDLVAANCFAGARYIDANYNINFKKRCQ	GARYIDANYNINFKKRCQ____________	R	Y	I	K	K	R	1	0	3	1	0	0	0	0	0	2	0	2	0	1	0	0	0	0	2	0	0	0	12	1	1501.76	sp|P00605|PA2B4_NAJNG;sp|P00604|PA2B3_NAJMO	sp|P00605|PA2B4_NAJNG	104	115	yes	no	2;3	0.0014255	48.796	By MS/MS	2	1116800000	1116800000			288
YIDANYNINFKKR	CNCDLVAANCFAGARYIDANYNINFKKRCQ	ARYIDANYNINFKKRCQ_____________	R	Y	I	K	R	C	1	1	3	1	0	0	0	0	0	2	0	2	0	1	0	0	0	0	2	0	0	0	13	2	1657.86	sp|P00605|PA2B4_NAJNG;sp|P00604|PA2B3_NAJMO	sp|P00605|PA2B4_NAJNG	104	116	yes	no	3	3.0353e-30	91.937	By MS/MS	1	18162000	18162000			289
YIQEGDACK	MHENPMGYTCEKRAKYIQEGDACKAAFLEC	CEKRAKYIQEGDACKAAFLECCRYIKGVRD	K	Y	I	C	K	A	1	0	0	1	1	1	1	1	0	1	0	1	0	0	0	0	0	0	1	0	0	0	9	0	1082.47	sp|I2C090|VCO3_OPHHA;tr|A8QL55|A8QL55_OPHHA;sp|Q91132|VCO3_NAJKA;tr|A0RZG1|A0RZG1_AUSSU;sp|Q01833|CO3_NAJNA;tr|Q49HM6|Q49HM6_AUSSU;sp|Q0ZZJ6|VCO31_AUSSU;tr|A0A081DUA7|A0A081DUA7_ECHCO;tr|A0A194ARG1|A0A194ARG1_9SAUR;tr|A0A2Z4N9Y8|A0A2Z4N9Y8_BOIIR;tr|A0A0B8RZV9|A0A0B8RZV9_BOIIR;tr|A0A346CI96|A0A346CI96_9SAUR;sp|J3S836|VCO3_CROAD;tr|A0A0F7Z1I7|A0A0F7Z1I7_CROAD;tr|A0A194APJ4|A0A194APJ4_SISTE;tr|T1E3W…	sp|Q91132|VCO3_NAJKA	697	705	no	no	2	0.010624	45.718	By MS/MS	1	70677000	70677000			290
YIWEWTDR	GHDHVWIGLRDTRKKYIWEWTDRSRTDFLL	LRDTRKKYIWEWTDRSRTDFLLWRKDQPDH	K	Y	I	D	R	S	0	1	0	1	0	0	1	0	0	1	0	0	0	0	0	0	1	2	1	0	0	0	8	0	1167.53	tr|R4G314|R4G314_9SAUR;tr|R4FIR9|R4FIR9_9SAUR;tr|I6LJ76|I6LJ76_AUSSU;tr|D2YVL1|D2YVL1_DEMVE;sp|Q90WI8|LECG1_BUNFA;sp|Q90WI6|LECG1_BUNMU;sp|D2YVJ6|LECG_PSEPO;sp|D2YVI2|LECG_PSEAU	tr|R4G314|R4G314_9SAUR	100	107	yes	no	2	0.010389	48.504	By MS/MS	1	7036200	7036200			291
YLASSYLTR	TSGVETTKATKQGDKYLASSYLTRSDSDYG	TKQGDKYLASSYLTRSDSDYGDHKYVCEVV	K	Y	L	T	R	S	1	1	0	0	0	0	0	0	0	0	2	0	0	0	0	2	1	0	2	0	0	0	9	0	1072.56	tr|A0A2D4I2I1|A0A2D4I2I1_MICLE;tr|A0A2D4EY54|A0A2D4EY54_MICCO;tr|A0A0B8RRE3|A0A0B8RRE3_BOIIR;tr|A0A2H6N791|A0A2H6N791_MICLE;tr|A0A0B8RUH1|A0A0B8RUH1_BOIIR	tr|A0A2D4I2I1|A0A2D4I2I1_MICLE	96	104	yes	no	2	3.714e-48	101.69	By MS/MS	1	25931000	25931000			292
YLYVCQYCPAGNIIGSIATPYK	SHLLGCGAAKCSSSKYLYVCQYCPAGNIIG	CPAGNIIGSIATPYKSGPPCGDCPSACVNG	K	Y	L	Y	K	S	2	0	1	0	2	1	0	2	0	3	1	1	0	0	2	1	1	0	4	1	0	0	22	0	2550.23	tr|A0A024AX20|A0A024AX20_MICIK;sp|P84808|CRVP2_NAJKA;tr|R4FIJ7|R4FIJ7_9SAUR;sp|Q8JI38|CRVP_LATSE;sp|Q3SB07|CRVP_OXYSC;sp|Q3SB06|CRVP_OXYMI	tr|A0A024AX20|A0A024AX20_MICIK	158	179	no	no	2;3	1.1936e-12	52.298	By MS/MS	2	79956000	79956000			293
YMCCNTDK	RGCIDVCPKSSLLIKYMCCNTDKCN_____	KSSLLIKYMCCNTDKCN_____________	K	Y	M	D	K	C	0	0	1	1	2	0	0	0	0	0	0	1	1	0	0	0	1	0	1	0	0	0	8	0	1090.39	sp|P01469|3SA2_NAJMO;sp|P01462|3SA2_NAJHA;sp|P01463|3SA2_NAJNI;sp|P01468|3SA1_NAJPA	sp|P01468|3SA1_NAJPA	51	58	no	no	2	1.533e-15	83.801	By MS/MS	3	1088600000	1088600000			294
YMCCNTDKCN	RGCIDVCPKSSLLIKYMCCNTDKCN_____	SLLIKYMCCNTDKCN_______________	K	Y	M	C	N	-	0	0	2	1	3	0	0	0	0	0	0	1	1	0	0	0	1	0	1	0	0	0	10	1	1364.46	sp|P01469|3SA2_NAJMO;sp|P01462|3SA2_NAJHA;sp|P01463|3SA2_NAJNI;sp|P01468|3SA1_NAJPA	sp|P01468|3SA1_NAJPA	51	60	no	no	1;2	0.00027532	69.998	By MS/MS	2	11430000000	11430000000			295
YVCCSTDR	RGCINVCPKNSALVKYVCCSTDRCN_____	KNSALVKYVCCSTDRCN_____________	K	Y	V	D	R	C	0	1	0	1	2	0	0	0	0	0	0	0	0	0	0	1	1	0	1	1	0	0	8	0	1059.41	sp|P01452|3SA4_NAJMO	sp|P01452|3SA4_NAJMO	51	58	yes	yes	2	1.4529e-203	143.18	By MS/MS	6	1529800000	1529800000			296
YVCCSTDRCN	RGCINVCPKNSALVKYVCCSTDRCN_____	SALVKYVCCSTDRCN_______________	K	Y	V	C	N	-	0	1	1	1	3	0	0	0	0	0	0	0	0	0	0	1	1	0	1	1	0	0	10	1	1333.48	sp|P01452|3SA4_NAJMO	sp|P01452|3SA4_NAJMO	51	60	yes	yes	1;2	7.3791e-153	137.77	By MS/MS	5	4263400000	4263400000			297
[truncated: 7 more columns]

## Sheet: MQ_Analysis_bottom_fr
iBAQ dol_10-12-2018_181211083811	Protein groups	Subcellular location [CC]	Gene ontology (cellular component)	Peptides	Razor + unique peptides	Unique peptides	Sequence coverage [%]	Unique + razor sequence coverage [%]	Unique sequence coverage [%]	Mol. weight [kDa]	Q-value	Score	MS/MS count	Mass	Protein IDs	Majority protein IDs	id	Entry name	Protein names	Organism
79629000	3FTx	SUBCELLULAR LOCATION: Secreted {ECO:0000269|PubMed:1213685}.	extracellular region [GO:0005576]	2	2	2	18.5	18.5	18.5	7.5918	0	17.851	8	7.592	sp|P01399|3NO2D_NAJHA	sp|P01399|3NO2D_NAJHA	14	3NO2D_NAJHA	Weak toxin CM-13b	Naja annulifera (Banded Egyptian cobra) (Naja haje annulifera)
45929000	3FTx	SUBCELLULAR LOCATION: Secreted {ECO:0000269|PubMed:1164509}.;SUBCELLULAR LOCATION: Secreted {ECO:0000269|PubMed:19377518}.;SUBCELLULAR LOCATION: Secreted {ECO:0000269|PubMed:2060629}.;SUBCELLULAR LOCATION: Secreted {ECO:0000269|PubMed:710433}.;SUBCELLULAR LOCATION: Secreted {ECO:0000269|Ref.1}.	extracellular region [GO:0005576];host cell postsynaptic membrane [GO:0035792]	3	3	3	32.3	32.3	32.3	7.4296	0	36.829	15	7.463	sp|P01400|3NO2B_NAJME;sp|P0DSM9|3NO2N_NAJKA;sp|P29179|3NO25_NAJNA;sp|P85520|3NO2_NAJOX;sp|P29180|3NO26_NAJNA;sp|P01401|3NO2B_NAJHH	sp|P01400|3NO2B_NAJME;sp|P0DSM9|3NO2N_NAJKA;sp|P29179|3NO25_NAJNA;sp|P85520|3NO2_NAJOX;sp|P29180|3NO26_NAJNA;sp|P01401|3NO2B_NAJHH	15	3NO2_NAJOX;3NO25_NAJNA;3NO26_NAJNA;3NO2B_NAJHH;3NO2B_NAJME;3NO2N_NAJKA	Oxiana weak toxin (OWT);Weak neurotoxin 5;Weak neurotoxin 6;Weak toxin CM-11;Weak toxin NWT;Weak toxin S4C11	Naja haje haje (Egyptian cobra);Naja kaouthia (Monocled cobra) (Naja siamensis);Naja melanoleuca (Forest cobra) (Black-lipped cobra);Naja naja (Indian cobra);Naja oxiana (Central Asian cobra) (Oxus cobra)
20027000	3FTx	SUBCELLULAR LOCATION: Secreted {ECO:0000269|PubMed:923577}.	extracellular region [GO:0005576];host cell postsynaptic membrane [GO:0035792]	2	2	2	19.4	19.4	19.4	7.0808	0	36.194	7	7.081	sp|P01431|3S11_NAJMO	sp|P01431|3S11_NAJMO	17	3S11_NAJMO	Short neurotoxin 1 (NMM I) (Neurotoxin I)	Naja mossambica (Mozambique spitting cobra)
5073299968	3FTx	SUBCELLULAR LOCATION: Secreted {ECO:0000269|PubMed:20203422, ECO:0000269|PubMed:26456928}. Target cell membrane {ECO:0000250|UniProtKB:P60301}.;SUBCELLULAR LOCATION: Secreted {ECO:0000256|SAAS:SAAS00843578}.;SUBCELLULAR LOCATION: Secreted {ECO:0000269|PubMed:20203422}. Target cell membrane {ECO:0000250|UniProtKB:P60301}.;SUBCELLULAR LOCATION: Secreted {ECO:0000269|PubMed:3365434}. Target cell mem…	extracellular region [GO:0005576];membrane [GO:0016020];other organism cell membrane [GO:0044218]	4	2	2	35	20	20	6.7931	0	16.463	172	6.792	sp|P86540|3SA8_NAJNA;sp|P86382|3SA7_NAJNA;sp|P24780|3SA3_NAJNA;sp|P01447|3SA1_NAJNA;sp|P01445|3SA7A_NAJKA;tr|A0A0U5AR60|A0A0U5AR60_NAJNA;tr|A0A0U5ALB9|A0A0U5ALB9_NAJNA;tr|A0A0U5AL91|A0A0U5AL91_NAJNA;tr|A0A0U4W6K7|A0A0U4W6K7_NAJNA;tr|A0A0U4N5W4|A0A0U4N5W4_NAJNA;sp|P86539|3SA3A_NAJNA;sp|P24779|3SA5_NAJKA;sp|P01446|3SA3_NAJKA	sp|P86540|3SA8_NAJNA;sp|P86382|3SA7_NAJNA;sp|P24780|3SA3_NAJNA;sp|P01447|3SA1_NAJNA;sp|P01445|3SA7A_NAJKA;tr|A0A0U5AR60|A0A0U5AR60_NAJNA;tr|A0A0U5ALB9|A0A0U5ALB9_NAJNA;tr|A0A0U5AL91|A0A0U5AL91_NAJNA;tr|A0A0U4W6K7|A0A0U4W6K7_NAJNA;tr|A0A0U4N5W4|A0A0U4N5W4_NAJNA;sp|P86539|3SA3A_NAJNA;sp|P24779|3SA5_NAJKA;sp|P01446|3SA3_NAJKA	18	3SA1_NAJNA;3SA3_NAJKA;3SA3_NAJNA;3SA3A_NAJNA;3SA5_NAJKA;3SA7_NAJNA;3SA7A_NAJKA;3SA8_NAJNA;A0A0U4N5W4_NAJNA;A0A0U4W6K7_NAJNA;A0A0U5AL91_NAJNA;A0A0U5ALB9_NAJNA;A0A0U5AR60_NAJNA	Cytotoxin 1 (Cobramine-A) (Cytotoxin I) (Cytotoxin XI) (Cytotoxin-like basic protein) (CLBP);Cytotoxin 12 (Fragment);Cytotoxin 13 (Fragment);Cytotoxin 14 (Fragment);Cytotoxin 16 (Fragment);Cytotoxin 17 (Fragment);Cytotoxin 2 (CX2) (Toxin CM-7A);Cytotoxin 3 (CX3) (Toxin CM-7);Cytotoxin 3 (Cytotoxin IIa);Cytotoxin 3a (CTX3a) (Fragment);Cytotoxin 5 (Cytotoxin II);Cytotoxin 7 (CTX7);Cytotoxin 8 (CTX8)	Naja kaouthia (Monocled cobra) (Naja siamensis);Naja naja (Indian cobra)
570169984	3FTx	SUBCELLULAR LOCATION: Secreted {ECO:0000269|PubMed:4834686}. Target cell membrane {ECO:0000250|UniProtKB:P60301}.	extracellular region [GO:0005576];membrane [GO:0016020];other organism cell membrane [GO:0044218]	5	4	4	58.3	50	50	6.7152	0	187.79	123	6.715	sp|P01452|3SA4_NAJMO	sp|P01452|3SA4_NAJMO	19	3SA4_NAJMO	Cytotoxin 4 (CTX M3) (Cardiotoxin V(II)4)	Naja mossambica (Mozambique spitting cobra)
356260	3FTx	SUBCELLULAR LOCATION: Secreted {ECO:0000269|PubMed:1017800}. Target cell membrane {ECO:0000250|UniProtKB:P60301}.;SUBCELLULAR LOCATION: Secreted {ECO:0000269|PubMed:1213684}. Target cell membrane {ECO:0000250|UniProtKB:P60301}.;SUBCELLULAR LOCATION: Secreted {ECO:0000269|PubMed:1278155}. Target cell membrane {ECO:0000250|UniProtKB:P60301}.;SUBCELLULAR LOCATION: Secreted {ECO:0000269|PubMed:480383…	extracellular region [GO:0005576];membrane [GO:0016020];other organism cell membrane [GO:0044218]	6	1	1	60	23.3	23.3	6.8583	0	7.9366	2	6.8165	sp|P01462|3SA2_NAJHA;sp|P01463|3SA2_NAJNI;sp|P01454|3SA9_NAJHA;sp|P01456|3SA1_NAJNI;sp|P01465|3SA6_NAJHA;sp|P01459|3SA3_NAJHA;sp|P01460|3SA8_NAJHA;sp|P01451|3SA1_NAJOX;sp|P01453|3SAA_NAJHA;sp|P01455|3SA1_NAJHA;sp|P01457|3SA5_NAJHH;sp|P01464|3SA5_NAJHA;sp|B3EWH9|3SBH_HEMHA;sp|P01471|3SB1_HEMHA;sp|P0DQH3|3SBA_HEMHA;sp|P01466|3SA7_NAJHA;sp|P24776|3SB2_HEMHA	sp|P01462|3SA2_NAJHA;sp|P01463|3SA2_NAJNI;sp|P01454|3SA9_NAJHA;sp|P01456|3SA1_NAJNI;sp|P01465|3SA6_NAJHA;sp|P01459|3SA3_NAJHA;sp|P01460|3SA8_NAJHA;sp|P01451|3SA1_NAJOX;sp|P01453|3SAA_NAJHA;sp|P01455|3SA1_NAJHA;sp|P01457|3SA5_NAJHH;sp|P01464|3SA5_NAJHA	20	3SA1_NAJHA;3SA1_NAJNI;3SA1_NAJOX;3SA2_NAJHA;3SA2_NAJNI;3SA3_NAJHA;3SA5_NAJHA;3SA5_NAJHH;3SA6_NAJHA;3SA8_NAJHA;3SA9_NAJHA;3SAA_NAJHA	Cytotoxin 1 (Cytotoxin I) (CTI);Cytotoxin 1 (Toxin V(II)1);Cytotoxin 10 (Toxin CM-4a);Cytotoxin 2 (Toxin V(II)2);Cytotoxin 2 (Toxin V(II)2/V(II)2A);Cytotoxin 3 (Toxin CM-8/CM-8A);Cytotoxin 5 (Toxin CM-6);Cytotoxin 5 (Toxin CM-8);Cytotoxin 6 (Toxin CM-2H);Cytotoxin 8 (Toxin CM-7);Cytotoxin 9 (Toxin CM-2e)	Naja annulifera (Banded Egyptian cobra) (Naja haje annulifera);Naja haje haje (Egyptian cobra);Naja nivea (Cape cobra) (Coluber niveus);Naja oxiana (Central Asian cobra) (Oxus cobra)
21048999936	3FTx	SUBCELLULAR LOCATION: Secreted {ECO:0000269|PubMed:1148181}. Target cell membrane {ECO:0000250|UniProtKB:P60301}.;SUBCELLULAR LOCATION: Secreted {ECO:0000269|Ref.1}. Target cell membrane {ECO:0000250|UniProtKB:P60301}.	extracellular region [GO:0005576];membrane [GO:0016020];other organism cell membrane [GO:0044218]	10	10	2	83.3	83.3	15	6.8274	0	200.98	551	6.8265	sp|P01468|3SA1_NAJPA;sp|P01467|3SA1_NAJMO	sp|P01468|3SA1_NAJPA;sp|P01467|3SA1_NAJMO	21	3SA1_NAJMO;3SA1_NAJPA	Cytotoxin 1 (CTX M1) (Cardiotoxin IIB) (CTX-IIB) (Cytotoxin V(II)1);Cytotoxin 1 (CTX-1) (Cardiotoxin gamma)	Naja mossambica (Mozambique spitting cobra);Naja pallida (Red spitting cobra)
25562000	3FTx	SUBCELLULAR LOCATION: Secreted {ECO:0000269|PubMed:823968}. Target cell membrane {ECO:0000250|UniProtKB:P60301}.;SUBCELLULAR LOCATION: Secreted {ECO:0000269|Ref.1}. Target cell membrane {ECO:0000250|UniProtKB:P60301}.	extracellular region [GO:0005576];membrane [GO:0016020];other organism cell membrane [GO:0044218]	9	1	1	83.3	15	15	6.8003	0	8.8019	8	6.7955	sp|P01469|3SA2_NAJMO;sp|P01458|3SA3_NAJNI;sp|P80245|3SAN_NAJAT;sp|Q98957|3SA1A_NAJAT;sp|Q98956|3SA1B_NAJAT;sp|O93473|3SA4A_NAJSP;sp|O93471|3SA1_NAJSP;sp|O73857|3SA5A_NAJSP;sp|O73856|3SA4B_NAJSP;sp|P60302|3SA3_NAJSP;sp|P60304|3SA1_NAJAT;sp|Q98959|3SA3A_NAJAT;sp|Q9W6W9|3SA4N_NAJAT;sp|Q98958|3SA1D_NAJAT;sp|Q91136|3SATF_NAJAT;sp|Q9PST4|3SA2A_NAJSP;sp|P60303|3SA4_NAJKA;sp|Q98965|3SA6_NAJAT;sp|Q91135|3…	sp|P01469|3SA2_NAJMO;sp|P01458|3SA3_NAJNI	22	3SA2_NAJMO;3SA3_NAJNI	Cytotoxin 2 (CTX M2) (Cardiotoxin IIA) (CTX IIA) (Cytotoxin V(II)2);Cytotoxin 3 (Toxin V(II)3)	Naja mossambica (Mozambique spitting cobra);Naja nivea (Cape cobra) (Coluber niveus)
165800000	3FTx	SUBCELLULAR LOCATION: Secreted {ECO:0000269|PubMed:27558950}. Target cell membrane {ECO:0000250|UniProtKB:P60301}.;SUBCELLULAR LOCATION: Secreted {ECO:0000269|Ref.1}. Target cell membrane {ECO:0000250|UniProtKB:P60301}.	extracellular region [GO:0005576];membrane [GO:0016020];other organism cell membrane [GO:0044218]	7	3	2	75	28.3	16.7	6.8954	0	20.222	41	6.8945	sp|P0DSN1|3SAN_NAJNG;sp|P01470|3SA3_NAJMO	sp|P0DSN1|3SAN_NAJNG;sp|P01470|3SA3_NAJMO	24	3SA3_NAJMO;3SAN_NAJNG	Cytotoxin 3 (CTX M4) (Cytotoxin V(II)3);Naniproin	Naja mossambica (Mozambique spitting cobra);Naja nigricollis (Black-necked spitting cobra)
100010000	3FTx	SUBCELLULAR LOCATION: Secreted {ECO:0000269|PubMed:6353198}. Target cell membrane {ECO:0000250|UniProtKB:P60301}.	extracellular region [GO:0005576];membrane [GO:0016020];other organism cell membrane [GO:0044218]	10	8	6	86.7	73.3	50	6.8453	0	112.17	32	6.845	sp|P25517|3SA5_NAJMO	sp|P25517|3SA5_NAJMO	25	3SA5_NAJMO	Cytotoxin 5 (CTX M5) (CTX V)	Naja mossambica (Mozambique spitting cobra)
42071000	3FTx	SUBCELLULAR LOCATION: Secreted {ECO:0000250}.;SUBCELLULAR LOCATION: Secreted {ECO:0000256|SAAS:SAAS00840569}.;SUBCELLULAR LOCATION: Secreted {ECO:0000256|SAAS:SAAS00840569}. Target cell membrane {ECO:0000256|SAAS:SAAS00771507}.;SUBCELLULAR LOCATION: Secreted {ECO:0000269|PubMed:10665800}.;SUBCELLULAR LOCATION: Secreted {ECO:0000269|PubMed:11082188}.;SUBCELLULAR LOCATION: Secreted {ECO:0000269|Pub…	extracellular region [GO:0005576];host cell postsynaptic membrane [GO:0035792];membrane [GO:0016020];other organism cell membrane [GO:0044218]	2	2	2	14.5	14.5	14.5	6.8423	0	13.508	7	9.566	sp|P62394|3SOFB_NAJHH;tr|E2ITZ7|E2ITZ7_NAJAT;sp|P62390|3SOFB_NAJHA;sp|P01474|3SOF2_NAJME;tr|A0A194ARB6|A0A194ARB6_9SAUR;sp|P15818|3NO4H_BUNMU;sp|P81783|3NO4_BUNCA;tr|V8N9N7|V8N9N7_OPHHA;tr|U3EPM9|U3EPM9_MICFL;tr|A0A1J0CQH1|A0A1J0CQH1_NAJNA;sp|P18328|3SIM2_DENAN;sp|Q53B49|3SI35_OPHHA;tr|V8N3G9|V8N3G9_OPHHA;sp|Q8QGR0|3SIM7_DENAN;sp|Q9W717|3SO1_NAJAT;tr|A0A194APF0|A0A194APF0_9SAUR;sp|P82462|3SUC1_NA…	sp|P62394|3SOFB_NAJHH;tr|E2ITZ7|E2ITZ7_NAJAT;sp|P62390|3SOFB_NAJHA;sp|P01474|3SOF2_NAJME;tr|A0A194ARB6|A0A194ARB6_9SAUR;sp|P15818|3NO4H_BUNMU;sp|P81783|3NO4_BUNCA;tr|V8N9N7|V8N9N7_OPHHA;tr|U3EPM9|U3EPM9_MICFL;tr|A0A1J0CQH1|A0A1J0CQH1_NAJNA;sp|P18328|3SIM2_DENAN;sp|Q53B49|3SI35_OPHHA;tr|V8N3G9|V8N3G9_OPHHA;sp|Q8QGR0|3SIM7_DENAN;sp|Q9W717|3SO1_NAJAT;tr|A0A194APF0|A0A194APF0_9SAUR;sp|P82462|3SUC1_NA…	26	3NO4_BUNCA;3NO4H_BUNMU;3SI12_DENAN;3SI35_OPHHA;3SIM2_DENAN;3SIM7_DENAN;3SO1_HEMHA;3SO1_NAJAT;3SOF2_NAJME;3SOFB_NAJHA;3SOFB_NAJHH;3SUC1_NAJKA;A0A194APF0_9SAUR;A0A194ARB6_9SAUR;A0A1J0CQH1_NAJNA;E2ITZ7_NAJAT;E2IU15_BUNMU;U3EPM9_MICFL;V8N3G9_OPHHA;V8N9N7_OPHHA	Candoxin;Cytotoxin 11 (Toxin CM-12);Cytotoxin 11 (Toxin CM-13a);Cytotoxin homolog 2 (Cytotoxin homolog V-II-2/V-II-3);Long neurotoxin homolog (BM10-1);Muscarinic m1-toxin2;Muscarinic toxin 2 (MT2) (MTx2);Muscarinic toxin 7 (MT-7) (MT7) (Muscarinic toxin 1) (m1-toxin);Muscarinic toxin-like protein 1 (MTLP-1);Neurotoxin-like protein;Neurotoxin-like protein NTL2;Ringhalexin;Short neurotoxin OH-35;Th…	Bungarus candidus (Malayan krait);Bungarus multicinctus (Many-banded krait);Dendroaspis angusticeps (Eastern green mamba) (Naja angusticeps);Hemachatus haemachatus (Rinkhals) (Sepedon haemachatus);Micrurus fulvius (Eastern coral snake) (Coluber fulvius);Micrurus tener (Texas coral snake);Naja annulifera (Banded Egyptian cobra) (Naja haje annulifera);Naja atra (Chinese cobra);Naja haje haje (Egypt…
1469300	CRISP	SUBCELLULAR LOCATION: Secreted {ECO:0000269|PubMed:15670767}.;SUBCELLULAR LOCATION: Secreted {ECO:0000305}.;SUBCELLULAR LOCATION: Secreted.	extracellular region [GO:0005576]	4	4	4	50.7	50.7	50.7	7.7517	0	242.83	10	26.443	sp|P81993|CRVP_BUNCA;sp|P84808|CRVP2_NAJKA;tr|F2Q6G3|F2Q6G3_BUNCA;tr|F2Q6G2|F2Q6G2_BUNCA;sp|Q7ZZN8|CRVP2_NAJAT;tr|A0A024AX20|A0A024AX20_MICIK;tr|C1JZW4|C1JZW4_OPHHA;tr|A0A024AYC5|A0A024AYC5_MICIK;tr|A0A024AXG9|A0A024AXG9_MICIK;tr|V8NKT2|V8NKT2_OPHHA;tr|A0A2D4K348|A0A2D4K348_9SAUR;tr|A0A2D4K3A3|A0A2D4K3A3_9SAUR;tr|R4G7L7|R4G7L7_9SAUR;tr|A0A098LWY0|A0A098LWY0_9SAUR;tr|R4G2Q3|R4G2Q3_9SAUR;sp|Q8JGT9|…	sp|P81993|CRVP_BUNCA;sp|P84808|CRVP2_NAJKA;tr|F2Q6G3|F2Q6G3_BUNCA;tr|F2Q6G2|F2Q6G2_BUNCA;sp|Q7ZZN8|CRVP2_NAJAT;tr|A0A024AX20|A0A024AX20_MICIK;tr|C1JZW4|C1JZW4_OPHHA;tr|A0A024AYC5|A0A024AYC5_MICIK;tr|A0A024AXG9|A0A024AXG9_MICIK;tr|V8NKT2|V8NKT2_OPHHA;tr|A0A2D4K348|A0A2D4K348_9SAUR;tr|A0A2D4K3A3|A0A2D4K3A3_9SAUR;tr|R4G7L7|R4G7L7_9SAUR;tr|A0A098LWY0|A0A098LWY0_9SAUR;tr|R4G2Q3|R4G2Q3_9SAUR	27	A0A024AX20_MICIK;A0A024AXG9_MICIK;A0A024AYC5_MICIK;A0A098LWY0_9SAUR;A0A2D4K348_9SAUR;A0A2D4K3A3_9SAUR;C1JZW4_OPHHA;CRVP_BUNCA;CRVP2_NAJAT;CRVP2_NAJKA;F2Q6G2_BUNCA;F2Q6G3_BUNCA;R4G2Q3_9SAUR;R4G7L7_9SAUR;V8NKT2_OPHHA	CRiSP-Bra-2;CRiSP-Ver-3;Cysteine-rich seceretory protein Bc-CRPa;Cysteine-rich seceretory protein Bc-CRPb;Cysteine-rich secretory protein;Cysteine-rich secretory protein A;Cysteine-rich venom protein bucarin (Fragment);Cysteine-rich venom protein kaouthin-2 (Cysteine-rich venom protein 23) (CRVP-23k);Cysteine-rich venom protein natrin-2 (Cysteine-rich venom protein 2) (NA-CRVP2) (Protein G2b);Oph…	Brachyurophis roperi (Northern shovel-nosed snake);Bungarus candidus (Malayan krait);Micropechis ikaheca (New Guinean small-eyed snake);Micrurus paraensis;Naja atra (Chinese cobra);Naja kaouthia (Monocled cobra) (Naja siamensis);Opheodrys aestivus;Ophiophagus hannah (King cobra) (Naja hannah);Vermicella annulata (Eastern bandy-bandy)
342490	CVF	SUBCELLULAR LOCATION: Secreted.	extracellular space [GO:0005615]	14	14	8	8.5	8.5	4.9	184.52	0	194.36	29	184.518	sp|Q91132|VCO3_NAJKA;tr|A0A194ARG1|A0A194ARG1_9SAUR;tr|Q49HM6|Q49HM6_AUSSU;sp|Q0ZZJ6|VCO31_AUSSU;tr|A0RZG1|A0RZG1_AUSSU;sp|Q01833|CO3_NAJNA;tr|A0A346CLZ6|A0A346CLZ6_9SAUR;tr|A0A194APJ4|A0A194APJ4_SISTE;tr|T1E3W8|T1E3W8_CROHD;sp|J3S836|VCO3_CROAD;tr|A0A0F7Z1I7|A0A0F7Z1I7_CROAD;tr|A8QL55|A8QL55_OPHHA;tr|A0A081DUA7|A0A081DUA7_ECHCO;tr|A8QL54|A8QL54_BUNFA;tr|A0A0B8RZV9|A0A0B8RZV9_BOIIR;tr|A0A2Z4N9Y8|…	sp|Q91132|VCO3_NAJKA	33	VCO3_NAJKA	Cobra venom factor beta chain]; Cobra venom factor gamma chain;Cobra venom factor (CVF) (CVFk) (Complement C3 homolog) [Cleaved into: Cobra venom factor alpha chain	Naja kaouthia (Monocled cobra) (Naja siamensis)
43113	Ig-like			3	3	3	8.3	8.3	8.3	25.858	0	22.249	6	25.858	tr|V8NBD1|V8NBD1_OPHHA	tr|V8NBD1|V8NBD1_OPHHA	55	V8NBD1_OPHHA	Pregnancy-specific beta-1-glycoprotein 5	Ophiophagus hannah (King cobra) (Naja hannah)
3162300	KUN	SUBCELLULAR LOCATION: Secreted {ECO:0000269|PubMed:18405934, ECO:0000269|Ref.2}.;SUBCELLULAR LOCATION: Secreted {ECO:0000269|PubMed:11350064}.;SUBCELLULAR LOCATION: Secreted.	extracellular region [GO:0005576]	2	2	2	15.8	15.8	15.8	6.4663	0	15.135	1	8.87	sp|P00986|VKT2_NAJNI;sp|P82966|VKTCI_OPHHA;sp|C1IC52|VKT2_WALAE	sp|P00986|VKT2_NAJNI;sp|P82966|VKTCI_OPHHA;sp|C1IC52|VKT2_WALAE	12	VKT2_NAJNI;VKT2_WALAE;VKTCI_OPHHA	Kunitz-type serine protease inhibitor (Oh11-1) (Venom chymotrypsin inhibitor);Kunitz-type serine protease inhibitor 2 (Venom basic protease inhibitor 2) (Venom basic protease inhibitor II);Kunitz-type serine protease inhibitor spermatin (Kunitz inhibitor KIn-II) (Protease inhibitor 2)	Naja nivea (Cape cobra) (Coluber niveus);Ophiophagus hannah (King cobra) (Naja hannah);Walterinnesia aegyptia (Desert black snake)
108720	LAAO	SUBCELLULAR LOCATION: Secreted {ECO:0000269|PubMed:18180850}.	extracellular region [GO:0005576]	9	9	8	16.4	16.4	14.8	57.963	0	62.385	15	57.963	tr|A0A2R4N4Q6|A0A2R4N4Q6_NAJAT;sp|A8QL58|OXLA_NAJAT;sp|P0DI91|OXLA_NAJOX;tr|R4FJP5|R4FJP5_9SAUR;tr|A0A2D4KYM4|A0A2D4KYM4_9SAUR;sp|Q4JHE3|OXLA_OXYSC;tr|T1DP54|T1DP54_CROOH;tr|A0A0F7Z0X7|A0A0F7Z0X7_CROAD;sp|P56742|OXLA_CROAT;sp|P81382|OXLA_CALRH;tr|U3EPI5|U3EPI5_MICFL;tr|T2HQ57|T2HQ57_OVOOK;sp|B0VXW0|OXLA_SISCA;tr|T1DJZ4|T1DJZ4_CROHD;tr|A0A0K8RSC7|A0A0K8RSC7_CROHD;tr|A0A194ATU0|A0A194ATU0_SISMB;tr|…	tr|A0A2R4N4Q6|A0A2R4N4Q6_NAJAT;sp|A8QL58|OXLA_NAJAT	52	OXLA_NAJAT	L-amino-acid oxidase (LAO) (NA-LAAO) (EC 1.4.3.2) (Fragment)	Naja atra (Chinese cobra)
7706.1	Nucleases			9	9	3	20.6	20.6	6.4	58.198	0	66.284	12	64.544	tr|A0A2I4HXH5|A0A2I4HXH5_NAJAT;tr|A0A346CI90|A0A346CI90_9SAUR;tr|A0A0B8RXZ9|A0A0B8RXZ9_BOIIR;tr|W8EFS0|W8EFS0_MACLB	tr|A0A2I4HXH5|A0A2I4HXH5_NAJAT;tr|A0A346CI90|A0A346CI90_9SAUR	51	A0A346CI90_9SAUR	5' nucleotidase (Fragment)	Spilotes sulphureus (Amazon puffing snake)
19730	GPx			6	6	6	22.3	22.3	22.3	29.588	0	47.543	8	28.8765	tr|V8P395|V8P395_OPHHA;tr|J9ZZN7|J9ZZN7_THAEL	tr|V8P395|V8P395_OPHHA;tr|J9ZZN7|J9ZZN7_THAEL	57	J9ZZN7_THAEL;V8P395_OPHHA	Glutathione peroxidase;Glutathione peroxidase (Fragment)	Ophiophagus hannah (King cobra) (Naja hannah);Thamnophis elegans (Western terrestrial garter snake)
2341200	PLA2	SUBCELLULAR LOCATION: Secreted.	extracellular region [GO:0005576]	8	5	5	55.1	34.7	34.7	13.234	0	98.936	29	13.2265	sp|P00603|PA2B2_NAJMO;sp|P00602|PA2A1_NAJMO;sp|P0DKU4|PA2B2_NAJNG;sp|P0DKU3|PA2B1_NAJNG;tr|A0A2D4NMC2|A0A2D4NMC2_9SAUR;sp|Q9I900|PA2AD_NAJSP;sp|Q92086|PA2AC_NAJSP	sp|P00603|PA2B2_NAJMO;sp|P00602|PA2A1_NAJMO	10	PA2A1_NAJMO;PA2B2_NAJMO	Acidic phospholipase A2 CM-I (svPLA2) (EC 3.1.1.4) (Phosphatidylcholine 2-acylhydrolase);Basic phospholipase A2 CM-II (svPLA2) (EC 3.1.1.4) (Phosphatidylcholine 2-acylhydrolase)	Naja mossambica (Mozambique spitting cobra)
19020000	PLA2	SUBCELLULAR LOCATION: Secreted.	extracellular region [GO:0005576]	11	11	8	81.4	81.4	61	13.268	0	222.24	203	13.285	sp|P00605|PA2B4_NAJNG;sp|P00604|PA2B3_NAJMO;sp|P14556|PA2B_NAJPA;sp|P0CG57|PA2TC_OXYSC;sp|P00599|PA2B1_NAJME;sp|Q45Z47|PA22_OXYSC;tr|A6MFM6|A6MFM6_DEMVE	sp|P00605|PA2B4_NAJNG;sp|P00604|PA2B3_NAJMO	11	PA2B3_NAJMO;PA2B4_NAJNG	Basic phospholipase A2 CM-III (svPLA2) (EC 3.1.1.4) (Phosphatidylcholine 2-acylhydrolase);Phospholipase A2 'basic' (svPLA2) (EC 3.1.1.4) (Phosphatidylcholine 2-acylhydrolase) (Phospholipase A2 isozyme III/IV) (CM-III/CM-IV)	Naja mossambica (Mozambique spitting cobra);Naja nigricollis (Black-necked spitting cobra)
26840	SVMP	SUBCELLULAR LOCATION: Secreted.	extracellular region [GO:0005576]	3	3	2	4.9	4.9	3.7	66.291	0	18.569	4	66.246	sp|D3TTC1|VM3KL_NAJAT;sp|D6PXE8|VM3B_NAJAT;sp|P82942|VM3K_NAJKA	sp|D3TTC1|VM3KL_NAJAT;sp|D6PXE8|VM3B_NAJAT;sp|P82942|VM3K_NAJKA	7	VM3B_NAJAT;VM3K_NAJKA;VM3KL_NAJAT	Hemorrhagic metalloproteinase-disintegrin-like kaouthiagin (EC 3.4.24.-) (Snake venom metalloproteinase) (SVMP);Zinc metalloproteinase-disintegrin-like atrase-B (EC 3.4.24.-) (Snake venom metalloproteinase) (SVMP);Zinc metalloproteinase-disintegrin-like kaouthiagin-like (K-like) (EC 3.4.24.-) (Snake venom metalloproteinase) (SVMP)	Naja atra (Chinese cobra);Naja kaouthia (Monocled cobra) (Naja siamensis)
28936	SVMP	SUBCELLULAR LOCATION: Secreted.	extracellular region [GO:0005576]	5	4	1	8.7	7.2	1.5	67.661	0	323.31	29	68.421	sp|Q9PVK7|VM3_NAJKA;sp|D3TTC2|VM3H_NAJAT;tr|A0A2H6MYK4|A0A2H6MYK4_MICLE;tr|A0A2H6MYF4|A0A2H6MYF4_MICLE;tr|A0A2D4H703|A0A2D4H703_MICLE;tr|A0A2H6MYR1|A0A2H6MYR1_MICLE;tr|A0A2D4P0X4|A0A2D4P0X4_MICSU;tr|A0A2H6MYZ4|A0A2H6MYZ4_MICLE;tr|R4G7J0|R4G7J0_9SAUR;tr|R4FIY6|R4FIY6_9SAUR;sp|A8QL48|VM3_BUNFA;tr|B5KFV4|B5KFV4_HOPST;tr|B5KFV6|B5KFV6_OXYMI;tr|B5KFV5|B5KFV5_OXYSU;tr|A0A024AXX7|A0A024AXX7_MICIK;sp|A8Q…	sp|Q9PVK7|VM3_NAJKA;sp|D3TTC2|VM3H_NAJAT	35	VM3_NAJKA;VM3H_NAJAT	Zinc metalloproteinase-disintegrin-like atragin (EC 3.4.24.-) (Snake venom metalloproteinase) (SVMP);Zinc metalloproteinase-disintegrin-like cobrin (EC 3.4.24.-) (Snake venom metalloproteinase) (SVMP)	Naja atra (Chinese cobra);Naja kaouthia (Monocled cobra) (Naja siamensis)
217300	SVMP			4	3	0	14.4	9.9	0	28.674	0	102.09	11	28.674	tr|A0A2D4NYT4|A0A2D4NYT4_MICSU	tr|A0A2D4NYT4|A0A2D4NYT4_MICSU	50	A0A2D4NYT4_MICSU	Uncharacterized protein (Fragment)	Micrurus surinamensis (Surinam coral snake)
617850	VNGF	SUBCELLULAR LOCATION: Secreted {ECO:0000269|PubMed:1002678}.;SUBCELLULAR LOCATION: Secreted {ECO:0000269|PubMed:12359255}.;SUBCELLULAR LOCATION: Secreted {ECO:0000269|PubMed:20203422}.	extracellular region [GO:0005576]	8	8	1	69	69	10.3	13.022	0	251.4	26	13.064	sp|P01140|NGFV_NAJNA;sp|P61899|NGFV_NAJKA;sp|P61898|NGFV_NAJAT	sp|P01140|NGFV_NAJNA;sp|P61899|NGFV_NAJKA;sp|P61898|NGFV_NAJAT	13	NGFV_NAJAT;NGFV_NAJKA;NGFV_NAJNA	Venom nerve growth factor (v-NGF) (vNGF);Venom nerve growth factor (v-NGF) (vNGF) (Cobra nerve growth factor) (cNGF)	Naja atra (Chinese cobra);Naja kaouthia (Monocled cobra) (Naja siamensis);Naja naja (Indian cobra)
E		C	C	N	N	N	N	N	N	N	N	N	N	N	T	T	T	T	T	T
Protein family	Summed iBAQ values											Protein family	%
3FTx	27171854148											3FTx	99.8992
PLA2	21361200											PLA2	0.078536
KUN	3162300											KUN	0.0116264
CRISP	1469300											CRISP	0.00540199
VNGF	617850											VNGF	0.00227157
CVF	342490											CVF	0.00125919
SVMP	273076											SVMP	0.00100398
LAAO	108720											LAAO	0.000399717
Ig-like	43113											Ig-like	0.000158508
GPx	19730											GPx	7.25387e-05
Nucleases	7706.1											Nucleases	2.8332e-05
												Total	2.71993e+10
Protein family (>1%)	Summed iBAQ values
3FTx	27171854148
Low-abundance proteins (LAP)	2.74055e+07
Low-abundance proteins (LAP)	Summed iBAQ values
PLA2	21361200
KUN	3162300
CRISP	1469300
VNGF	617850
CVF	342490
SVMP	273076
LAAO	108720
Ig-like	43113
GPx	19730
Nucleases	7706.1

## Sheet: MQ_Analysis_bottom_fr_peplist
Sequence	N-term cleavage window	C-term cleavage window	Amino acid before	First amino acid	Second amino acid	Second last amino acid	Last amino acid	Amino acid after	A Count	R Count	N Count	D Count	C Count	Q Count	E Count	G Count	H Count	I Count	L Count	K Count	M Count	F Count	P Count	S Count	T Count	W Count	Y Count	V Count	U Count	O Count	Length	Missed cleavages	Mass	Proteins	Leading razor protein	Start position	End position	Unique (Groups)	Unique (Proteins)	Charges	PEP	Score	Identification type dol_10-12-2018_181211083811	Experiment dol_10-12-2018_181211083811	Intensity dol_10-12-2018_181211083811	id	Protein group IDs	Mod. peptide IDs	Evidence IDs
AAFDIFVLGAEDGCISTK	KNVEQLTDEQKNEFKAAFDIFVLGAEDGCI	DIFVLGAEDGCISTKELGKVMRMLGQNPTP	K	A	A	T	K	E	3	0	0	2	1	0	1	2	0	2	1	1	0	2	0	1	1	0	0	1	0	0	18	0	1912.92	tr|A0A2H6N6P5|A0A2H6N6P5_MICLE;tr|A0A2D4NI57|A0A2D4NI57_9SAUR;tr|A0A2D4G8M2|A0A2D4G8M2_MICCO	tr|A0A2H6N6P5|A0A2H6N6P5_MICLE	16	33	yes	no	2	1.6348e-10	70.412	By MS/MS	3	7746200	0	47	0	0;1;2;3;4;5
AAFLECCR	CEKRAKYIQEGDACKAAFLECCRYIKGVRD	QEGDACKAAFLECCRYIKGVRDENQRESEL	K	A	A	C	R	Y	2	1	0	0	2	0	1	0	0	0	1	0	0	1	0	0	0	0	0	0	0	0	8	0	1025.44	sp|Q91132|VCO3_NAJKA;tr|A0A194ARG1|A0A194ARG1_9SAUR;tr|Q49HM6|Q49HM6_AUSSU;sp|Q0ZZJ6|VCO31_AUSSU;tr|A0RZG1|A0RZG1_AUSSU;tr|A0A194APJ4|A0A194APJ4_SISTE;tr|T1E3W8|T1E3W8_CROHD;sp|J3S836|VCO3_CROAD;tr|A0A0F7Z1I7|A0A0F7Z1I7_CROAD;tr|A8QL55|A8QL55_OPHHA;tr|A0A081DUA7|A0A081DUA7_ECHCO;tr|A0RZG2|A0RZG2_AUSSU;sp|A0RZC6|VCO32_AUSSU;sp|I2C090|VCO3_OPHHA	sp|Q91132|VCO3_NAJKA	706	713	no	no	2	7.3564e-62	122.78	By MS/MS	1	23352000	1	33;9	1	6;7;8;9
AAKDDCDLPELCTGR	CCKKCRFKKAGAKCRAAKDDCDLPELCTGR	AAKDDCDLPELCTGRSAECPTDSFQRNGHP	R	A	A	G	R	S	2	1	0	3	2	0	1	1	0	0	2	1	0	0	1	0	1	0	0	0	0	0	15	1	1719.76	tr|A0A2D4NYT4|A0A2D4NYT4_MICSU	tr|A0A2D4NYT4|A0A2D4NYT4_MICSU	128	142	no	no	3	9.8475e-14	83.633	By matching	1	1722500	2	50	2	10;11;12;13
AAPMVPVK	TCPKGKNLCYKMTMRAAPMVPVKRGCIDVC	CYKMTMRAAPMVPVKRGCIDVCPKSSLLIK	R	A	A	V	K	R	2	0	0	0	0	0	0	0	0	0	0	1	1	0	2	0	0	0	0	2	0	0	8	0	811.463	sp|P01468|3SA1_NAJPA;sp|P01467|3SA1_NAJMO	sp|P01468|3SA1_NAJPA	28	35	yes	no	1;2	0.0019919	48.174	By MS/MS	9	28342000000	4	21	4;5	16;17;18;19;20;21;22;23;24;25;26;27;28;29;30;31;32;33;34;35
AAPMVPVKR	TCPKGKNLCYKMTMRAAPMVPVKRGCIDVC	YKMTMRAAPMVPVKRGCIDVCPKSSLLIKY	R	A	A	K	R	G	2	1	0	0	0	0	0	0	0	0	0	1	1	0	2	0	0	0	0	2	0	0	9	1	967.564	sp|P01468|3SA1_NAJPA;sp|P01467|3SA1_NAJMO	sp|P01468|3SA1_NAJPA	28	36	yes	no	1;2	1.8948e-24	81.297	By MS/MS	15	15480000000	5	21	6;7	36;37;38;39;40;41;42;43;44;45;46;47;48;49;50;51;52;53;54;55;56;57;58;59;60;61;62;63;64;65;66;67;68;69;70;71;72;73;74;75;76;77;78;79
ALEESNYELEGK	QNLNDRLASYLDKVRALEESNYELEGKIKE	KVRALEESNYELEGKIKEWYEKHGNSHQGE	R	A	L	G	K	I	1	0	1	0	0	0	4	1	0	0	2	1	0	0	0	1	0	0	1	0	0	0	12	0	1380.64	CON__P13645;CON__P02535-1	CON__P13645	166	177	yes	no	2	0.00040929	62.303	By matching	1	10151000	9	2	11	85;86;87;88
AQYEDIAQK	NNRNLDLNSIIAEVKAQYEDIAQKSRAEAE	IIAEVKAQYEDIAQKSRAEAESWYQGKYEE	K	A	Q	Q	K	S	2	0	0	1	0	2	1	0	0	1	0	1	0	0	0	0	0	0	1	0	0	0	9	0	1064.51	tr|V8NYV8|V8NYV8_OPHHA;tr|A0A2D4MNJ7|A0A2D4MNJ7_9SAUR	tr|V8NYV8|V8NYV8_OPHHA	334	342	yes	no	2	1.5327e-09	63.48	By MS/MS	1	23025000	11	56	14	93;94;95;96;97
AQYEEIAQR	NSRNLDLDSIIAEVKAQYEEIAQRSKEEAE	IIAEVKAQYEEIAQRSKEEAEALYHSKYEE	K	A	Q	Q	R	S	2	1	0	0	0	2	2	0	0	1	0	0	0	0	0	0	0	0	1	0	0	0	9	0	1106.54	CON__P35908;CON__P35908v2;CON__P19013	CON__P35908	360	368	no	no	2	0.0085635	51.346	By matching	1	8879600	12	5;3	15	98;99
CCQVHDNCYEK	CGRGGKGTPVDDLDRCCQVHDNCYEKAGKM	DLDRCCQVHDNCYEKAGKMGCWPYLTLYKY	R	C	C	E	K	A	0	0	1	1	3	1	1	0	1	0	0	1	0	0	0	0	0	0	1	1	0	0	11	0	1511.56	sp|P00605|PA2B4_NAJNG;sp|P00604|PA2B3_NAJMO;sp|P14556|PA2B_NAJPA	sp|P00605|PA2B4_NAJNG	43	53	yes	no	2;3	5.4521e-06	76.465	By MS/MS	3	10668000	17	11	20	106;107;108;109;110;111;112;113;114;115
CCQVHDNCYGEAEK	CGRGGKGTAVDDLDRCCQVHDNCYGEAEKL	RCCQVHDNCYGEAEKLGCWPYLTLYKYECS	R	C	C	E	K	L	1	0	1	1	3	1	2	1	1	0	0	1	0	0	0	0	0	0	1	1	0	0	14	0	1768.66	sp|P00603|PA2B2_NAJMO;sp|P00602|PA2A1_NAJMO;tr|A0A2D4NMC2|A0A2D4NMC2_9SAUR;sp|Q9I900|PA2AD_NAJSP;sp|Q92086|PA2AC_NAJSP	sp|P00603|PA2B2_NAJMO	43	56	yes	no	2;3	2.1565e-06	64.104	By matching	2	14074000	18	10	21	116;117;118;119;120;121;122;123;124;125;126
CGAAVCNCDLVAANCFAGAR	KCSQGKLTCSGGNSKCGAAVCNCDLVAANC	CNCDLVAANCFAGARYIDANYNINFKKRCQ	K	C	G	A	R	Y	6	1	2	1	4	0	0	2	0	0	1	0	0	1	0	0	0	0	0	2	0	0	20	0	2155.9	sp|P00605|PA2B4_NAJNG;sp|P00604|PA2B3_NAJMO	sp|P00605|PA2B4_NAJNG	84	103	yes	no	2;3	1.3761e-88	117.23	By MS/MS	3	28235000	20	11	23	131;132;133;134;135;136;137;138;139;140;141;142;143;144;145;146;147;148;149;150;151;152;153;154;155
CNQLIPPFWK	______________________________	______________________________	K	C	N	W	K	T	0	0	1	0	1	1	0	0	0	1	1	1	0	1	2	0	0	1	0	0	0	0	10	0	1301.66	sp|P01469|3SA2_NAJMO;sp|P01458|3SA3_NAJNI;sp|P01468|3SA1_NAJPA;sp|P01467|3SA1_NAJMO	sp|P01468|3SA1_NAJPA	3	12	no	no	2;3	2.3991e-24	98.458	By MS/MS	63	1433800000	24	21;22	27	164;165;166;167;168;169;170;171;172;173;174;175;176;177;178;179;180;181;182;183;184;185;186;187;188;189;190;191;192;193;194;195;196;197;198;199;200;201;202;203;204;205;206;207;208;209;210;211;212;213;214;215;216;217;218;219;220;221;222;223;224;225;226;227;228;229;230;231;232;233;234;235;236;237;238;239;240;241;242;243;244;245;246;247;248;249;250;251;252;253;254;255;256;257;258;259;260;261;262;263…
CNQLIPPFWKTCPK	______________________________	KCNQLIPPFWKTCPKGKNLCYKMTMRAAPM	K	C	N	P	K	G	0	0	1	0	2	1	0	0	0	1	1	2	0	1	3	0	1	1	0	0	0	0	14	1	1787.89	sp|P01469|3SA2_NAJMO;sp|P01458|3SA3_NAJNI;sp|P01468|3SA1_NAJPA;sp|P01467|3SA1_NAJMO	sp|P01468|3SA1_NAJPA	3	16	no	no	3	0.0001075	58.487	By matching	1	1414100	25	21;22	28	308;309
DAEAWFNEK	NMRSQYEQLAEQNRKDAEAWFNEKSKELTT	AEQNRKDAEAWFNEKSKELTTEIDNNIEQI	K	D	A	E	K	S	2	0	1	1	0	0	2	0	0	0	0	1	0	1	0	0	0	1	0	0	0	0	9	0	1108.48	CON__P13645;CON__Q148H6;CON__Q7Z3Y7;CON__Q7Z3Y8;CON__Q7Z3Z0	CON__P13645	335	343	yes	no	2	0.0001847	82.452	By MS/MS	1	5197800	29	2	32	321;322;323;324
DDCDLPELCTGR	KCRFKKAGAKCRAAKDDCDLPELCTGRSAE	AAKDDCDLPELCTGRSAECPTDSFQRNGHP	K	D	D	G	R	S	0	1	0	3	2	0	1	1	0	0	2	0	0	0	1	0	1	0	0	0	0	0	12	0	1449.59	tr|A0A2D4NYT4|A0A2D4NYT4_MICSU	tr|A0A2D4NYT4|A0A2D4NYT4_MICSU	131	142	no	no	2	3.2738e-75	128.03	By matching	1	885080	30	50	33	325;326;327;328
DIENQYETQITQIEHEVSSSGQEVQSSAK	DMRQEYEQLIAKNRKDIENQYETQITQIEH	HEVSSSGQEVQSSAKEVTQLRHGVQELEIE	K	D	I	A	K	E	1	0	1	1	0	5	5	1	1	3	0	1	0	0	0	5	2	0	1	2	0	0	29	0	3263.51	CON__P35527	CON__P35527	340	368	yes	yes	4	0.004568	16.106	By MS/MS	1	733870	32	4	35	330
DPSYGMVEPGTK	KKRNSMICNCSISPRDPSYGMVEPGTKCGD	SPRDPSYGMVEPGTKCGDGMVCSNRQCVDV	R	D	P	T	K	C	0	0	0	1	0	0	1	2	0	0	0	1	1	0	2	1	1	0	1	1	0	0	12	0	1279.58	sp|Q9PVK7|VM3_NAJKA;tr|A0A2H6MYK4|A0A2H6MYK4_MICLE;tr|A0A2H6MYF4|A0A2H6MYF4_MICLE;tr|A0A2D4NYT4|A0A2D4NYT4_MICSU	sp|Q9PVK7|VM3_NAJKA	570	581	no	no	2	8.363e-09	86.624	By matching	1	810200	34	35;50	37	332;333;334;335
DVDGAYMTK	NKRTNAENEFVTIKKDVDGAYMTKVDLQAK	FVTIKKDVDGAYMTKVDLQAKLDNLQQEID	K	D	V	T	K	V	1	0	0	2	0	0	0	1	0	0	0	1	1	0	0	0	1	0	1	1	0	0	9	0	998.438	CON__P04264	CON__P04264	290	298	yes	yes	2	0.012003	43.218	By MS/MS	1	3079700	37	1	40	343;344
ETVLLPR	KPAASVTLKSFGEWRETVLLPRKRNDNAQL	LKSFGEWRETVLLPRKRNDNAQLLTGIDFN	R	E	T	P	R	K	0	1	0	0	0	0	1	0	0	0	2	0	0	0	1	0	1	0	0	1	0	0	7	0	826.491	sp|D3TTC1|VM3KL_NAJAT;sp|D6PXE8|VM3B_NAJAT	sp|D3TTC1|VM3KL_NAJAT	282	288	no	no	2	0.018583	44.611	By matching	1	697840	46	7	49	363;364;365
FEMEQNLR	DIDNTRMTLDDFRIKFEMEQNLRQGVDADI	LDDFRIKFEMEQNLRQGVDADINGLRQVLD	K	F	E	L	R	Q	0	1	1	0	0	1	2	0	0	0	1	0	1	1	0	0	0	0	0	0	0	0	8	0	1065.49	CON__P35527	CON__P35527	243	250	yes	yes	2	0.014262	43.124	By MS/MS	1	1427900	48	4	51	367;368
FLEQQNQVLQTK	KSLNNQFASFIDKVRFLEQQNQVLQTKWEL	KVRFLEQQNQVLQTKWELLQQVDTSTRTHN	R	F	L	T	K	W	0	0	1	0	0	4	1	0	0	0	2	1	0	1	0	0	1	0	0	1	0	0	12	0	1474.78	CON__P04264;CON__P35908;CON__P35908v2;CON__Q9R0H5;CON__Q7Z794;CON__Q6NXH9	CON__P04264	200	211	no	no	2	2.4759e-46	112.75	By MS/MS	1	23317000	53	1;5	56	376;377;378;379
FSSSSGYGGGSSR	YSRFSSSGGRGGGGRFSSSSGYGGGSSRVC	GRFSSSSGYGGGSSRVCGRGGGGSFGYSYG	R	F	S	S	R	V	0	1	0	0	0	0	0	4	0	0	0	0	0	1	0	6	0	0	1	0	0	0	13	0	1234.52	CON__P35527	CON__P35527	47	59	yes	yes	2	0.00074567	55.314	By MS/MS	1	18558000	55	4	58	381
GASKVPVKR	TCPKGKNLCYKMTMRGASKVPVKRGCIDVC	YKMTMRGASKVPVKRGCIDVCPKSSLLIKY	R	G	A	K	R	G	1	1	0	0	0	0	0	1	0	0	0	2	0	0	1	1	0	0	0	2	0	0	9	2	940.582	sp|P01469|3SA2_NAJMO	sp|P01469|3SA2_NAJMO	28	36	yes	yes	2	1.5781e-05	67.981	By MS/MS	1	76687000	56	22	59	382;383;384;385;386;387;388;389
GCAATCPIAENR	KRWHMIVPGRYKKTRGCAATCPIAENRDVI	KTRGCAATCPIAENRDVIECCSTDKCNL__	R	G	C	N	R	D	3	1	1	0	2	0	1	1	0	1	0	0	0	0	1	0	1	0	0	0	0	0	12	0	1318.58	sp|P82463|3SUC2_NAJKA	sp|P82463|3SUC2_NAJKA	41	52	yes	yes	2	0.0026774	53.683	By MS/MS	1	18706000	57	28	60	390;391
GCAATCPK	KTTLKKLPLKIPIKRGCAATCPKSSALLKV	LKIPIKRGCAATCPKSSALLKVVCCSTDKC	R	G	C	P	K	S	2	0	0	0	2	0	0	1	0	0	0	1	0	0	1	0	1	0	0	0	0	0	8	0	863.363	sp|P62394|3SOFB_NAJHH;tr|E2ITZ7|E2ITZ7_NAJAT;sp|P62390|3SOFB_NAJHA;sp|P01474|3SOF2_NAJME;tr|A0A194ARB6|A0A194ARB6_9SAUR;sp|P15818|3NO4H_BUNMU;sp|P81783|3NO4_BUNCA;tr|V8N9N7|V8N9N7_OPHHA;tr|U3EPM9|U3EPM9_MICFL;tr|A0A1J0CQH1|A0A1J0CQH1_NAJNA;sp|P18328|3SIM2_DENAN;sp|Q53B49|3SI35_OPHHA;tr|V8N3G9|V8N3G9_OPHHA;sp|Q8QGR0|3SIM7_DENAN;sp|Q9W717|3SO1_NAJAT;tr|A0A194APF0|A0A194APF0_9SAUR;sp|P82462|3SUC1_NA…	sp|P62394|3SOFB_NAJHH	39	46	yes	no	2	0.00081541	46.663	By matching	1	18638000	58	26	61	392;393;394;395
GCAATCPVAK	KRFNERKLLGKRYTRGCAATCPVAKPREIV	KRYTRGCAATCPVAKPREIVECCSTDRCNH	R	G	C	A	K	P	3	0	0	0	2	0	0	1	0	0	0	1	0	0	1	0	1	0	0	1	0	0	10	0	1033.47	sp|P01399|3NO2D_NAJHA	sp|P01399|3NO2D_NAJHA	41	50	yes	yes	2	0.0019923	60.436	By MS/MS	1	53555000	59	14	62	396;397;398;399
GCAATCPVAKPR	KRFNERKLLGKRYTRGCAATCPVAKPREIV	YTRGCAATCPVAKPREIVECCSTDRCNH__	R	G	C	P	R	E	3	1	0	0	2	0	0	1	0	0	0	1	0	0	2	0	1	0	0	1	0	0	12	1	1286.62	sp|P01399|3NO2D_NAJHA	sp|P01399|3NO2D_NAJHA	41	52	yes	yes	2;3	7.0734e-08	85.731	By MS/MS	2	185330000	60	14	63	400;401;402;403;404
GCGCPSVK	YKKRWRDHRGSITERGCGCPSVKKGIEINC	RGSITERGCGCPSVKKGIEINCCTTDKCNN	R	G	C	V	K	K	0	0	0	0	2	0	0	2	0	0	0	1	0	0	1	1	0	0	0	1	0	0	8	0	863.363	sp|P68417|3S11_NAJHA;sp|P25675|3S12_NAJHH;tr|B0FXL8|B0FXL8_9SAUR;sp|Q9YGJ6|3S1A1_NAJSP;sp|Q9YGJ5|3S1A2_NAJSP;sp|Q9PTT0|3S1CB_NAJNA;sp|Q45Z11|3S11_OXYSC;sp|P60771|3S1CB_NAJKA;tr|E2ITZ3|E2ITZ3_NAJAT;sp|P60770|3S1CB_NAJAT;sp|O57326|3S1A3_NAJSP;sp|O57327|3S1A4_NAJSP;sp|A8HDJ9|3S11_HOPST;tr|E2IU03|E2IU03_NAJAT;sp|Q9PSN6|3S13_NAJSP;sp|P82849|3S1B2_NAJKA;sp|P14613|3S1B1_NAJKA;sp|P0CB06|3S12_OXYSC;sp|P68…	sp|P68417|3S11_NAJHA	39	46	yes	no	2	0.0057919	56.122	By MS/MS	2	110440000	61	6	64	405;406;407;408
GCIDVCPK	YKMTMRAAPMVPVKRGCIDVCPKSSLLIKY	PMVPVKRGCIDVCPKSSLLIKYMCCNTDKC	R	G	C	P	K	S	0	0	0	1	2	0	0	1	0	1	0	1	0	0	1	0	0	0	0	1	0	0	8	0	947.42	sp|P01469|3SA2_NAJMO;sp|P01458|3SA3_NAJNI;sp|P80245|3SAN_NAJAT;sp|Q98957|3SA1A_NAJAT;sp|Q98956|3SA1B_NAJAT;sp|O93473|3SA4A_NAJSP;sp|O93471|3SA1_NAJSP;sp|O73857|3SA5A_NAJSP;sp|O73856|3SA4B_NAJSP;sp|P60302|3SA3_NAJSP;sp|P60304|3SA1_NAJAT;sp|Q98959|3SA3A_NAJAT;sp|Q9W6W9|3SA4N_NAJAT;sp|Q98958|3SA1D_NAJAT;sp|Q91136|3SATF_NAJAT;sp|Q9PST4|3SA2A_NAJSP;sp|P60303|3SA4_NAJKA;sp|Q98965|3SA6_NAJAT;sp|Q91135|3…	sp|P01468|3SA1_NAJPA	37	44	no	no	1;2	1.9848e-14	68.422	By MS/MS	26	34413000000	62	21;25;22;24;20;18;23	65	409;410;411;412;413;414;415;416;417;418;419;420;421;422;423;424;425;426;427;428;429;430;431;432;433;434;435;436;437;438;439;440;441;442;443;444;445;446;447;448;449;450;451;452;453;454;455;456;457;458;459;460;461;462;463;464;465;466;467;468;469;470;471;472;473;474;475;476;477;478;479;480;481;482;483
GCIDVCPKDSALVK	YKMYMVATPMLPVKRGCIDVCPKDSALVKY	RGCIDVCPKDSALVKYMCCNTDKCN_____	R	G	C	V	K	Y	1	0	0	2	2	0	0	1	0	1	1	2	0	0	1	1	0	0	0	2	0	0	14	1	1560.76	sp|P01462|3SA2_NAJHA;sp|P01454|3SA9_NAJHA;sp|P01456|3SA1_NAJNI;sp|P01465|3SA6_NAJHA	sp|P01462|3SA2_NAJHA	37	50	yes	no	2;3	0.00011571	58.32	By matching	1	1425000	63	20	66	484;485;486;487
GDSSNHSSGDLDISIVGDYIK	PSFLAAGGDGYYMLKGDSSNHSSGDLDISI	SSGDLDISIVGDYIKRMGKVFPAMEGRMVF	K	G	D	I	K	R	0	0	1	4	0	0	0	3	1	3	1	1	0	0	0	5	0	0	1	1	0	0	21	0	2178.01	tr|A0A2I4HXH5|A0A2I4HXH5_NAJAT;tr|A0A346CI90|A0A346CI90_9SAUR	tr|A0A2I4HXH5|A0A2I4HXH5_NAJAT	489	509	yes	no	3	0.016967	13.872	By matching	1	231180	65	51	68	490;491
GFSSGSAVVSGGSR	SCKSRGRGGGGGGFRGFSSGSAVVSGGSRR	RGFSSGSAVVSGGSRRSTSSFSCLSRHGGG	R	G	F	S	R	R	1	1	0	0	0	0	0	4	0	0	0	0	0	1	0	5	0	0	0	2	0	0	14	0	1253.6	CON__P35908;CON__P35908v2;CON__Q3TTY5	CON__P35908	21	34	yes	no	2	0.0029314	49.5	By matching	1	10132000	67	5	70	493;494
GIDSSHWNSYCTETDTFIK	ETKCKNPNPEPSGCRGIDSSHWNSYCTETD	SHWNSYCTETDTFIKALTMEGNQASWRFIR	R	G	I	I	K	A	0	0	1	2	1	0	1	1	1	2	0	1	0	1	0	3	3	1	1	0	0	0	19	0	2259.97	sp|P01140|NGFV_NAJNA;sp|P61899|NGFV_NAJKA;sp|P61898|NGFV_NAJAT;sp|Q5YF89|NGFV2_NAJSP	sp|P01140|NGFV_NAJNA	68	86	no	no	2;3;4	2.2438e-25	82.482	By matching	1	953900	68	13;32	71	495;496;497;498;499;500
GIELNCCTTDR	GYRTERGCGCPTVKKGIELNCCTTDRCNN_	TVKKGIELNCCTTDRCNN____________	K	G	I	D	R	C	0	1	1	1	2	0	1	1	0	1	1	0	0	0	0	0	2	0	0	0	0	0	11	0	1337.57	sp|P01431|3S11_NAJMO	sp|P01431|3S11_NAJMO	49	59	yes	yes	2	0.00065914	65.305	By MS/MS	1	29962000	69	17	72	501;502
GKNLCYK	KCNQLIPPFWKTCPKGKNLCYKMTMRAAPM	PFWKTCPKGKNLCYKMTMRAAPMVPVKRGC	K	G	K	Y	K	M	0	0	1	0	1	0	0	1	0	0	1	2	0	0	0	0	0	0	1	0	0	0	7	1	881.443	sp|P01469|3SA2_NAJMO;sp|P01468|3SA1_NAJPA;sp|P01467|3SA1_NAJMO	sp|P01468|3SA1_NAJPA	17	23	no	no	2	8.5548e-06	48.115	By MS/MS	2	262340000	70	21;22	73	503;504;505;506;507;508;509;510;511
GNTVTVMENVNLDNK	SVSAWVTKTTATDIKGNTVTVMENVNLDNK	GNTVTVMENVNLDNKVYKEYFFETKCKNPN	K	G	N	N	K	V	0	0	4	1	0	0	1	1	0	0	1	1	1	0	0	0	2	0	0	3	0	0	15	0	1646.79	sp|P01140|NGFV_NAJNA;sp|P61899|NGFV_NAJKA;sp|P61898|NGFV_NAJAT;sp|Q5YF89|NGFV2_NAJSP	sp|P01140|NGFV_NAJNA	31	45	no	no	2;3	9.2329e-05	55.452	By matching	1	2401900	71	13;32	74	512;513;514;515
GSGGGSSGGSIGGR	RGGSGGGGGGSSGGRGSGGGSSGGSIGGRG	RGSGGGSSGGSIGGRGSSSGGVKSSGGSSS	R	G	S	G	R	G	0	1	0	0	0	0	0	8	0	1	0	0	0	0	0	4	0	0	0	0	0	0	14	0	1091.5	CON__P04264	CON__P04264	603	616	yes	yes	2	2.4086e-31	100.55	By MS/MS	1	10997000	72	1	75	516;517;518;519;520
GTPVDDLDR	WHFADYGCYCGRGGKGTPVDDLDRCCQVHD	CGRGGKGTPVDDLDRCCQVHDNCYEKAGKM	K	G	T	D	R	C	0	1	0	3	0	0	0	1	0	0	1	0	0	0	1	0	1	0	0	1	0	0	9	0	986.467	sp|P00605|PA2B4_NAJNG;sp|P00604|PA2B3_NAJMO;sp|P0CG57|PA2TC_OXYSC;sp|P00599|PA2B1_NAJME;sp|Q45Z47|PA22_OXYSC;tr|A6MFM6|A6MFM6_DEMVE	sp|P00605|PA2B4_NAJNG	34	42	yes	no	2	1.167e-23	70.919	By MS/MS	1	68652000	73	11	76	521;522;523;524;525;526;527;528;529;530;531;532;533;534;535;536;537;538;539;540;541;542;543;544;545;546;547;548;549;550;551;552;553;554;555
HLDCTLQR	GAWGLLATPGELCPRHLDCTLQRRKECPLG	PGELCPRHLDCTLQRRKECPLGSHACGPCL	R	H	L	Q	R	R	0	1	0	1	1	1	0	0	1	0	2	0	0	0	0	0	1	0	0	0	0	0	8	0	1041.5	tr|J3S960|J3S960_CROAD;tr|A0A2D4KDB0|A0A2D4KDB0_9SAUR;tr|A0A2D4KD69|A0A2D4KD69_9SAUR;tr|A0A2D4FBK7|A0A2D4FBK7_MICCO	tr|J3S960|J3S960_CROAD	45	52	yes	no	2	4.6002e-11	98.997	By MS/MS	1	7267000	77	46	80	564
ICIGNVCR	TKFYHPDKGTGLLNKICIGNVCRCAGETCS	GTGLLNKICIGNVCRCAGETCSSLNHQERI	K	I	C	C	R	C	0	1	1	0	2	0	0	1	0	2	0	0	0	0	0	0	0	0	0	1	0	0	8	0	990.474	sp|Q91132|VCO3_NAJKA	sp|Q91132|VCO3_NAJKA	1484	1491	yes	yes	2	0.0064959	77.374	By MS/MS	1	3207600	79	33	82	566;567;568;569
IEISELNR	QITAGRHGDSVRNSKIEISELNRVIQRLRS	DSVRNSKIEISELNRVIQRLRSEIDNVKKQ	K	I	E	N	R	V	0	1	1	0	0	0	2	0	0	2	1	0	0	0	0	1	0	0	0	0	0	0	8	0	972.524	CON__P04264;CON__P35908;CON__P35908v2	CON__P04264	396	403	no	no	2	0.00071268	86.953	By MS/MS	1	24164000	82	1;5	85	574;575;576;577
IITHPNFNGNTLDNDIMLIK	IDVLEGNEQFINAAKIITHPNFNGNTLDND	NFNGNTLDNDIMLIKLSSPATLNSRVATVS	K	I	I	I	K	L	0	0	4	2	0	0	0	1	1	4	2	1	1	1	1	0	2	0	0	0	0	0	20	0	2282.17	CON__P00761	CON__P00761	78	97	yes	yes	3	1.107e-33	89.049	By MS/MS	1	9949600	85	0	88	581;582;583;584
IRLENEIQTYR	TECQNTEYQQLLDIKIRLENEIQTYRSLLE	LDIKIRLENEIQTYRSLLEGEGSSGGGGRG	K	I	R	Y	R	S	0	2	1	0	0	1	2	0	0	2	1	0	0	0	0	0	1	0	1	0	0	0	11	1	1433.76	CON__P13645	CON__P13645	440	450	yes	yes	2;3	2.7976e-05	77.379	By MS/MS	2	9123600	88	2	91	588;589;590;591
KGIELNCCTTDR	RGYRTERGCGCPTVKKGIELNCCTTDRCNN	TVKKGIELNCCTTDRCNN____________	K	K	G	D	R	C	0	1	1	1	2	0	1	1	0	1	1	1	0	0	0	0	2	0	0	0	0	0	12	1	1465.67	sp|P01431|3S11_NAJMO	sp|P01431|3S11_NAJMO	48	59	yes	yes	2;3	9.701e-26	104.79	By MS/MS	2	50148000	94	17	97	600;601;602;603;604
KLIPLFSK	______________________________	______________________________	K	K	L	S	K	T	0	0	0	0	0	0	0	0	0	1	2	2	0	1	1	1	0	0	0	0	0	0	8	1	944.606	sp|P25517|3SA5_NAJMO	sp|P25517|3SA5_NAJMO	5	12	yes	yes	2	0.012029	73.248	By MS/MS	2	104720000	96	25	99	606;607;608;609;610
KMVPVKR	PEGKNLCYKMMLASKKMVPVKRGCINVCPK	YKMMLASKKMVPVKRGCINVCPKNSALVKY	K	K	M	K	R	G	0	1	0	0	0	0	0	0	0	0	0	2	1	0	1	0	0	0	0	2	0	0	7	2	856.532	sp|P01452|3SA4_NAJMO	sp|P01452|3SA4_NAJMO	30	36	yes	yes	2	2.6121e-10	89.903	By matching	2	405620000	98	19	101	613;614;615;616;617;618
KYEDEINKR	SELNNMQDLVEDYKKKYEDEINKRTAAEND	VEDYKKKYEDEINKRTAAENDFVTLKKDVD	K	K	Y	K	R	T	0	1	1	1	0	0	2	0	0	1	0	2	0	0	0	0	0	0	1	0	0	0	9	2	1193.6	CON__P35908;CON__P35908v2;CON__Q3TTY5;CON__Q01546;CON__P12035	CON__P35908	273	281	no	no	3	0.002209	36.334	By matching	1	2503100	100	5	103	621;622
LAADDFR	TTDNANILLQIDNARLAADDFRLKYENEVA	LLQIDNARLAADDFRLKYENEVALRQSVEA	R	L	A	F	R	L	2	1	0	2	0	0	0	0	0	0	1	0	0	1	0	0	0	0	0	0	0	0	7	0	806.392	CON__P13645;CON__P02535-1;CON__Q148H6;CON__A2A4G1;CON__P02533;CON__Q7Z3Y7;CON__P08779;CON__Q9Z2K1;tr|U3FCD8|U3FCD8_MICFL;tr|V8NYU2|V8NYU2_OPHHA;tr|A0A2H6N3Z6|A0A2H6N3Z6_MICLE;CON__P08730-1;CON__Q3ZAW8;CON__Q9QWL7;CON__Q04695;CON__P19001;CON__P08727;tr|A0A2D4MDB1|A0A2D4MDB1_9SAUR;CON__REFSEQ:XP_986630;CON__Q2M2I5;CON__O76014;tr|V8NSX6|V8NSX6_OPHHA;CON__O76013;tr|A0A2H6NCX1|A0A2H6NCX1_MICLE;tr|A0A2…	CON__P13645	229	235	no	no	2	0.019376	62.714	By MS/MS	1	39961000	101	2	104	623;624
LASYLDKVR	LSGNEKVTMQNLNDRLASYLDKVRALEESN	QNLNDRLASYLDKVRALEESNYELEGKIKE	R	L	A	V	R	A	1	1	0	1	0	0	0	0	0	0	2	1	0	0	0	1	0	0	1	1	0	0	9	1	1063.6	CON__P13645;CON__A2A4G1;CON__P02533;CON__P08779;tr|U3FCD8|U3FCD8_MICFL;tr|V8NYU2|V8NYU2_OPHHA;tr|A0A2H6N3Z6|A0A2H6N3Z6_MICLE;CON__P08730-1;CON__Q9QWL7;CON__Q04695;CON__P19001;CON__P08727;tr|A0A2D4MDB1|A0A2D4MDB1_9SAUR;tr|V8NAN6|V8NAN6_OPHHA;CON__Q99456	CON__P13645	157	165	no	no	2;3	1.1203e-40	116.73	By MS/MS	2	8220500	105	2	108	632;633;634;635
LENEIQTYR	CQNTEYQQLLDIKIRLENEIQTYRSLLEGE	LDIKIRLENEIQTYRSLLEGEGSSGGGGRG	R	L	E	Y	R	S	0	1	1	0	0	1	2	0	0	1	1	0	0	0	0	0	1	0	1	0	0	0	9	0	1164.58	CON__P13645;CON__P02535-1	CON__P13645	442	450	yes	no	2	0.002636	60.59	By matching	1	10465000	106	2	109	636;637
LFWSPLK	NSCPPVVETFGDTAKLFWSPLKIHDIKWNF	ETFGDTAKLFWSPLKIHDIKWNFEKFLVNP	K	L	F	L	K	I	0	0	0	0	0	0	0	0	0	0	2	1	0	1	1	1	0	1	0	0	0	0	7	0	889.506	tr|V8P395|V8P395_OPHHA	tr|V8P395|V8P395_OPHHA	212	218	yes	yes	2	0.012945	60.788	By matching	1	256490	107	57	110	638;639;640
LGCWPYLTLYK	RCCQVHDNCYGEAEKLGCWPYLTLYKYECS	EAEKLGCWPYLTLYKYECSQGKLTCSGGNN	K	L	G	Y	K	Y	0	0	0	0	1	0	0	1	0	0	3	1	0	0	1	0	1	1	2	0	0	0	11	0	1412.72	sp|P00603|PA2B2_NAJMO;sp|P00602|PA2A1_NAJMO	sp|P00603|PA2B2_NAJMO	57	67	yes	no	2;3	6.8649e-25	101.65	By matching	1	5999800	108	10	111	641;642;643;644;645;646;647
LGEHNIDVLEGNEQFINAAK	VVSAAHCYKSRIQVRLGEHNIDVLEGNEQF	IDVLEGNEQFINAAKIITHPNFNGNTLDND	R	L	G	A	K	I	2	0	3	1	0	1	3	2	1	2	2	1	0	1	0	0	0	0	0	1	0	0	20	0	2210.1	CON__P00761	CON__P00761	58	77	yes	yes	2;3;4	3.1067e-235	160.27	By MS/MS	3	11588000	110	0	113	649;650;651;652;653;654;655;656;657;658
LIPIAYKTCPEGK	______________________________	NKLIPIAYKTCPEGKNLCYKMMLASKKMVP	K	L	I	G	K	N	1	0	0	0	1	0	1	1	0	2	1	2	0	0	2	0	1	0	1	0	0	0	13	1	1488.8	sp|P01452|3SA4_NAJMO	sp|P01452|3SA4_NAJMO	6	18	yes	yes	2	0.00050669	35.414	By MS/MS	1	0	111	19	114	659
LIPLAYK	______________________________	______________________________	K	L	I	Y	K	T	1	0	0	0	0	0	0	0	0	1	2	1	0	0	1	0	0	0	1	0	0	0	7	0	816.511	sp|P86540|3SA8_NAJNA;sp|P86382|3SA7_NAJNA;sp|P24780|3SA3_NAJNA;sp|P01447|3SA1_NAJNA;sp|P01445|3SA7A_NAJKA;tr|A0A0U5AR60|A0A0U5AR60_NAJNA;tr|A0A0U5ALB9|A0A0U5ALB9_NAJNA;tr|A0A0U5AL91|A0A0U5AL91_NAJNA;tr|A0A0U4W6K7|A0A0U4W6K7_NAJNA;tr|A0A0U4N5W4|A0A0U4N5W4_NAJNA;sp|P86539|3SA3A_NAJNA;sp|P24779|3SA5_NAJKA;sp|P01446|3SA3_NAJKA	sp|P86540|3SA8_NAJNA	6	12	yes	no	2	1.5404e-06	61.997	By MS/MS	27	20293000000	112	18	115	660;661;662;663;664;665;666;667;668;669;670;671;672;673;674;675;676;677;678;679;680;681;682;683;684;685;686;687;688;689;690;691;692;693;694;695;696;697;698;699;700;701;702;703;704;705;706;707;708;709;710;711;712;713;714;715;716
LIPLFSK	______________________________	______________________________	K	L	I	S	K	T	0	0	0	0	0	0	0	0	0	1	2	1	0	1	1	1	0	0	0	0	0	0	7	0	816.511	sp|P25517|3SA5_NAJMO	sp|P25517|3SA5_NAJMO	6	12	yes	yes	2	7.4806e-15	63.148	By MS/MS	4	130300000	113	25	116	717;718;719;720;721;722;723;724;725;726;727;728;729;730;731
LIPPFWK	______________________________	______________________________	R	L	I	W	K	T	0	0	0	0	0	0	0	0	0	1	1	1	0	1	2	0	0	1	0	0	0	0	7	0	899.527	sp|P0DSN1|3SAN_NAJNG;sp|P01470|3SA3_NAJMO	sp|P0DSN1|3SAN_NAJNG	6	12	no	no	1;2	0.0008434	61.997	By MS/MS	9	477730000	114	24	117	732;733;734;735;736;737;738;739;740;741;742;743;744;745;746;747;748;749;750;751;752;753;754;755;756;757;758;759;760
LKCNQLIPPFWK	______________________________	______________________________	-	L	K	W	K	T	0	0	1	0	1	1	0	0	0	1	2	2	0	1	2	0	0	1	0	0	0	0	12	1	1542.84	sp|P01469|3SA2_NAJMO;sp|P01458|3SA3_NAJNI;sp|P01468|3SA1_NAJPA;sp|P01467|3SA1_NAJMO	sp|P01468|3SA1_NAJPA	1	12	no	no	2;3;4	4.325e-06	80.455	By MS/MS	3	54438000	116	21;22	119	762;763;764;765;766;767;768;769;770;771;772;773;774;775;776;777;778;779;780;781;782;783;784;785
LNCCTTDK	IERGCGCPTVKPGIKLNCCTTDKCNN____	TVKPGIKLNCCTTDKCNN____________	K	L	N	D	K	C	0	0	1	1	2	0	0	0	0	0	1	1	0	0	0	0	2	0	0	0	0	0	8	0	1010.42	sp|P01426|3S11_NAJPA;sp|P34076|3S11_NAJCH	sp|P01426|3S11_NAJPA	51	58	yes	no	2	2.6187e-06	90.37	By MS/MS	1	25052000	118	16	121	788;789;790;791;792
LNDLEDALQQAK	AEQRGENALKDAKNKLNDLEDALQQAKEDL	KNKLNDLEDALQQAKEDLARLLRDYQELMN	K	L	N	A	K	E	2	0	1	2	0	2	1	0	0	0	3	1	0	0	0	0	0	0	0	0	0	0	12	0	1356.69	CON__P04264	CON__P04264	444	455	yes	yes	2	0.0048263	51.949	By matching	1	5859600	119	1	122	793;794
LQGEIAHVK	EIKIEISELNRVIQRLQGEIAHVKKQCKNV	NRVIQRLQGEIAHVKKQCKNVQDAIADAEQ	R	L	Q	V	K	K	1	0	0	0	0	1	1	1	1	1	1	1	0	0	0	0	0	0	0	1	0	0	9	0	993.561	CON__P35908;CON__P35908v2	CON__P35908	412	420	yes	no	2	0.011869	45.081	By MS/MS	1	3248400	121	5	124	798
LRSEIDNVKK	NSKIEISELNRVIQRLRSEIDNVKKQISNL	RVIQRLRSEIDNVKKQISNLQQSISDAEQR	R	L	R	K	K	Q	0	1	1	1	0	0	1	0	0	1	1	2	0	0	0	1	0	0	0	1	0	0	10	2	1200.68	CON__P04264	CON__P04264	408	417	no	no	3	0.0080537	26.118	By MS/MS	1	8093800	123	1	126	800;801
LSSLIYK	EEEEVMERLNEPDKRLSSLIYKSREDDPSL	RLNEPDKRLSSLIYKSREDDPSLTEDEISA	R	L	S	Y	K	S	0	0	0	0	0	0	0	0	0	1	2	1	0	0	0	2	0	0	1	0	0	0	7	0	822.485	tr|V8PD69|V8PD69_OPHHA	tr|V8PD69|V8PD69_OPHHA	289	295	yes	yes	2	0.00073264	43.461	By matching	1	41022	124	58	127	802;803;804
LSSPATLNSR	NFNGNTLDNDIMLIKLSSPATLNSRVATVS	IMLIKLSSPATLNSRVATVSLPRSCAAAGT	K	L	S	S	R	V	1	1	1	0	0	0	0	0	0	0	2	0	0	0	1	3	1	0	0	0	0	0	10	0	1044.56	CON__P00761	CON__P00761	98	107	yes	yes	2	3.5244e-41	115.71	By MS/MS	1	191480000	125	0	128	805;806;807;808
LTCLICPEK	______________________________	______________________________	-	L	T	E	K	Y	0	0	0	0	2	0	1	0	0	1	2	1	0	0	1	0	1	0	0	0	0	0	9	0	1132.56	sp|P01400|3NO2B_NAJME;sp|P0DSM9|3NO2N_NAJKA;sp|P29179|3NO25_NAJNA;sp|P85520|3NO2_NAJOX;sp|P29180|3NO26_NAJNA;sp|P01401|3NO2B_NAJHH	sp|P01400|3NO2B_NAJME	1	9	yes	no	2	2.0769e-20	102.51	By MS/MS	2	213240000	126	15	129	809;810;811;812;813
LTCSGGNNK	WPYLTLYKYECSQGKLTCSGGNNKCAAAVC	ECSQGKLTCSGGNNKCAAAVCNCDLVAANC	K	L	T	N	K	C	0	0	2	0	1	0	0	2	0	0	1	1	0	0	0	1	1	0	0	0	0	0	9	0	949.429	sp|P00603|PA2B2_NAJMO;sp|P00602|PA2A1_NAJMO	sp|P00603|PA2B2_NAJMO	75	83	yes	no	2	0.0026726	60.682	By matching	1	996980	128	10	131	815;816;817;818
LTCSGGNSK	WPYLTLYKYKCSQGKLTCSGGNSKCGAAVC	KCSQGKLTCSGGNSKCGAAVCNCDLVAANC	K	L	T	S	K	C	0	0	1	0	1	0	0	2	0	0	1	1	0	0	0	2	1	0	0	0	0	0	9	0	922.418	sp|P00605|PA2B4_NAJNG;sp|P00604|PA2B3_NAJMO	sp|P00605|PA2B4_NAJNG	75	83	yes	no	2	0.0028181	68.224	By matching	1	573330	129	11	132	819;820;821
MGCWPYLTLYK	RCCQVHDNCYEKAGKMGCWPYLTLYKYKCS	KAGKMGCWPYLTLYKYKCSQGKLTCSGGNS	K	M	G	Y	K	Y	0	0	0	0	1	0	0	1	0	0	2	1	1	0	1	0	1	1	2	0	0	0	11	0	1430.67	sp|P00605|PA2B4_NAJNG	sp|P00605|PA2B4_NAJNG	57	67	yes	yes	2;3	5.2973e-06	75.378	By matching	2	3558500	134	11	137;138	827;828;829;830;831;832;833;834;835;836;837;838
NGENICFK	LICPEKYCNKVHTCRNGENICFKRFYEGNL	NKVHTCRNGENICFKRFYEGNLLGKRYPRG	R	N	G	F	K	R	0	0	2	0	1	0	1	1	0	1	0	1	0	1	0	0	0	0	0	0	0	0	8	0	980.439	sp|P01400|3NO2B_NAJME	sp|P01400|3NO2B_NAJME	19	26	yes	yes	2	0.0053255	71.715	By MS/MS	1	16409000	138	15	142	843;844;845;846
NKLNDLEDALQQAK	SDAEQRGENALKDAKNKLNDLEDALQQAKE	KNKLNDLEDALQQAKEDLARLLRDYQELMN	K	N	K	A	K	E	2	0	2	2	0	2	1	0	0	0	3	2	0	0	0	0	0	0	0	0	0	0	14	1	1598.83	CON__P04264	CON__P04264	442	455	yes	yes	3	6.796e-05	50.897	By MS/MS	1	1477300	140	1	144	848;849
NKLNDLEDALQQAKEDLAR	SDAEQRGENALKDAKNKLNDLEDALQQAKE	DLEDALQQAKEDLARLLRDYQELMNTKLAL	K	N	K	A	R	L	3	1	2	3	0	2	2	0	0	0	4	2	0	0	0	0	0	0	0	0	0	0	19	2	2183.12	CON__P04264	CON__P04264	442	460	yes	yes	3	0.015045	15.09	By matching	1	412870	141	1	145	850;851
NKYEDEINKR	DSELKNMQDMVEDYRNKYEDEINKRTNAEN	VEDYRNKYEDEINKRTNAENEFVTIKKDVD	R	N	K	K	R	T	0	1	2	1	0	0	2	0	0	1	0	2	0	0	0	0	0	0	1	0	0	0	10	2	1307.65	CON__P04264;CON__H-INV:HIT000016045;tr|V8NYV8|V8NYV8_OPHHA;CON__P05787	CON__P04264	268	277	no	no	2;3	0.00023522	81.594	By MS/MS	2	24574000	142	1;56	146	852;853;854;855
NLDLDSIIAEVK	SVTDTNVILSMDNSRNLDLDSIIAEVKAQY	NSRNLDLDSIIAEVKAQYEEIAQRSKEEAE	R	N	L	V	K	A	1	0	1	2	0	0	1	0	0	2	2	1	0	0	0	1	0	0	0	1	0	0	12	0	1328.72	CON__P35908;CON__P35908v2;CON__O95678;CON__Q5XKE5;tr|A0A2H6MZ59|A0A2H6MZ59_MICLE	CON__P35908	348	359	no	no	2	0.014304	46.158	By MS/MS	1	3127200	143	5	147	856
NMLQMEWNSNAAQNAK	DKHNALRRSVRPTARNMLQMEWNSNAAQNA	MLQMEWNSNAAQNAKRFADRCTFAHSPPHL	R	N	M	A	K	R	3	0	4	0	0	2	1	0	0	0	1	1	2	0	0	1	0	1	0	0	0	0	16	0	1848.82	sp|P81993|CRVP_BUNCA;sp|P84808|CRVP2_NAJKA;tr|F2Q6G3|F2Q6G3_BUNCA;tr|F2Q6G2|F2Q6G2_BUNCA;sp|Q7ZZN8|CRVP2_NAJAT;tr|A0A024AX20|A0A024AX20_MICIK;tr|C1JZW4|C1JZW4_OPHHA;tr|V8NKT2|V8NKT2_OPHHA;tr|A0A098LWY0|A0A098LWY0_9SAUR	sp|P81993|CRVP_BUNCA	29	44	yes	no	2;3	1.4535e-220	161.62	By matching	2	1623600	147	27	151	862;863;864;865;866;867;868
QSLEASLAETEGR	VQALEIELQSQLALKQSLEASLAETEGRYC	LKQSLEASLAETEGRYCVQLSQIQAQISAL	K	Q	S	G	R	Y	2	1	0	0	0	1	3	1	0	0	2	0	0	0	0	2	1	0	0	0	0	0	13	0	1389.67	CON__P13645;CON__P02535-1	CON__P13645	387	399	yes	no	2	6.2562e-17	89.403	By MS/MS	1	5643500	161	2	165	889;890
QYFFETK	VTVMENVNLDNKVYKQYFFETKCKNPNPVP	NLDNKVYKQYFFETKCKNPNPVPSGCRGID	K	Q	Y	T	K	C	0	0	0	0	0	1	1	0	0	0	0	1	0	2	0	0	1	0	1	0	0	0	7	0	961.455	sp|Q9DEZ9|NGFV_CRODU;tr|T1E3D1|T1E3D1_CROHD;tr|J3SDV8|J3SDV8_CROAD;tr|T1DP47|T1DP47_CROOH;tr|T1E6V6|T1E6V6_CROOH;tr|T2HPR2|T2HPR2_OVOOK;sp|Q3HXZ1|NGFV1_OXYMI;sp|Q3HXY8|NGFV2_PSETE;sp|Q3HXZ0|NGFV2_OXYMI;tr|A0A194AT78|A0A194AT78_9SAUR;tr|V9I1F9|V9I1F9_WALAE;tr|A0A194AQ56|A0A194AQ56_SISMB;tr|B1Q3K2|B1Q3K2_PROFL;tr|V8N4D8|V8N4D8_OPHHA;sp|Q90W38|NGFV_BOTJR;tr|A0A194ARN2|A0A194ARN2_SISTE;sp|Q3HXY4|NGFV…	sp|Q5YF89|NGFV2_NAJSP	174	180	no	no	2	0.016808	46.663	By matching	1	964030	163	32;34	167	892;893
RGCAATCPK	FKTTLKKLPLKIPIKRGCAATCPKSSALLK	LKIPIKRGCAATCPKSSALLKVVCCSTDKC	K	R	G	P	K	S	2	1	0	0	2	0	0	1	0	0	0	1	0	0	1	0	1	0	0	0	0	0	9	1	1019.46	sp|P62394|3SOFB_NAJHH;tr|E2ITZ7|E2ITZ7_NAJAT;sp|P62390|3SOFB_NAJHA	sp|P62394|3SOFB_NAJHH	38	46	yes	no	2	0.0038093	77.282	By matching	1	107570000	164	26	168	894;895;896;897;898
RGCIDVCPK	CYKMTMRAAPMVPVKRGCIDVCPKSSLLIK	PMVPVKRGCIDVCPKSSLLIKYMCCNTDKC	K	R	G	P	K	S	0	1	0	1	2	0	0	1	0	1	0	1	0	0	1	0	0	0	0	1	0	0	9	1	1103.52	sp|P01469|3SA2_NAJMO;sp|P01458|3SA3_NAJNI;sp|P80245|3SAN_NAJAT;sp|Q98957|3SA1A_NAJAT;sp|Q98956|3SA1B_NAJAT;sp|O93473|3SA4A_NAJSP;sp|O93471|3SA1_NAJSP;sp|O73857|3SA5A_NAJSP;sp|O73856|3SA4B_NAJSP;sp|P60302|3SA3_NAJSP;sp|P60304|3SA1_NAJAT;sp|Q98959|3SA3A_NAJAT;sp|Q9W6W9|3SA4N_NAJAT;sp|Q98958|3SA1D_NAJAT;sp|Q91136|3SATF_NAJAT;sp|Q9PST4|3SA2A_NAJSP;sp|P60303|3SA4_NAJKA;sp|Q98965|3SA6_NAJAT;sp|Q91135|3…	sp|P01468|3SA1_NAJPA	36	44	no	no	2;3	0.00012175	84.568	By MS/MS	5	706540000	165	21;25;22;24;20;18;23	169	899;900;901;902;903;904;905;906;907;908;909;910;911;912;913;914
SDLEMQYETLQEELMALKK	INGLRQVLDNLTMEKSDLEMQYETLQEELM	MQYETLQEELMALKKNHKEEMSQLTGQNSG	K	S	D	K	K	N	1	0	0	1	0	2	4	0	0	0	4	2	2	0	0	1	1	0	1	0	0	0	19	1	2298.11	CON__P35527	CON__P35527	272	290	yes	yes	3	0.0066318	22.221	By MS/MS	1	1422600	172	4	176	925
SGETEDTFIADLVVGLCTGQIK	KLAQSNGWGVMVSHRSGETEDTFIADLVVG	FIADLVVGLCTGQIKTGAPCRSERLAKYNQ	R	S	G	I	K	T	1	0	0	2	1	1	2	3	0	2	2	1	0	1	0	1	3	0	0	2	0	0	22	0	2352.15	tr|A0A2D4MJB8|A0A2D4MJB8_9SAUR;tr|A0A1W7RJI2|A0A1W7RJI2_AGKCO;tr|U3FCT5|U3FCT5_MICFL;tr|T1DDS0|T1DDS0_CROHD;tr|J3SBT0|J3SBT0_CROAD;tr|A0A2D4P3I8|A0A2D4P3I8_MICSU;tr|A0A2D4MJC6|A0A2D4MJC6_9SAUR;tr|U3FZJ5|U3FZJ5_MICFL;sp|Q9W7L0|ENOA_PYTRG;tr|A0A0K8S435|A0A0K8S435_CROHD;tr|A0A2D4MKC6|A0A2D4MKC6_9SAUR;tr|A0A0B8RYL7|A0A0B8RYL7_BOIIR;tr|A0A098M1T2|A0A098M1T2_9SAUR;tr|A0A2D4I2L9|A0A2D4I2L9_MICLE;tr|A0A2…	tr|A0A2D4MJB8|A0A2D4MJB8_9SAUR	105	126	yes	no	3	9.5307e-05	36.523	By MS/MS	1	465250	174	36	178	927;928;929
SGGGGGGGLGSGGSIR	______________________________	GGGGGGGLGSGGSIRSSYSRFSSSGGRGGG	R	S	G	I	R	S	0	1	0	0	0	0	0	10	0	1	1	0	0	0	0	3	0	0	0	0	0	0	16	0	1231.59	CON__P35527	CON__P35527	14	29	yes	yes	2	2.0574e-08	64.55	By MS/MS	1	21263000	175	4	179	930;931
SISISVAR	GGFGSRSLVNLGGSKSISISVARGGGRGSG	VNLGGSKSISISVARGGGRGSGFGGGYGGG	K	S	I	A	R	G	1	1	0	0	0	0	0	0	0	2	0	0	0	0	0	3	0	0	0	1	0	0	8	0	831.481	CON__P04264	CON__P04264	75	82	yes	yes	2	0.0060313	72.138	By MS/MS	1	24012000	176	1	180	932;933
SKAEAESLYQSK	IIAEVKAQNEDIAQKSKAEAESLYQSKYEE	AQKSKAEAESLYQSKYEELQITAGRHGDSV	K	S	K	S	K	Y	2	0	0	0	0	1	2	0	0	0	1	2	0	0	0	3	0	0	1	0	0	0	12	1	1339.66	CON__P04264	CON__P04264	365	376	yes	yes	2	0.00030779	70.1	By MS/MS	1	21180000	178	1	182	935;936
SLDLDSIIAEVK	QISETNVILSMDNNRSLDLDSIIAEVKAQN	NNRSLDLDSIIAEVKAQNEDIAQKSKAEAE	R	S	L	V	K	A	1	0	0	2	0	0	1	0	0	2	2	1	0	0	0	2	0	0	0	1	0	0	12	0	1301.71	CON__P04264	CON__P04264	344	355	no	no	2;3	2.329e-06	73.985	By MS/MS	1	13024000	180	1	184	939;940;941;942
SLNNQFASFIDK	PEIQKVKSREREQIKSLNNQFASFIDKVRF	QIKSLNNQFASFIDKVRFLEQQNQVLQTKW	K	S	L	D	K	V	1	0	2	1	0	1	0	0	0	1	1	1	0	2	0	2	0	0	0	0	0	0	12	0	1382.68	CON__P04264	CON__P04264	186	197	no	no	2	9.6385e-05	69.01	By matching	1	2049100	181	1	185	943;944
SLVGLGGTK	GGGGGGFGGGGFGSRSLVGLGGTKSISISV	GGFGSRSLVGLGGTKSISISVAGGGGGFGA	R	S	L	T	K	S	0	0	0	0	0	0	0	3	0	0	2	1	0	0	0	1	1	0	0	1	0	0	9	0	830.486	CON__P35908;CON__P35908v2	CON__P35908	62	70	yes	no	2	0.010058	50.04	By matching	1	12941000	183	5	187	946;947;948;949;950
SQYEQLAEQNRK	AAPGVDLTQLLNNMRSQYEQLAEQNRKDAE	NMRSQYEQLAEQNRKDAEAWFNEKSKELTT	R	S	Q	R	K	D	1	1	1	0	0	3	2	0	0	0	1	1	0	0	0	1	0	0	1	0	0	0	12	1	1492.73	CON__P13645	CON__P13645	323	334	yes	yes	2;3	0.010433	51.927	By MS/MS	2	20294000	185	2	189	953;954;955;956
STMQELNSR	GAGGGDGGILTANEKSTMQELNSRLASYLD	LTANEKSTMQELNSRLASYLDKVQALEEAN	K	S	T	S	R	L	0	1	1	0	0	1	1	0	0	0	1	0	1	0	0	2	1	0	0	0	0	0	9	0	1064.49	CON__P35527	CON__P35527	155	163	yes	yes	2	3.9183e-29	107.29	By MS/MS	1	12661000	187	4	191	959;960;961
STTDLPSR	CSKKFWEADGIHGGKSTTDLPSRFIHYPNH	DGIHGGKSTTDLPSRFIHYPNHNFTSGIGV	K	S	T	S	R	F	0	1	0	1	0	0	0	0	0	0	1	0	0	0	1	2	2	0	0	0	0	0	8	0	875.435	tr|A0A2R4N4Q6|A0A2R4N4Q6_NAJAT;sp|A8QL58|OXLA_NAJAT;tr|R4FJP5|R4FJP5_9SAUR;sp|Q4JHE3|OXLA_OXYSC;tr|T1DP54|T1DP54_CROOH;tr|A0A0F7Z0X7|A0A0F7Z0X7_CROAD;sp|P56742|OXLA_CROAT;sp|P81382|OXLA_CALRH;tr|U3EPI5|U3EPI5_MICFL;tr|T2HQ57|T2HQ57_OVOOK;sp|B0VXW0|OXLA_SISCA;tr|T1DJZ4|T1DJZ4_CROHD;tr|A0A0K8RSC7|A0A0K8RSC7_CROHD;tr|A0A194ATU0|A0A194ATU0_SISMB;tr|A0A346CIA5|A0A346CIA5_9SAUR;sp|F8S0Z5|OXLA2_CROAD;tr…	tr|A0A2R4N4Q6|A0A2R4N4Q6_NAJAT	363	370	no	no	2	0.015427	41.652	By matching	1	2717900	189	52	193	965;966
SVGIVQDHSK	TIGLASIGGMCNPKKSVGIVQDHSKEHLLV	CNPKKSVGIVQDHSKEHLLVAATMAHEMGH	K	S	V	S	K	E	0	0	0	1	0	1	0	1	1	1	0	1	0	0	0	2	0	0	0	2	0	0	10	0	1068.56	tr|E9JGK5|E9JGK5_ECHPL;tr|E9JGI7|E9JGI7_ECHPL;tr|E9JGI2|E9JGI2_ECHPL;tr|E9JGI1|E9JGI1_ECHPL;tr|E9JGJ3|E9JGJ3_ECHPL;tr|A0A0B4U9L8|A0A0B4U9L8_VIPAA	tr|E9JGK5|E9JGK5_ECHPL	84	93	yes	no	3	0.0010458	51.436	By matching	1	1578300	191	38	195	969;970;971
SVRPTAR	ENQKQIVDKHNALRRSVRPTARNMLQMEWN	DKHNALRRSVRPTARNMLQMEWNSNAAQNA	R	S	V	A	R	N	1	2	0	0	0	0	0	0	0	0	0	0	0	0	1	1	1	0	0	1	0	0	7	1	785.451	sp|P81993|CRVP_BUNCA;sp|P84808|CRVP2_NAJKA;tr|F2Q6G3|F2Q6G3_BUNCA;tr|F2Q6G2|F2Q6G2_BUNCA;sp|Q7ZZN8|CRVP2_NAJAT;tr|A0A024AX20|A0A024AX20_MICIK;tr|A0A024AYC5|A0A024AYC5_MICIK;tr|A0A024AXG9|A0A024AXG9_MICIK;tr|A0A098LWY0|A0A098LWY0_9SAUR;sp|Q8JGT9|CRVP_RHATT;sp|Q8JI38|CRVP_LATSE;sp|P0CB15|CRIS_PROFL;tr|F2Q6F5|F2Q6F5_TRIGS;tr|A0A0A1WD40|A0A0A1WD40_ECHCO;tr|A0A098LYM0|A0A098LYM0_PANGU	sp|P81993|CRVP_BUNCA	22	28	yes	no	2	0.0088557	39.218	By matching	1	2784400	192	27	196	972;973;974
TCPEGKNLCYK	______________________________	LFSKTCPEGKNLCYKMTMRLAPKVPVKRGC	K	T	C	Y	K	M	0	0	1	0	2	0	1	1	0	0	1	2	0	0	1	0	1	0	1	0	0	0	11	1	1368.62	sp|P01462|3SA2_NAJHA;sp|P01463|3SA2_NAJNI;sp|P01454|3SA9_NAJHA;sp|P01456|3SA1_NAJNI;sp|P01465|3SA6_NAJHA;sp|P01459|3SA3_NAJHA;sp|P01460|3SA8_NAJHA;sp|P01451|3SA1_NAJOX;sp|P01453|3SAA_NAJHA;sp|P01455|3SA1_NAJHA;sp|P01457|3SA5_NAJHH;sp|P01464|3SA5_NAJHA;sp|B3EWH9|3SBH_HEMHA;sp|P01471|3SB1_HEMHA;sp|P0DQH3|3SBA_HEMHA;sp|P01466|3SA7_NAJHA;sp|P24776|3SB2_HEMHA;sp|P01452|3SA4_NAJMO;sp|P0DSN1|3SAN_NAJNG;…	sp|P25517|3SA5_NAJMO	13	23	no	no	2	0.012858	40.352	By matching	1	12382000	196	25;24;20;19	200	981;982
THNLEPYFESFINNLR	QTKWELLQQVDTSTRTHNLEPYFESFINNL	HNLEPYFESFINNLRRRVDQLKSDQSRLDS	R	T	H	L	R	R	0	1	3	0	0	0	2	0	1	1	2	0	0	2	1	1	1	0	1	0	0	0	16	0	1992.97	CON__P04264	CON__P04264	224	239	yes	yes	3	8.8339e-06	51.695	By matching	1	978040	198	1	202	984;985;986;987;988
TIDECHR	EFIYGGCGGNANRFKTIDECHRTCVG____	GGNANRFKTIDECHRTCVG___________	K	T	I	H	R	T	0	1	0	1	1	0	1	0	1	1	0	0	0	0	0	0	1	0	0	0	0	0	7	0	929.403	sp|P00986|VKT2_NAJNI;sp|P82966|VKTCI_OPHHA;sp|C1IC52|VKT2_WALAE	sp|P00986|VKT2_NAJNI	47	53	yes	no	2	1.3367e-05	88.734	By MS/MS	1	9487000	199	12	203	989;990;991;992
TLLDIDNTR	DLKDQIVDLTVGNNKTLLDIDNTRMTLDDF	TVGNNKTLLDIDNTRMTLDDFRIKFEMEQN	K	T	L	T	R	M	0	1	1	2	0	0	0	0	0	1	2	0	0	0	0	0	2	0	0	0	0	0	9	0	1059.56	CON__P35527	CON__P35527	225	233	yes	yes	2	0.011638	48.283	By MS/MS	1	6995600	200	4	204	993;994;995
TLLEGEESR	MNTKLALDLEIATYRTLLEGEESRMSGECA	EIATYRTLLEGEESRMSGECAPNVSVSVST	R	T	L	S	R	M	0	1	0	0	0	0	3	1	0	0	2	0	0	0	0	1	1	0	0	0	0	0	9	0	1032.51	CON__P04264	CON__P04264	484	492	no	no	2	0.00080386	70.919	By MS/MS	1	5512900	201	1	205	996;997;998;999
TTATDIKGNTVTVMENVNLDNK	GEHSVCDSVSAWVTKTTATDIKGNTVTVME	GNTVTVMENVNLDNKVYKEYFFETKCKNPN	K	T	T	N	K	V	1	0	4	2	0	0	1	1	0	1	1	2	1	0	0	0	5	0	0	3	0	0	22	1	2377.18	sp|P01140|NGFV_NAJNA;sp|P61899|NGFV_NAJKA;sp|P61898|NGFV_NAJAT;sp|Q5YF89|NGFV2_NAJSP	sp|P01140|NGFV_NAJNA	24	45	no	no	3;4	2.7468e-25	82.36	By matching	1	1587000	203	13;32	207	1002;1003;1004;1005;1006
VATVSLPR	IMLIKLSSPATLNSRVATVSLPRSCAAAGT	PATLNSRVATVSLPRSCAAAGTECLISGWG	R	V	A	P	R	S	1	1	0	0	0	0	0	0	0	0	1	0	0	0	1	1	1	0	0	2	0	0	8	0	841.502	CON__P00761	CON__P00761	108	115	yes	yes	2	0.0058655	67.981	By matching	1	6257000	205	0	209	1008;1009;1010;1011
VDPEIQNVK	EVSVNQSLLQPLNVKVDPEIQNVKAQEREQ	QPLNVKVDPEIQNVKAQEREQIKTLNNKFA	K	V	D	V	K	A	0	0	1	1	0	1	1	0	0	1	0	1	0	0	1	0	0	0	0	2	0	0	9	0	1040.55	CON__P35908;CON__P35908v2;CON__Q3TTY5	CON__P35908	173	181	yes	no	2	0.0045561	55.531	By MS/MS	1	15830000	206	5	210	1012;1013
VLDELTLTK	ALRQSVEADINGLRRVLDELTLTKADLEMQ	INGLRRVLDELTLTKADLEMQIESLTEELA	R	V	L	T	K	A	0	0	0	1	0	0	1	0	0	0	3	1	0	0	0	0	2	0	0	1	0	0	9	0	1030.59	CON__P13645	CON__P13645	258	266	yes	yes	2	0.0040154	66.621	By MS/MS	1	13320000	209	2	213	1018;1019;1020;1021
VTMQNLNDR	GGFGGDGGLLSGNEKVTMQNLNDRLASYLD	LSGNEKVTMQNLNDRLASYLDKVRALEESN	K	V	T	D	R	L	0	1	2	1	0	1	0	0	0	0	1	0	1	0	0	0	1	0	0	1	0	0	9	0	1089.52	CON__P13645;CON__P02535-1;CON__Q148H6;CON__A2A4G1;CON__P02533;CON__Q7Z3Y7;CON__P08779;CON__Q7Z3Y8;CON__Q9Z2K1;CON__Q7Z3Z0;CON__Q3ZAW8;CON__Q7Z3Y9;tr|J3RZT5|J3RZT5_CROAD	CON__P13645	148	156	yes	no	2	2.6783e-20	101.64	By MS/MS	1	54542000	212	2	216	1025;1026;1027;1028
VVLLFLDDPR	TIHIAQFPPYHPFGKVVLLFLDDPRSPATC	HPFGKVVLLFLDDPRSPATCNWFRGRDQSE	K	V	V	P	R	S	0	1	0	2	0	0	0	0	0	0	3	0	0	1	1	0	0	0	0	2	0	0	10	0	1185.68	tr|V8NBD1|V8NBD1_OPHHA	tr|V8NBD1|V8NBD1_OPHHA	37	46	yes	yes	2;3	1.8633e-05	83.265	By matching	1	431130	213	55	217	1029;1030;1031;1032;1033
WELLQQVDTSTR	KVRFLEQQNQVLQTKWELLQQVDTSTRTHN	QTKWELLQQVDTSTRTHNLEPYFESFINNL	K	W	E	T	R	T	0	1	0	1	0	2	1	0	0	0	2	0	0	0	0	1	2	1	0	1	0	0	12	0	1474.74	CON__P04264	CON__P04264	212	223	yes	yes	2	1.6548e-281	175.86	By MS/MS	1	12624000	217	1	221	1037;1038
YECCDTDR	RGCIDVCPKSSFLVKYECCDTDRCN_____	KSSFLVKYECCDTDRCN_____________	K	Y	E	D	R	C	0	1	0	2	2	0	1	0	0	0	0	0	0	0	0	0	1	0	1	0	0	0	8	0	1117.38	sp|P25517|3SA5_NAJMO	sp|P25517|3SA5_NAJMO	51	58	yes	yes	2	0.0057152	60.436	By MS/MS	1	41731000	219	25	223	1040;1041;1042;1043
YECCDTDRCN	RGCIDVCPKSSFLVKYECCDTDRCN_____	SFLVKYECCDTDRCN_______________	K	Y	E	C	N	-	0	1	1	2	3	0	1	0	0	0	0	0	0	0	0	0	1	0	1	0	0	0	10	1	1391.45	sp|P25517|3SA5_NAJMO	sp|P25517|3SA5_NAJMO	51	60	yes	yes	2	9.1986e-53	117.04	By MS/MS	1	10907000	220	25	224	1044;1045
YEELQITAGR	AQKSKAEAESLYQSKYEELQITAGRHGDSV	LYQSKYEELQITAGRHGDSVRNSKIEISEL	K	Y	E	G	R	H	1	1	0	0	0	1	2	1	0	1	1	0	0	0	0	0	1	0	1	0	0	0	10	0	1178.59	CON__P04264	CON__P04264	377	386	yes	yes	2	2.8998e-09	92.838	By MS/MS	1	19862000	221	1	225	1046;1047;1048;1049
YEELQVTVGR	AQRSKEEAEALYHSKYEELQVTVGRHGDSL	LYHSKYEELQVTVGRHGDSLKEIKIEISEL	K	Y	E	G	R	H	0	1	0	0	0	1	2	1	0	0	1	0	0	0	0	0	1	0	1	2	0	0	10	0	1192.61	CON__P35908;CON__P35908v2	CON__P35908	381	390	yes	no	2	0.0061454	53.327	By matching	1	2024500	222	5	226	1050;1051
YENEVALR	QIDNARLAADDFRLKYENEVALRQSVEADI	ADDFRLKYENEVALRQSVEADINGLRRVLD	K	Y	E	L	R	Q	1	1	1	0	0	0	2	0	0	0	1	0	0	0	0	0	0	0	1	1	0	0	8	0	992.493	CON__P13645	CON__P13645	238	245	yes	yes	2	0.0073285	73.616	By MS/MS	1	3930200	223	2	227	1052;1053;1054;1055
YIDANYNINFK	CNCDLVAANCFAGARYIDANYNINFKKRCQ	AGARYIDANYNINFKKRCQ___________	R	Y	I	F	K	K	1	0	3	1	0	0	0	0	0	2	0	1	0	1	0	0	0	0	2	0	0	0	11	0	1373.66	sp|P00605|PA2B4_NAJNG;sp|P00604|PA2B3_NAJMO	sp|P00605|PA2B4_NAJNG	104	114	yes	no	2;3	2.3161e-36	103.56	By MS/MS	8	40476000	225	11	229	1057;1058;1059;1060;1061;1062;1063;1064;1065;1066;1067;1068;1069;1070;1071;1072;1073;1074;1075;1076;1077;1078;1079;1080;1081;1082;1083
YIQEGDACK	MHENPMGYTCEKRAKYIQEGDACKAAFLEC	CEKRAKYIQEGDACKAAFLECCRYIKGVRD	K	Y	I	C	K	A	1	0	0	1	1	1	1	1	0	1	0	1	0	0	0	0	0	0	1	0	0	0	9	0	1082.47	sp|Q91132|VCO3_NAJKA;tr|A0A194ARG1|A0A194ARG1_9SAUR;tr|Q49HM6|Q49HM6_AUSSU;sp|Q0ZZJ6|VCO31_AUSSU;tr|A0RZG1|A0RZG1_AUSSU;sp|Q01833|CO3_NAJNA;tr|A0A346CLZ6|A0A346CLZ6_9SAUR;tr|A0A194APJ4|A0A194APJ4_SISTE;tr|T1E3W8|T1E3W8_CROHD;sp|J3S836|VCO3_CROAD;tr|A0A0F7Z1I7|A0A0F7Z1I7_CROAD;tr|A8QL55|A8QL55_OPHHA;tr|A0A081DUA7|A0A081DUA7_ECHCO;tr|A0A0B8RZV9|A0A0B8RZV9_BOIIR;tr|A0A2Z4N9Y8|A0A2Z4N9Y8_BOIIR;tr|A0A…	sp|Q91132|VCO3_NAJKA	697	705	no	no	2	4.6725e-08	88.942	By matching	1	4607500	227	33;9	231	1085;1086;1087;1088
YLDGLTAER	NLEPIFQGYIDSLKRYLDGLTAERTSQNSE	IDSLKRYLDGLTAERTSQNSELNNMQDLVE	R	Y	L	E	R	T	1	1	0	1	0	0	1	1	0	0	2	0	0	0	0	0	1	0	1	0	0	0	9	0	1036.52	CON__P35908;CON__P35908v2	CON__P35908	245	253	yes	no	2	0.0001847	82.452	By MS/MS	1	5708400	229	5	233	1091;1092
YMCCNTDK	RGCIDVCPKSSLLIKYMCCNTDKCN_____	KSSLLIKYMCCNTDKCN_____________	K	Y	M	D	K	C	0	0	1	1	2	0	0	0	0	0	0	1	1	0	0	0	1	0	1	0	0	0	8	0	1090.39	sp|P01469|3SA2_NAJMO;sp|P01462|3SA2_NAJHA;sp|P01463|3SA2_NAJNI;sp|P01468|3SA1_NAJPA	sp|P01468|3SA1_NAJPA	51	58	no	no	2	1.3162e-14	98.997	By MS/MS	13	2141800000	230	21;22;20	234	1093;1094;1095;1096;1097;1098;1099;1100;1101;1102;1103;1104;1105;1106;1107;1108;1109;1110;1111;1112;1113;1114;1115;1116;1117;1118;1119;1120;1121;1122;1123;1124;1125;1126
YMCCNTDKCN	RGCIDVCPKSSLLIKYMCCNTDKCN_____	SLLIKYMCCNTDKCN_______________	K	Y	M	C	N	-	0	0	2	1	3	0	0	0	0	0	0	1	1	0	0	0	1	0	1	0	0	0	10	1	1364.46	sp|P01469|3SA2_NAJMO;sp|P01462|3SA2_NAJHA;sp|P01463|3SA2_NAJNI;sp|P01468|3SA1_NAJPA	sp|P01468|3SA1_NAJPA	51	60	no	no	1;2	9.1317e-66	89.55	By MS/MS	3	1361600000	231	21;22;20	235;236	1127;1128;1129;1130;1131;1132;1133;1134;1135;1136;1137;1138;1139;1140;1141;1142;1143
YMCCTNDKCN	RGCIDVCPKSSLLIKYMCCTNDKCN_____	SLLIKYMCCTNDKCN_______________	K	Y	M	C	N	-	0	0	2	1	3	0	0	0	0	0	0	1	1	0	0	0	1	0	1	0	0	0	10	1	1364.46	sp|P0DSN1|3SAN_NAJNG	sp|P0DSN1|3SAN_NAJNG	51	60	yes	yes	2	0.0006341	43.246	By MS/MS	2	19686000	233	24	238	1145;1146;1147;1148;1149
YVCCSTDR	RGCINVCPKNSALVKYVCCSTDRCN_____	KNSALVKYVCCSTDRCN_____________	K	Y	V	D	R	C	0	1	0	1	2	0	0	0	0	0	0	0	0	0	0	1	1	0	1	1	0	0	8	0	1059.41	sp|P01452|3SA4_NAJMO	sp|P01452|3SA4_NAJMO	51	58	yes	yes	2	5.2411e-130	147.69	By MS/MS	22	1298500000	234	19	239	1150;1151;1152;1153;1154;1155;1156;1157;1158;1159;1160;1161;1162;1163;1164;1165;1166;1167;1168;1169;1170;1171;1172;1173;1174;1175;1176;1177;1178;1179;1180;1181;1182;1183;1184;1185;1186;1187;1188;1189;1190;1191;1192;1193;1194;1195;1196;1197;1198;1199;1200;1201;1202;1203;1204;1205;1206;1207;1208;1209;1210;1211;1212;1213;1214;1215;1216;1217;1218;1219;1220;1221;1222;1223;1224;1225;1226;1227;1228;1229…
YVCCSTDRCN	RGCINVCPKNSALVKYVCCSTDRCN_____	SALVKYVCCSTDRCN_______________	K	Y	V	C	N	-	0	1	1	1	3	0	0	0	0	0	0	0	0	0	0	1	1	0	1	1	0	0	10	1	1333.48	sp|P01452|3SA4_NAJMO	sp|P01452|3SA4_NAJMO	51	60	yes	yes	1;2	2.3167e-30	111.04	By matching	1	6371500	235	19	240	1234;1235;1236;1237;1238;1239;1240
[truncated: 5 more columns]

[truncated: 3 more sheets: MQ_Analysis_upper_fr, MQ_Analysis_upper_fr_peplist, 2DE_MS_Analysis_Na_proteome]
