# Supplementary material for: Different Research Approaches in Unraveling the Venom Proteome of Naja ashei
Source: Biomolecules. 2020 Sep 5;10(9):1282. doi: 10.3390/biom10091282 (PMC7566006; doi:10.3390/biom10091282)
Supplement: Supplementary file 1 [file biomolecules-10-01282-s001.zip › Supplementary table S2_revised.xls]

## Sheet: Naja ashei proteome
2DE-MS/MS	Shotgun LC-MS/MS (PS)	Shotgun LC-MS/MS (MQ)			Comparison of shared hits among different workflows
D3TTC2	P25517	P01431			Names	total	elements
D5LMJ3	P01469	P01400			2DE-MS/MS ∩ Shotgun LC-MS/MS (MQ) ∩ Shotgun LC-MS/MS (PS)	6	P25517
F8S0Z7	P01454	P86540					Q91132
P00602	P01399	P01469					P01469
P00603	P01400	P0DSN1					P01452
P00604	P01420	P25517					P00603
P01452	P84805	I2C090					D5LMJ3
P01467	P84808	P86543			2DE-MS/MS ∩ Shotgun LC-MS/MS (PS)	3	P01467
P01468	C1IC47	Q3SB07					P00602
P01469	Q91132	F2Q6F2					D3TTC2
P0DL14	I2C090	P01452			2DE-MS/MS ∩ Shotgun LC-MS/MS (MQ)	2	Q9PVK7
P25517	P01463	Q91132					P01468
P61898	P01431	P84805			Shotgun LC-MS/MS (MQ) ∩ Shotgun LC-MS/MS (PS)	15	A0A2I4HXH5
P62390	P01452	A0A2D4LDN5					I2C090
P82463	P01467	V8NBD1					Q10749
Q7T1K6	J9ZZN7	P01462					V8P395
Q90W38	V8P395	A0A024AX20					A0A2R4N4Q6
Q91132	V8NBD1	P01468					D3TTC1
Q9PVK7	A0A2R4N4Q6	P01399					P01140
	A0A2I4HXH5	P00986					V8NBD1
	V8N4Y2	A0A2D4KYN2					P84805
	A0A0F7YZM6	A0A2R4N4Q6					P00605
	U3FCT9	R4FID0					P01399
	A0A2D0TC04	A0A194AS98					P01431
	P00605	A0A2I4HXH5					P01400
	P00603	V8N4Y2					A0A2D0TC04
	P00602	V8P395					V8N4Y2
	Q9I900	A0A2D0TC04			2DE-MS/MS unique	8	P0DL14
	P00601	P00603					Q7T1K6
	Q10749	P00605					F8S0Z7
	D3TTC1	A0A098LWY9					P82463
	D3TTC2	D3TTC1					Q90W38
	D5LMJ3	D5LMJ3					P61898
	A0A2D4NYT4	Q10749					P00604
	B5KFV8	Q9PVK7					P62390
	A0A024AXX7	A0A194AS47			Shotgun LC-MS/MS (PS) unique	13	P84808
	P01140	A0A2D4P0S5					A0A024AXX7
		P01140					A0A0F7YZM6
		T1DEA2					J9ZZN7
							Q9I900
							U3FCT9
							P01420
							C1IC47
							B5KFV8
							P01463
							P00601
							P01454
							A0A2D4NYT4
					Shotgun LC-MS/MS (MQ) unique	16	P86540
							T1DEA2
							A0A194AS47
							R4FID0
							A0A098LWY9
							P00986
							A0A194AS98
							A0A2D4KYN2
							P01462
							Q3SB07
							A0A024AX20
							P0DSN1
							P86543
							F2Q6F2
							A0A2D4P0S5
							A0A2D4LDN5

## Sheet: Naja ashei_bottom_upper
Shotgun LC-MS/MS (PS) upper	Shotgun LC-MS/MS (MQ) upper	Shotgun LC-MS/MS (PS) bottom	Shotgun LC-MS/MS (MQ) bottom		Comparison of shared hits among different workflows
A0A2D0TC04	P01399	P01469	P01399		Names	total	elements
A0A2D4K525	P01400	P01467	P01400		(PS) upper ∩ (MQ) bottom ∩ (MQ) upper ∩ (PS) bottom	6	P25517
A0A2H6MYK4	P01431	P25517	P01431				P01140
A0A2H6N0F2	P86540	P01452	P86540				P01469
A0A2I4HXH5	P01452	P01399	P01452				P01452
A0A2R4N4Q6	P01462	P01422	P01462				P01399
A0A346CLS9	P01468	C1IC47	P01468				P01431
A8QL49	P01469	P01400	P01469		(PS) upper ∩ (MQ) bottom ∩ (MQ) upper	9	A0A2I4HXH5
B5KFV2	P07525	P01420	P0DSN1				V8P395
D3TTC1	P0DSN1	P01431	P25517				A0A2R4N4Q6
D3TTC2	P25517	P00604	P62394				Q91132
D5LMJ3	P62394	P00602	P81993				D3TTC1
F8J2D3	P81993	P01140	Q91132				P01462
I2C090	Q7T1K6		V8NBD1				V8NBD1
J3SDV8	P86543		P00986				P00605
P00602	I2C090		A0A2R4N4Q6				P0DSN1
P00605	Q91132		A0A2I4HXH5		(MQ) bottom ∩ (MQ) upper ∩ (PS) bottom	1	P01400
P01140	V8NBD1		V8P395		(PS) upper ∩ (MQ) upper	5	I2C090
P01399	P00986		P00603				Q10749
P01420	A0A2R4N4Q6		P00605				D5LMJ3
P01431	A0A194AS98		D3TTC1				A0A2D0TC04
P01452	A0A2I4HXH5		Q9PVK7				V8N4Y2
P01454	V8N4Y2		A0A2D4NYT4		(PS) upper ∩ (PS) bottom	3	P01467
P01462	V8P395		P01140				P01420
P01467	A0A2D0TC04						P00602
P01469	P00603				(MQ) bottom ∩ (MQ) upper	8	P86540
P01474	P00605						Q9PVK7
P0DL17	A0A098LWY9						P00986
P0DSN1	D3TTC1						P81993
P19003	D5LMJ3						P62394
P25517	Q10749						P01468
P84805	Q9PVK7						P00603
P84808	A0A2D4NYT4						A0A2D4NYT4
Q0ZZJ6	P01140				(PS) upper	17	P84808
Q10749							A8QL49
Q91132							A0A2H6MYK4
U3FCT9							F8J2D3
V8N4Y2							A0A2D4K525
V8NBD1							B5KFV2
V8P395							U3FCT9
							P01474
							A0A2H6N0F2
							P0DL17
							Q0ZZJ6
							P01454
							P84805
							D3TTC2
							J3SDV8
							P19003
							A0A346CLS9
					(MQ) upper	5	A0A098LWY9
							Q7T1K6
							A0A194AS98
							P07525
							P86543
					(PS) bottom	3	C1IC47
							P01422
							P00604

## Sheet: Naja ashei_PS
Shotgun LC-MS/MS (PS) unfiltered	Shotgun LC-MS/MS (PS) upper	Shotgun LC-MS/MS (PS) bottom			Comparison of shared hits among different samples
P25517	A0A2D0TC04	P01469			Names	total	elements
P01469	A0A2D4K525	P01467			(PS) unfiltered ∩ (PS) upper ∩ (PS) bottom	9	P25517
P01454	A0A2H6MYK4	P25517					P01467
P01399	A0A2H6N0F2	P01452					P01420
P01400	A0A2I4HXH5	P01399					P01140
P01420	A0A2R4N4Q6	P01422					P00602
P84805	A0A346CLS9	C1IC47					P01469
P84808	A8QL49	P01400					P01452
C1IC47	B5KFV2	P01420					P01399
Q91132	D3TTC1	P01431					P01431
I2C090	D3TTC2	P00604			(PS) unfiltered ∩ (PS) bottom	2	C1IC47
P01463	D5LMJ3	P00602					P01400
P01431	F8J2D3	P01140			(PS) unflitered ∩ (PS) upper	17	A0A2I4HXH5
P01452	I2C090						P84808
P01467	J3SDV8						I2C090
J9ZZN7	P00602						Q10749
V8P395	P00605						V8P395
V8NBD1	P01140						U3FCT9
A0A2R4N4Q6	P01399						A0A2R4N4Q6
A0A2I4HXH5	P01420						Q91132
V8N4Y2	P01431						D3TTC1
A0A0F7YZM6	P01452						V8NBD1
U3FCT9	P01454						P01454
A0A2D0TC04	P01462						P84805
P00605	P01467						P00605
P00603	P01469						D3TTC2
P00602	P01474						D5LMJ3
Q9I900	P0DL17						A0A2D0TC04
P00601	P0DSN1						V8N4Y2
Q10749	P19003				(PS) unflitered	9	A0A024AXX7
D3TTC1	P25517						A0A0F7YZM6
D3TTC2	P84805						J9ZZN7
D5LMJ3	P84808						Q9I900
A0A2D4NYT4	Q0ZZJ6						B5KFV8
B5KFV8	Q10749						P01463
A0A024AXX7	Q91132						P00601
P01140	U3FCT9						P00603
	V8N4Y2						A0A2D4NYT4
	V8NBD1				(PS) bottom	2	P01422
	V8P395						P00604
					(PS) upper	14	A8QL49
							A0A2H6MYK4
							F8J2D3
							A0A2D4K525
							B5KFV2
							P01474
							Q0ZZJ6
							P0DL17
							A0A2H6N0F2
							P01462
							P0DSN1
							J3SDV8
							P19003
							A0A346CLS9

## Sheet: Naja ashei_MQ
Shotgun LC-MS/MS (MQ) unfiltered	Shotgun LC-MS/MS (MQ) upper	Shotgun LC-MS/MS (MQ) bottom			Comparison of shared hits among different samples
P01431	P01399	P01399			Names	total	elements
P01400	P01400	P01400			(MQ) unfiltered ∩ (MQ) upper ∩ (MQ) bottom	21	P86540
P86540	P01431	P01431					A0A2I4HXH5
P01469	P86540	P86540					P25517
P0DSN1	P01452	P01452					Q9PVK7
P25517	P01462	P01462					V8P395
I2C090	P01468	P01468					A0A2R4N4Q6
P86543	P01469	P01469					Q91132
Q3SB07	P07525	P0DSN1					P00986
F2Q6F2	P0DSN1	P25517					D3TTC1
P01452	P25517	P62394					P01462
Q91132	P62394	P81993					P01140
P84805	P81993	Q91132					V8NBD1
A0A2D4LDN5	Q7T1K6	V8NBD1					P01469
V8NBD1	P86543	P00986					P01452
P01462	I2C090	A0A2R4N4Q6					P00605
A0A024AX20	Q91132	A0A2I4HXH5					P0DSN1
P01468	V8NBD1	V8P395					P01468
P01399	P00986	P00603					P01399
P00986	A0A2R4N4Q6	P00605					P00603
A0A2D4KYN2	A0A194AS98	D3TTC1					P01431
A0A2R4N4Q6	A0A2I4HXH5	Q9PVK7					P01400
R4FID0	V8N4Y2	A0A2D4NYT4			(MQ) unfiltered ∩ (MQ) upper	8	I2C090
A0A194AS98	V8P395	P01140					Q10749
A0A2I4HXH5	A0A2D0TC04						A0A098LWY9
V8N4Y2	P00603						A0A194AS98
V8P395	P00605						D5LMJ3
A0A2D0TC04	A0A098LWY9						P86543
P00603	D3TTC1						A0A2D0TC04
P00605	D5LMJ3						V8N4Y2
A0A098LWY9	Q10749				(MQ) upper ∩ (MQ) bottom	3	P81993
D3TTC1	Q9PVK7						P62394
D5LMJ3	A0A2D4NYT4						A0A2D4NYT4
Q10749	P01140				(MQ) unfiltered	10	T1DEA2
Q9PVK7							A0A194AS47
A0A194AS47							R4FID0
A0A2D4P0S5							A0A2D4KYN2
P01140							Q3SB07
T1DEA2							P84805
							A0A024AX20
							F2Q6F2
							A0A2D4P0S5
							A0A2D4LDN5
					(MQ) upper	2	Q7T1K6
							P07525
