# Supplementary material for: Different Research Approaches in Unraveling the Venom Proteome of Naja ashei
Source: Biomolecules. 2020 Sep 5;10(9):1282. doi: 10.3390/biom10091282 (PMC7566006; doi:10.3390/biom10091282)
Supplement: Supplementary file 1 [file biomolecules-10-01282-s001.zip › Supplementary table S3_revised.xls]

## Sheet: PS_Peptide analysis
List of identified unique peptides			Shared and unique peptides in filtered and unfiltered samples
PS_proteome (unfiltered sample)	PS_bottom+upper (filtered sample)		Names	total	elements
AAFLECCR	AAFLECCR		PS_proteome ∩ PS_bottom+upper	116	KGIEINCCTTDR
AAKDDCDLPELCTGR	AAKDDCDLPELCTGR				LGCWPYLTLYK
AAKNDCDFPELCTGR	AAKNDCDFPELCTGR				RGCIDVCPK
AAPMVPVK	AAPMVPVK				LAQLYNVNHVSLFHSDCPRQ
AAPMVPVKR	AAPMVPVKR				GCIDVCPK
AAPMVPVKRG	AIVTPPVCGNYFVER				AAKDDCDLPELCTGR
AIVTPPVCGNYFVER	AKVDCYDSVK				GCQQTFAVVGAVPGDTYIAR
AKVDCYDSVK	ALTMEGNQASWR				LNGGAWNNYEQTTMQQMTR
ALTMEGNQASWR	APMVPVKR				QIVDKHNALR
ALYTLITPAVLR	AQYEDIAQK				GCAATCPVAK
AVCNCDLVAANCFAGAR	AVCNCDLVAANCFAGAR				NVDFNSESTR
AVPFVIVPLEQGLHDVEIK	AVVGAVPGDTYIAR				TVPSRPWWHFADYGCYCGR
AVYVLNDK	AVYVLNDK				TCPEGKNLCYK
CAAAVCNCDLVAANCFAGAR	AYGCYCGR				SVAVVQDHSK
CAATCPVAKPR	CCEDVMHENPMGYTCEKR				AKVDCYDSVK
CCEDVMHENPMGYTCEKR	CCQVHDNCYEK				CKNPNPEPSGCR
CCQVHDNCYEK	CCQVHDNCYGEAEK				VDCYDSVK
CCQVHDNCYGEAEK	CCQVHDNCYGEAEKLGCWPYLTLYK				IPVYSAYVYNPGK
CCQVHDNCYGEAEKLGCWPYLTLYK	CDLVAANCFAGAR				KLIPLFSK
CDLVAANCFAGAR	CGAAVCNCDLVAANCFAGAR				YIDANYNVNLKER
CGAAVCNCDLVAANCFAGAR	CGDGMVCSK				QLIPPFWK
CGCPTVKK	CGDGMVCSNR				QKEIVDLHNSLR
CGDGMVCSK	CKNPNPEPSGCR				YVCCSTDRCN
CGDGMVCSNR	CKNPNPEPSGCRG				HYTQIVWYNSHLLGCGAAK
CKNPNPEPSGCR	CNCDLVAANCFAGAR				SPATCNWFR
CNQLIPPFWK	CNQLIPPFWK				KVIEELKR
CPIMTNQCIALR	CNQLIPPFWKTCPK				IPCAAKDEK
CPIMTNQCIALRGPGVK	CPAGNIIGSIATPYK				NSMICHCPPPSKDPNYGMVAPGTK
CSQGKLTCSGGNSK	CPIMTNQCIALR				GIEINCCTTDR
CSSITDLEAVNQR	CSSITDLEAVNQR				ALTMEGNQASWR
CWPYLTLYK	DDCDLPELCTGR				NDCDFPELCTGR					PS_proteome	PS_bottom	PS_upper	PS_bottom+upper (non-redundant)
DDCDLPELCTGR	DFYTFDSEAIVK				CCQVHDNCYGEAEKLGCWPYLTLYK		# of identified unique peptides			192	37	185	195
DIVINDLSLIHDLPK	DPNYGMVAPGTK				GTPVDDLDRCCQVHDNCYEK		# of identified unique proteins			37	13	40	53
DIVINDLSLIHDLPKR	DPSYGMVEPGTK				SSTFTLTNIVPQFIK		Average # of peptides per protein			5.18919	2.84615	4.625	3.67925
DPNYGMVAPGTK	DRPQCILNKPSR				EHQEYLLR
DPSYGMVEPGTK	DSCFTLNQR				GASKVPVKR
DRPQCILNKPSR	DYGCYCGR				GNTVTVMENVNLDNK
DRPQCILNKPSRK	EDHPVHKR				WHFADYGCYCGR
DSCFTLNQR	EHQEYLLR				GCIDVCPKDSALVK
DYGCYCGR	EIQALCYPSIK				PWWHFADYGCYCGR
EHQEYLLR	EIQALCYPSIKK				AVCNCDLVAANCFAGAR
EIQALCYPSIKK	EIVDLHNSLR				QEPGQNSEILQGIK
ERPQCILNKPSRK	EIVECCSRDK				CCQVHDNCYEK
EYREYLLR	ELPAETGLCK				GCIDVCPKSSLLIK
FADYGCYCGR	ENDYEEFLEIAR				HGQGTGELLQVSGIK
FGPVPSPDVSGCK	ERPQCILNKPSR				STSMVAITMAHQMGHNLGMNDDR
FGPVSGQVIK	FGPVPSPDVSGCK				KAIVTPPVCGNYFVER
FHECNLGNLICDAVVYNNLR	FGPVSGQVIK				TTATDIKGNTVTVMENVNLDNK
FHGWIDSTIMTGLR	FHECNLGNLICDAVVYNNLR				LIPLFSKTCPEGK
FIRIDTACVCVITK	FHGWIDSTIMTGLR				GTPVDDLDR
FIRIDTACVCVITKK	FKGAGAECR				KLIPLFSKTCPEGK
FKGAETECR	FLVNPQGK				LAPKVPVKR
FLVNPQGKPVMR	FLVNPQGKPVMR				CSSITDLEAVNQR
FWEADGIHGGK	GASKVPVKR				DPSYGMVEPGTK
FYVVVDNLMYR	GCAATCPK				FHECNLGNLICDAVVYNNLR
FYVVVDNR	GCAATCPVAK				AVYVLNDK
GASKVPVKR	GCAATCPVAKPR				DPNYGMVAPGTK
GCAATCPVAK	GCGCPSVK				AIVTPPVCGNYFVER
GCAATCPVAKPR	GCGCPTVK				YECCDTDRCN
GCGCPSVKK	GCGCPTVKK				IDTACVCVITKK
GCGCPTVKK	GCIDICPK				MGCWPYLTLYK
GCIDVCPK	GCIDVCPK				FLVNPQGKPVMR
GCIDVCPKDSALVK	GCIDVCPKDSALVK				AAPMVPVKR
GCIDVCPKSSLLIK	GCIDVCPKSSLLIK				QVPVVQAYAFGK
GCQQTFAVVGAVPGDTYIAR	GCQQTFAVVGAVPGDTYIAR				CDLVAANCFAGAR
GDSSNHSSGDLDISIVGDYIKR	GGKGTPVDDLDR				AAKNDCDFPELCTGR
GGKGTPVDDLDR	GIDSSHWNSYCTETDTFIK				FHGWIDSTIMTGLR
GGKGTPVDDLDRCCQVHDNCYEK	GIEINCCTTDR				LAQLYNVNHVSLFHSDCPR
GIDSSHWNSYCTETDTFIK	GKGTPVDDLDR				EIQALCYPSIKK
GIEINCCTTDR	GNTVTVMENVNLDNK				LAPKVPVK
GNTVTVMENVNLDNK	GTPVDDLDR				CPIMTNQCIALR
GSAHDYGALSITGEYIAFR	GTPVDDLDRCCQVHDNCYEK				FGPVPSPDVSGCK
GTPVDDLDR	GTPVGLAYIGSICNPK				KCNQLIPPFWK
GTPVDDLDRCCQVHDNCYEK	GYFAVAVAK				CCQVHDNCYGEAEK
GTPVDDLDRCCQVHDNCYGEAEK	HFEVGFIQPGSVK				NMIHCTVPSRPW
HFEVGFIQPGSVK	HGQGTGELLQVSGIK				NMIHCTVPSRP
HGQGTGELLQVSGIK	HQGLPESYNFDFVTMKPVL				YIDANYNINFK
HYTQIVWYNSHLLGCGAAK	HYTQIVWYNSHLLGCGAAK				GIDSSHWNSYCTETDTFIK
ICIGNVCR	IDTACVCVITK				MEWYPEAASNAER
IDKVNLMVDR	IDTACVCVITKK				YMCCNTDKCN
IDTACVCVITKK	IIGSIATPYK				DDCDLPELCTGR
IHDIKWNFEK	IKLEGDPGAR				QLDIFVHDFPR
IIALGHSGFKEDCR	ILVALLESK				YMCCNTDK
ILPHRPDNSESCADKSPDNLWVEER	INCCTTDK				CCEDVMHENPMGYTCEKR
INCCTTDKCNR	INCCTTDKCNR				LKCNQLIPPFWK
IPCAAKDEK	IPCAAKDEK				NLCYKMTMR
IPCAAKDVK	IPVYSAYVYNPGK				YVCCSTDR
IPIIDGDGK	IQKPGAAMK				AAFLECCR
IPVYSAYVYNPGK	IYFEPPLPAK				FGPVSGQVIK
ISGYILPYK	KAIVTPPVCGNYFVER				CGAAVCNCDLVAANCFAGAR
KAIVTPPVCGNYFVER	KCCEDVMHENPMGYTCEKR				TAPAFQFSSCSIR
KCCEDVMHENPMGYTCEKR	KCNQLIPPFWK				DYGCYCGR
KCNQLIPPFWK	KGIEINCCTTDR				DSCFTLNQR
KGIEINCCTTDR	KLDDKVPDTEIETK				GGKGTPVDDLDR
KIPCAAKDVK	KLIPLFSK				SDALFSYEK
KLIPLFSK	KLIPLFSKTCPEGK				YIQEGDACK
KLIPLFSKTCPEGK	KRPQCILNKPLST				VFPAMEGR
KVIEELKR	KSVAVVQDHSK				NMLQMEWNSNAAQNAK
KYIEFYVVVDNR	KVIEELKR				LGCWPYLTLYKYECSQGK
LAPKVPVK	LAPKVPVK				CNQLIPPFWK
LAPKVPVKR	LAPKVPVKR				NMIHCTVPSR
LAQLYNVNHVSLFHSDCPR	LAQLYNVNHVSLFHSDCPR				INCCTTDKCNR
LAQLYNVNHVSLFHSDCPRQ	LAQLYNVNHVSLFHSDCPRQ				YIDANYNVNLK
LFWSPLKIHDIK	LGCWPYLTLYK				KCCEDVMHENPMGYTCEKR
LGCWPYLTLYK	LGCWPYLTLYKYECSQGK				LTCLICPEK
LGCWPYLTLYKYECSQGK	LIPIAYKTCPEGK				SYGMVEPGTK
LIPLFSKTCPEGK	LIPLFSKTCPEGK				AAPMVPVK
LIPPFWKTCPEGK	LKCNKLIPIAYK				DRPQCILNKPSR
LKCNQLIPPFWK	LKCNQLIPPFWK				QAFEHSVHR
LNGGAWNNYEQTTMQQMTR	LNCCTTDK				NMIHCTVPSRPWWHFADYGCYCGR
LTCLICPEK	LNGGAWNNYEQTTMQQMTR				GCGCPTVKK
LTCLICPEKYCNK	LTCLICPEK				HFEVGFIQPGSVK
LTCLICPEKYCNKVHTCR	LTCSGGNSK				CGDGMVCSK
MEWYPEAASNAER	LVAANCFAGAR				SDLLPTKDK
MGCWPYLTLYK	LVILGFPCNQFGK				GCAATCPVAKPR
MGCWPYLTLYKYK	MANVLCSCSEDCLTK				CGDGMVCSNR
NDCDFPELCTGR	MEWYPEAASNAER		PS_proteome	76	IPIIDGDGK
NEINVQSDVQATLDLFGEWR	MGCWPYLTLYK				NEINVQSDVQATLDLFGEWR
NGENICFKR	NCDLVAANCFAGAR				CAAAVCNCDLVAANCFAGAR
NLCYKMTMR	NDCDFPELCTGR				CAATCPVAKPR
NMIHCTVPNRSWWHFANYGCYCGR	NGENICFK				CPIMTNQCIALRGPGVK
NMIHCTVPSR	NKTVPVKR				MGCWPYLTLYKYK
NMIHCTVPSRP	NLCYKMTMR				KYIEFYVVVDNR
NMIHCTVPSRPW	NMIHCTVPSR				IPCAAKDVK
NMIHCTVPSRPWWHFADYGCYCGR	NMIHCTVPSRP				QKEIVDLHNSLRR
NMLQMEWNSNAAQNAK	NMIHCTVPSRPW				VPTYVPLEMEKTYK
NSMICHCPPPSKDPNYGMVAPGTK	NMIHCTVPSRPWWHFADYGCYCGR				YKYECSQGK
NVDFNSESTR	NMLQMEWNSNAAQNAK				SSFLVKYECCDTDR
NVKFPILSANIRPK	NQLIPPFWK				DIVINDLSLIHDLPK
PWWHFADYGCYCGR	NSMICHCPPPSK				FKGAETECR
QAFEHSVHR	NSMICHCPPPSKDPNYGMVAPGTK				VPSRPWWHFADYGCYCGR
QEPGQNSEILQGIK	NVDFNSESTR				FIRIDTACVCVITKK
QIVDKHNALR	PWWHFADYGCYCGR				GSAHDYGALSITGEYIAFR
QIVDKHNALRR	QAFEHSVHR				IDKVNLMVDR
QKEIVDLHNSLR	QEPGQNSEILQGIK				TPVDDLDRCCQVHDNCYEK
QKEIVDLHNSLRR	QIVDKHNALR				FWEADGIHGGK
QLDIFVHDFPR	QKEIVDLHNSLR				DRPQCILNKPSRK
QLIPPFWK	QKMPLDDLDR				YNVNLKER
QVPVVQAYAFGK	QLDIFVHDFPR				VGIIGYTTK
REIQALCYPSIKK	QLIPPFWK				VTLLEASER
RGCIDVCPK	QSSCQDDWIK				DIVINDLSLIHDLPKR
RPDFSTLYIEEPDTTGHK	QVPVVQAYAFGK				LFWSPLKIHDIK
RPDFSTLYIEEPDTTGHKFGPVSGQVIK	QYCPAGNIIGSIATPYK				CWPYLTLYK
SDALFSYEK	RAAPMVPVKR				TDTEEQILVEAHGDNTPK
SDLLPTKDK	RGCAATCPK				FYVVVDNLMYR
SMICHCPPPSKDPNYGMVAPGTK	RGCGCPSVK				YIDANYNINFKKR
SPATCNWFR	RGCGCPSVKK				YLYVCQYCPAGNIIGSIATPYK
SSFLVKYECCDTDR	RGCIDVCPK				YIEFYVVVDNR
SSTFTLTNIVPQFIK	RGTPVDDLDR				GCGCPSVKK
STSMVAITMAHQMGHNLGMNDDR	RPQCILNKPLST				VYEMINAVNTK
SVAVVQDHSK	RPQCLLNKP				IIALGHSGFKEDCR
SVREHQEYLLR	SAECPTDSFQR				LTCLICPEKYCNK
SYGMVEPGTK	SASQLYQESLR				TNVSTVKNDIIR
TAPAFQFSSCSIR	SASQLYQESLRK				WPYLTLYK
TCPEGKNLCYK	SCEPFIYHGCPGNR				VYSYYNLDEK
TDTEEQILVEAHGDNTPK	SDALFSYEK				VNDDYLIWGSR
TNVSTVKNDIIR	SDLLPTKDK				ALYTLITPAVLR
TPVDDLDRCCQVHDNCYEK	SPATCNWFR				CSQGKLTCSGGNSK
TPVDDLDRCCQVHDNCYGEAEK	SPLEECFR				RPDFSTLYIEEPDTTGHKFGPVSGQVIK
TTATDIKGNTVTVMENVNLDNK	SSTFTLTNIVPQFIK				FIRIDTACVCVITK
TTATDIKGNTVTVMENVNLDNKVYK	STSMVAITMAHQMGHNLGMNDDR				AAPMVPVKRG
TVPSRPWWHFADYGCYCGR	SVAVVQDHSK				REIQALCYPSIKK
VDCYDSVK	SYCTETDTFIK				NMIHCTVPNRSWWHFANYGCYCGR
VFPAMEGR	SYGMVEPGTK				ERPQCILNKPSRK
VGIIGYTTK	TAPAFQFSSCSIR				GTPVDDLDRCCQVHDNCYGEAEK
VGLVAVDKAVYVLNDKYK	TCADIVINDLSLIHDLPKR				YECSQGKLTCSGGNNK
VNDDYLIWGSR	TCPEGKDLCYK				FYVVVDNR
VPSRPWWHFADYGCYCGR	TCPEGKNLCYK				FADYGCYCGR
VPTYVPLEMEKTYK	TTATDIKGNTVTVMENVNLDNK				QIVDKHNALRR
VTLLEASER	TVPSRPWWHFADYGCYCGR				GGKGTPVDDLDRCCQVHDNCYEK
VVLLFLDDPRSPATCNWFR	TVTVMENVNLDNK				KIPCAAKDVK
VYEMINAVNTK	VDCYDSVK				TPVDDLDRCCQVHDNCYGEAEK
VYSYYNLDEK	VFPAMEGR				SMICHCPPPSKDPNYGMVAPGTK
WHFADYGCYCGR	VIVPLEQGLHDVEIK				ICIGNVCR
WPYLTLYK	VLDAYLLYV				NVKFPILSANIRPK
YCNKVHTCR	VVLLFLDDPR				LIPPFWKTCPEGK
YECCDTDRCN	VVSLNVLCTECR				RPDFSTLYIEEPDTTGHK
YECSQGKLTCSGGNNK	VVYDLSQKPGKR				VGLVAVDKAVYVLNDKYK
YIDANYNINFK	WHFADYGCYCGR				TTATDIKGNTVTVMENVNLDNKVYK
YIDANYNINFKK	YCAAIQNLK				YIDANYNINFKK
YIDANYNINFKKR	YCLLHQTK				NGENICFKR
YIDANYNVNLK	YECCDTDR				AVPFVIVPLEQGLHDVEIK
YIDANYNVNLKER	YECCDTDRCN				EYREYLLR
YIEFYVVVDNR	YGLDFSYEMAPR				ISGYILPYK
YIQEGDACK	YIDANYNINFK				CGCPTVKK
YKYECSQGK	YIDANYNVNLK				SVREHQEYLLR
YLYVCQYCPAGNIIGSIATPYK	YIDANYNVNLKER				GDSSNHSSGDLDISIVGDYIKR
YMCCNTDK	YIQEGDACK				IHDIKWNFEK
YMCCNTDKCN	YKTCPEGK				ILPHRPDNSESCADKSPDNLWVEER
YNVNLKER	YMCCNTDK				VVLLFLDDPRSPATCNWFR
YVCCSTDR	YMCCNTDKCN				LTCLICPEKYCNKVHTCR
YVCCSTDRCN	YMCCTNDKCN				YCNKVHTCR
	YPVEPSEEGK		PS_bottom+upper	79	RGCGCPSVKK
	YVCCSTDR				ENDYEEFLEIAR
	YVCCSTDRCN				CPAGNIIGSIATPYK
					IYFEPPLPAK
					GYFAVAVAK
					ILVALLESK
					YMCCTNDKCN
					RGCAATCPK
					AVVGAVPGDTYIAR
					YPVEPSEEGK
					KRPQCILNKPLST
					LNCCTTDK
					IDTACVCVITK
					SCEPFIYHGCPGNR
					TCPEGKDLCYK
					TVTVMENVNLDNK
					INCCTTDK
					NSMICHCPPPSK
					VIVPLEQGLHDVEIK
					SASQLYQESLRK
					KLDDKVPDTEIETK
					IQKPGAAMK
					EDHPVHKR
					DFYTFDSEAIVK
					NQLIPPFWK
					RAAPMVPVKR
					EIVECCSRDK
					VLDAYLLYV
					QSSCQDDWIK
					CNCDLVAANCFAGAR
					NCDLVAANCFAGAR
					NGENICFK
					MANVLCSCSEDCLTK
					HQGLPESYNFDFVTMKPVL
					GCIDICPK
					QYCPAGNIIGSIATPYK
					LKCNKLIPIAYK
					FKGAGAECR
					IIGSIATPYK
					YKTCPEGK
					TCADIVINDLSLIHDLPKR
					CKNPNPEPSGCRG
					SPLEECFR
					FLVNPQGK
					AYGCYCGR
					GCAATCPK
					VVLLFLDDPR
					EIVDLHNSLR
					EIQALCYPSIK
					APMVPVKR
					KSVAVVQDHSK
					RGCGCPSVK
					VVSLNVLCTECR
					YGLDFSYEMAPR
					LTCSGGNSK
					LIPIAYKTCPEGK
					YECCDTDR
					SAECPTDSFQR
					YCLLHQTK
					AQYEDIAQK
					ERPQCILNKPSR
					GCGCPSVK
					IKLEGDPGAR
					ELPAETGLCK
					RGTPVDDLDR
					CNQLIPPFWKTCPK
					LVAANCFAGAR
					LVILGFPCNQFGK
					SASQLYQESLR
					GKGTPVDDLDR
					QKMPLDDLDR
					RPQCILNKPLST
					VVYDLSQKPGKR
					GTPVGLAYIGSICNPK
					YCAAIQNLK
					GCGCPTVK
					SYCTETDTFIK
					NKTVPVKR
					RPQCLLNKP

## Sheet: MQ_Peptide analysis
List of identified unique peptides			Shared and unique peptides in filtered and unfiltered samples
MQ_proteome (unfiltered sample)	MQ_bottom+upper (filtered sample)		Names	total	elements
AAFLECCR	AAFLECCR		MQ_proteome ∩ MQ_bottom+upper	118	IPIIDGDGK
AAKDDCDLPELCTGR	AAKDDCDLPELCTGR				FHECNLGNLICDAVVYNNLR
AAKNDCDFPELCTGR	AAPMVPVK				AVYVLNDK
AAPMVPVK	AAPMVPVKR				LGCWPYLTLYK
AAPMVPVKR	CCQVHDNCYEK				KGIELNCCTTDR
AIVTPPVCGNYFVER	CCQVHDNCYGEAEK				RGCIDVCPK
AIVTPPVCGNYFVERGEECDCGSPEDCQNTCCDAATCK	CGAAVCNCDLVAANCFAGAR				LAQLYNVNHVSLFHSDCPRQ
AKRPDFSTLYIEEPDTTGHK	CNQLIPPFWK				GCIDVCPK
AKVDCYDSVK	CNQLIPPFWKTCPK				AAKDDCDLPELCTGR
AKYIQEGDACK	DDCDLPELCTGR				GCQQTFAVVGAVPGDTYIAR
ALTMEGNQASWR	DPSYGMVEPGTK				LNGGAWNNYEQTTMQQMTR
AVPFVIVPLEQGLHDVEIK	ETVLLPR				AIVTPPVCGNYFVER
AVYVLNDK	GASKVPVKR				QIVDKHNALR
AVYVLNDKYK	GCAATCPK				GCAATCPVAK
CAAAVCNCDLVAANCFAGAR	GCAATCPVAK				VVLLFLDDPR
CCEDVMHENPMGYTCEKR	GCAATCPVAKPR				NVDFNSESTR
CCQVHDNCYEK	GCIDVCPK				YECCDTDRCN
CCQVHDNCYGEAEK	GCIDVCPKDSALVK				TCPEGKNLCYK
CCQVHDNCYGEAEKLGCWPYLTLYK	GDSSNHSSGDLDISIVGDYIK				KMVPVKR
CCQVHDNCYGEAEKLGCWPYLTLYKYECSQGK	GIDSSHWNSYCTETDTFIK				IDTACVCVITKK
CGAAVCNCDLVAANCFAGAR	GIELNCCTTDR				SVAVVQDHSK
CGDGMVCSK	GKNLCYK				MGCWPYLTLYK
CGDGMVCSNR	GNTVTVMENVNLDNK				EIVDLHNSLR
CKNPNPEPSGCR	GTPVDDLDR				AKVDCYDSVK
CNKLIPLAYK	ICIGNVCR				AAPMVPVKR
CNQLIPPFWK	KGIELNCCTTDR				CKNPNPEPSGCR
CPATCFCR	KLIPLFSK				AAKNDCDFPELCTGR
CPIMTNQCIALR	KMVPVKR				LAQLYNVNHVSLFHSDCPR
CPIMTNQCIALRGPGVK	LFWSPLK				FHGWIDSTIMTGLR
CSQGKLTCSGGNSK	LGCWPYLTLYK				KAIVTPPVCGNYFVERGEECDCGSPEDCQNTCCDAATCK
CSSITDLEAVNQR	LIPIAYKTCPEGK				EIQALCYPSIKK					MQ_proteome	MQ_bottom	MQ_upper	MQ_bottom+upper (non-redundant)
DDCDLPELCTGR	LIPLAYK				KLIPLFSK		# of identified unique peptides			216	58	153	154
DFYTFDSEAIVKK	LIPLFSK				SWAILAR		# of identified unique proteins			39	24	34	58
DPNYGMVAPGTK	LIPPFWK				QKEIVDLHNSLRR		Average # of peptides per protein			5.53846	2.41667	4.5	2.65517
DPSYGMVEPGTK	LKCNQLIPPFWK				CPIMTNQCIALR
DQSEKNHILR	LTCLICPEK				QKEIVDLHNSLR
DRPQCILNKPSR	LTCSGGNNK				GIELNCCTTDR
DSCFTLNQR	LTCSGGNSK				YVCCSTDRCN
EDHPVHKR	MGCWPYLTLYK				CCQVHDNCYGEAEK
EFLEIAR	NGENICFK				LIPLFSK
EHQEYLLR	NMLQMEWNSNAAQNAK				TIDECHR
EIQALCYPSIKK	RGCAATCPK				SPATCNWFR
EIVDLHNSLR	RGCIDVCPK				LTCSGGNSK
EIVDLHNSLRR	STTDLPSR				LIPIAYKTCPEGK
ERPQCILNKPSR	SVRPTAR				YIDANYNINFK
ETVLLPR	TCPEGKNLCYK				ETVLLPR
EVVHFMNSLR	TIDECHR				GIDSSHWNSYCTETDTFIK
EYREYLLR	TTATDIKGNTVTVMENVNLDNK				YMCCNTDKCN
FGPVSGQVIK	VVLLFLDDPR				MEWYPEAASNAER
FHECNLGNLICDAVVYNNLR	YECCDTDR				QIVDKHNALRR
FHGWIDSTIMTGLR	YECCDTDRCN				IPCAAKDEK
FIRIDTACVCVITK	YIDANYNINFK				YMCCNTDK
FIRIDTACVCVITKK	YIQEGDACK				QLDIFVHDFPR
FKGAETECR	YMCCNTDK				DDCDLPELCTGR
FKGAGAECR	YMCCNTDKCN				CCEDVMHENPMGYTCEKR
FKTIDECHR	YMCCTNDKCN				LKCNQLIPPFWK
FLVNPQGKPVMR	YVCCSTDR				NSMICHCPPPSKDPNYGMVAPGTK
FPILSANIRPK	YVCCSTDRCN				ALTMEGNQASWR
GASKVPVK	AAKNDCDFPELCTGR				NDCDFPELCTGR
GASKVPVKR	AIVTPPVCGNYFVER				NAAWWGGQPIWHTASYQGLK
GCAATCPVAK	AKVDCYDSVK				CCQVHDNCYGEAEKLGCWPYLTLYK
GCAATCPVAKPR	ALTMEGNQASWR				ERPQCILNKPSR
GCGCPTVKK	AVPFVIVPLEQGLHDVEIK				GTPVDDLDRCCQVHDNCYEK
GCIDVCPK	AVYVLNDK				YVCCSTDR
GCIDVCPKDSALVK	CCEDVMHENPMGYTCEKR				ICIGNVCR
GCIDVCPKSSLLIK	CCQVHDNCYGEAEKLGCWPYLTLYK				AAFLECCR
GCQQTFAVVGAVPGDTYIAR	CGDGMVCSK				GKNLCYK
GDSSNHSSGDLDISIVGDYIKR	CGDGMVCSNR				EHQEYLLR
GGKGTPVDDLDR	CKNPNPEPSGCR				GASKVPVKR
GGKGTPVDDLDRCCQVHDNCYEK	CPIMTNQCIALR				CGAAVCNCDLVAANCFAGAR
GICVAEPYEIR	CQEALNLK				TAPAFQFSSCSIR
GIDSSHWNSYCTETDTFIK	CSSITDLEAVNQR				DSCFTLNQR
GIELNCCTTDR	DFYTFDSEAIVK				RPDFSTLYIEEPDTTGHK
GKNLCYK	DRPQCILNKPSR				NGENICFK
GKNLCYKMTMR	DSCFTLNQR				SDALFSYEK
GREEVWR	EHQEYLLR				LVILGFPCNQFGK
GREVVHFMNSLR	EIQALCYPSIK				TTATDIKGNTVTVMENVNLDNKVYK
GTPVDDLDR	EIQALCYPSIKK				SASQLYQESLR
GTPVDDLDRCCQVHDNCYEK	EIVDLHNSLR				GCIDVCPKDSALVK
HADKLTTLGVNK	EIVDLHNSLRR				PWWHFADYGCYCGR
HFEVGFIQPGSVK	ERPQCILNKPSR				YIQEGDACK
HGQGTGELLQVSGIK	FHECNLGNLICDAVVYNNLR				STTDLPSR
HQGLPESYNFDFVTMKPVL	FHGWIDSTIMTGLR				HQGLPESYNFDFVTMKPVL
ICIGNVCR	FKGAGAECR				AVPFVIVPLEQGLHDVEIK
IDKVNLMVDR	FKTIDECHR				NMLQMEWNSNAAQNAK
IDTACVCVITKK	FLVNPQGK				LGCWPYLTLYKYECSQGK
IFLTCSK	GCQQTFAVVGAVPGDTYIAR				FKTIDECHR
IHDIKWNFEK	GTPVDDLDRCCQVHDNCYEK				CNQLIPPFWK
IIALGHSGFKEDCR	HFEVGFIQPGSVK				VTLLEASER
IKLEGDPGAR	HGQGTGELLQVSGIK				QEPGQNSEILQGIK
IPCAAKDEK	HQGLPESYNFDFVTMKPVL				CCQVHDNCYEK
IPCAAKDVK	IDTACVCVITK				NMIHCTVPSR
IPIIDGDGK	IDTACVCVITKK				LIPLAYK
IPIIDGDGKATLKR	IINVGSEK				HGQGTGELLQVSGIK
IWDTIEK	IPCAAKDEK				STSMVAITMAHQMGHNLGMNDDR
IYFEPPLPAKK	IPIIDGDGK				FKGAGAECR
KAIVTPPVCGNYFVER	KAIVTPPVCGNYFVER				LIPPFWK
KAIVTPPVCGNYFVERGEECDCGSPEDCQNTCCDAATCK	KAIVTPPVCGNYFVERGEECDCGSPEDCQNTCCDAATCK				KCCEDVMHENPMGYTCEKR
KCCEDVMHENPMGYTCEKR	KCCEDVMHENPMGYTCEKR				LTCLICPEK
KGIELNCCTTDR	KFDQTGPIVR				AAPMVPVK
KIPCAAKDVK	KGDDVSHCR				DRPQCILNKPSR
KLIPLFSK	KLDDKVPDTEIETK				KAIVTPPVCGNYFVER
KLIPLFSKTCPEGK	KLIPLFSKTCPEGK				TTATDIKGNTVTVMENVNLDNK
KMVPVKR	KSVAVVQDHSK				QAFEHSVHR
KYIEFYVVVDNR	LAPKVPVKR				NMIHCTVPSRPWWHFADYGCYCGR
LAPKVPVK	LAQLYNVNHVSLFHSDCPR				GTPVDDLDR
LAPKVPVKR	LAQLYNVNHVSLFHSDCPRQ				VVLLFLDDPRSPATCNWFR
LAQLYNVNHVSLFHSDCPR	LGCWPYLTLYKYECSQGK				TCADIVINDLSLIHDLPKR
LAQLYNVNHVSLFHSDCPRQ	LNGGAWNNYEQTTMQQMTR				KLIPLFSKTCPEGK
LFWSPLKIHDIK	LQHEAQCDSGECCEK				EIVDLHNSLRR
LGCWPYLTLYK	LTILHTNDVHAR				CGDGMVCSK
LGCWPYLTLYKYECSQGK	LVILGFPCNQFGK				HFEVGFIQPGSVK
LHVITRR	MANVLCSCSEDCLTK				LAPKVPVKR
LIPIAYKTCPEGK	MEWYPEAASNAER				CSSITDLEAVNQR
LIPLAYK	MVPVKRGCIDVCPK				SDLLPTKDK
LIPLFSK	NAAWWGGQPIWHTASYQGLK				GCAATCPVAKPR
LIPLFSKTCPEGK	NDCDFPELCTGR				DPSYGMVEPGTK
LIPPFWK	NMIHCTVPSR				CGDGMVCSNR
LIPPFWKTCPEGK	NMIHCTVPSRPWWHFADYGCYCGR		MQ_proteome	98	NPNPEPSGCR
LKCNKLIPLAYK	NSMICHCPPPSK				VYEMINAVNTK
LKCNQLIPPFWK	NSMICHCPPPSKDPNYGMVAPGTK				GREEVWR
LNGGAWNNYEQTTMQQMTR	NVDFNSESTR				CPATCFCR
LTCLICPEK	PWWHFADYGCYCGR				SDLLPTK
LTCLICPEKYCNK	QAFEHSVHR				IIALGHSGFKEDCR
LTCLICPEKYCNKVHTCR	QEPGQNSEILQGIK				CAAAVCNCDLVAANCFAGAR
LTCSGGNNKCAAAVCNCDLVAANCFAGAR	QIVDKHNALR				LTCLICPEKYCNK
LTCSGGNSK	QIVDKHNALRR				VVPEGVQK
LTTLGVNK	QKEIVDLHNSLR				TNVSTVKNDIIR
LVILGFPCNQFGK	QKEIVDLHNSLRR				DPNYGMVAPGTK
MEWYPEAASNAER	QLDIFVHDFPR				MTMRAAPMVPVKR
MGCWPYLTLYK	QVVPESLFAWER				FPILSANIRPK
MGCWPYLTLYKYK	RPDFSTLYIEEPDTTGHK				GICVAEPYEIR
MMLASKK	SAECPTDSFQR				CPIMTNQCIALRGPGVK
MQSEADNLPYGRPHVLQHSK	SASQLYQESLR				AVYVLNDKYK
MTMRAAPMVPVKR	SASQLYQESLRK				AKYIQEGDACK
NAAWWGGQPIWHTASYQGLK	SDALFSYEK				MQSEADNLPYGRPHVLQHSK
NDCDFPELCTGR	SDLLPTKDK				VNDDYLIWGSR
NGENICFK	SLQMADR				STPFEAR
NGENICFKR	SPATCNWFR				REIQALCYPSIK
NLCYKMTMR	STSMVAITMAHQMGHNLGMNDDR				HADKLTTLGVNK
NLQLSYSPFVSHPEAAR	SVAVVQDHSK				IFLTCSK
NMIHCTVPSR	SWAILAR				FLVNPQGKPVMR
NMIHCTVPSRPWWHFADYGCYCGR	TAPAFQFSSCSIR				MGCWPYLTLYKYK
NMLQMEWNSNAAQNAK	TCADIVINDLSLIHDLPKR				KYIEFYVVVDNR
NMLQMEWNSNAAQNAKR	TNVSTVK				RSVTPTASNMLK
NPNPEPSGCR	TTATDIKGNTVTVMENVNLDNKVYK				QVPVVQAYAFGK
NSMICHCPPPSKDPNYGMVAPGTK	VPTYVPLEMEK				IPCAAKDVK
NVDFNSESTR	VTLLEASER				CSQGKLTCSGGNSK
NVKFPILSANIRPK	VVLLFLDDPRSPATCNWFR				CNKLIPLAYK
PWWHFADYGCYCGR	VVSLNVLCTECR				SVTPTASNMLK
QAFEHSVHR	VVYDLSQKPGKR				RPDFSTLYIEEPDTTGHKFGPVSGQVIK
QEPGQNSEILQGIK	YCLLHQTK				FIRIDTACVCVITK
QIVDKHNALR	YGLDFSYEMAPR				VDCYDSVK
QIVDKHNALRR	YMCCTNDK				LAPKVPVK
QKEIVDLHNSLR					VGLVAVDK
QKEIVDLHNSLRR					VPTYVPLEMEKTYK
QLDIFVHDFPR					REIQALCYPSIKK
QLDIFVHDFPRK					MMLASKK
QVPVVQAYAFGK					SSFLVKYECCDTDR
RDGQNLVTMNLHITPDLIPSFR					YECSQGKLTCSGGNNK
REIQALCYPSIK					FKGAETECR
REIQALCYPSIKK					FIRIDTACVCVITKK
RGCIDVCPK					NLQLSYSPFVSHPEAAR
RLHFANNIR					DQSEKNHILR
RPDFSTLYIEEPDTTGHK					RLHFANNIR
RPDFSTLYIEEPDTTGHKFGPVSGQVIK					LTTLGVNK
RSVTPTASNMLK					LKCNKLIPLAYK
SASQLYQESLR					IPIIDGDGKATLKR
SCGLCRK					VLEGIQCGESIYMSSNAR
SDALFSYEK					IYFEPPLPAKK
SDLLPTK					QLDIFVHDFPRK
SDLLPTKDK					GGKGTPVDDLDRCCQVHDNCYEK
SPATCNWFR					KIPCAAKDVK
SSFLVKYECCDTDR					NLCYKMTMR
STPFEAR					EDHPVHKR
STSMVAITMAHQMGHNLGMNDDR					FGPVSGQVIK
STTDLPSR					GASKVPVK
SVAVVQDHSK					IDKVNLMVDR
SVTPTASNMLK					VADINMAAK
SWAILAR					IKLEGDPGAR
TAPAFQFSSCSIR					TFVNHYTIVTGLYAETHGIIDNNMYDVK
TCADIVINDLSLIHDLPKR					GKNLCYKMTMR
TCKLKHK					EVVHFMNSLR
TCPEGKNLCYK					NVKFPILSANIRPK
TDTEEQILVEAHGDNTPK					LIPPFWKTCPEGK
TFVNHYTIVTGLYAETHGIIDNNMYDVK					GGKGTPVDDLDR
TIDECHR					VGLVAVDKAVYVLNDKYK
TLGMLMEGLK					SCGLCRK
TNVSTVKNDIIR					IWDTIEK
TTATDIKGNTVTVMENVNLDNK					YIDANYNINFKK
TTATDIKGNTVTVMENVNLDNKVYK					VGIIGYTTK
VADINMAAK					TLGMLMEGLK
VDCYDSVK					TCKLKHK
VGIIGYTTK					AKRPDFSTLYIEEPDTTGHK
VGLVAVDK					NGENICFKR
VGLVAVDKAVYVLNDKYK					EYREYLLR
VLEGIQCGESIYMSSNAR					LTCSGGNNKCAAAVCNCDLVAANCFAGAR
VNDDYLIWGSR					EFLEIAR
VPTYVPLEMEKTYK					DFYTFDSEAIVKK
VTLLEASER					LFWSPLKIHDIK
VVLLFLDDPR					GCIDVCPKSSLLIK
VVLLFLDDPRSPATCNWFR					NMLQMEWNSNAAQNAKR
VVPEGVQK					AIVTPPVCGNYFVERGEECDCGSPEDCQNTCCDAATCK
VYEMINAVNTK					GDSSNHSSGDLDISIVGDYIKR
YCNKVHTCR					CCQVHDNCYGEAEKLGCWPYLTLYKYECSQGK
YECCDTDRCN					IHDIKWNFEK
YECSQGKLTCSGGNNK					TDTEEQILVEAHGDNTPK
YIDANYNINFK					RDGQNLVTMNLHITPDLIPSFR
YIDANYNINFKK					LIPLFSKTCPEGK
YIDANYNINFKKR					GREVVHFMNSLR
YIQEGDACK					LTCLICPEKYCNKVHTCR
YLYVCQYCPAGNIIGSIATPYK					GCGCPTVKK
YMCCNTDK					LHVITRR
YMCCNTDKCN					YIDANYNINFKKR
YVCCSTDR					YCNKVHTCR
YVCCSTDRCN					YLYVCQYCPAGNIIGSIATPYK
			MQ_bottom+upper	36	FLVNPQGK
					SLQMADR
					LQHEAQCDSGECCEK
					MVPVKRGCIDVCPK
					GCAATCPK
					LTCSGGNNK
					LTILHTNDVHAR
					TNVSTVK
					YMCCTNDK
					YMCCTNDKCN
					RGCAATCPK
					CQEALNLK
					EIQALCYPSIK
					KSVAVVQDHSK
					IDTACVCVITK
					VVSLNVLCTECR
					YGLDFSYEMAPR
					KGDDVSHCR
					QVVPESLFAWER
					YECCDTDR
					NSMICHCPPPSK
					SAECPTDSFQR
					SASQLYQESLRK
					KLDDKVPDTEIETK
					YCLLHQTK
					DFYTFDSEAIVK
					LFWSPLK
					GNTVTVMENVNLDNK
					GDSSNHSSGDLDISIVGDYIK
					CNQLIPPFWKTCPK
					IINVGSEK
					MANVLCSCSEDCLTK
					VVYDLSQKPGKR
					KFDQTGPIVR
					SVRPTAR
					VPTYVPLEMEK
